# Supplementary material for: Transcriptional Profiles of Long Non-coding RNA and mRNA in Sheep Mammary Gland During Lactation Period
Source: Front Genet. 2020 Sep 25;11:946. doi: 10.3389/fgene.2020.00946 (PMC7546800; doi:10.3389/fgene.2020.00946)
Supplement: TABLE S1 — Primer information of RT-qPCR and sequences of the selected lncRNAs for sequencing validation. [file Table_1.XLSX]

## Sheet: Primer information
Primer information
Type	ID	Primer sequences (5′ - 3′)		Product length (bp)	Accession
DE lncRNAs	LNC_002426	F	AGCTCAGGCACCATTTGCTA	104	Supplementary Table S1: Sequences of selected lncRNAs
		R	GGCCTGGGGCAAAAATGAAAC
	LNC_002540	F	CCAAGGCACCTGTCCATCTT	160
		R	TCTGCACCAGACTTTGTGCT
	LNC_011254	F	CTGTCAGGGAAGACAGCACC	137
		R	TCTGGGCGGAGTAGGTAACA
	LNC_014194	F	ATCCCGGGGAAGCTCCTAAT	135
		R	GAAGGAAGACGGCAGCTACA
	LNC_015020	F	ATCTAGATGCCACCTCCCGA	151
		R	CTGTTCTTGCTGACGGTGGA
	LNC_018655	F	AGCAACCCCAAATCTCAGCA	101
		R	AGCCTGTTGATTCACTGCGT
DE mRNAs	CDCA7	F	TAGGGCTCCGGCTCCTG	186	XM_004004579.4
		R	TCATCAGAGGATGACGGGGT
	COL3A1	F	AGGCAAGGGTGATTCTGGTG	241	XM_004004514.4
		R	ATCGACACCTGAAGTGCCAG
	ECM2	F	GTCTCCGGAGCCCTGTACTA	168	XM_012116100.3
		R	AATGCTGTACCACTGAGTAGCAA
	GNMT	F	TGACCAAGGACATCACGACG	127	XM_004018828.3
		R	AGCCGGAACTTACTCAAGCC
	SDC2	F	GCTCTGCCCCCAAACTTCAG	192	XM_015097914.2
		R	TGTTGGCTTCTTCACTCCCG
	WARS	F	GCGTTTCCACGGACGCCTA	88	XM_012099042.3
		R	CTCGGTGGTCCAGACAAGAC
Reference gene	RPL-19	F	GGCAAGTTCTTTCCTTTCGCC	213	XM_004012836.3
		R	GGAATGGACAGTCACAGGCT

## Sheet: Sequences of selected lncRNAs
>LNC_002426
CTGAAAGATAACAACTTTAACTTTTTTCATAGACTGGACTAATCTTTTCTGAATAAATTCTTCAATGGCATCAATTATGGCTACTGCAACTTTATCTGGGTCTTGTTTGGCACTACCTGTCCCAATGGCCGGGAGGCAAACAGACGAGTAATGGCGTTTTTCACACTCTTGCAAAACACAGGTGACTGATCTCTTGACATCATTTCCACCAATGACGTGAATGATATTCTTGCACTTCAAAAACCCGCCTTCAGTAATTATATAATCACTGTGGCCCTGTTGAGCTTGGCGAGAACATTCTATTTCCACATTTCCCCCAGCACTTTCTAAAATTGCTTTGGAAACCCCTGCTTTGAGATTAAATGACTTTGATGTTGAATTTACGATCACATCTGCCTC…
>LNC_002540
TCTTCTTTTGCAATTTGTCTTTGCAGCTCCTCTTTCAAGAGGTACAGTTTATTTCTCTACCTCTCATAATTTGATCTGGCCTGTGACTAGCTTTGTCTAATAGATTATGATAGTAATATTTCAGAAGTTCTGGGCCCAGGCCACAAGAACATTGTAGCTTTGTTTCTCATTTTCTTGTCTTTCTGAGACCTCCCTCACTAAGAAGAAGTCAGGCTACTCTGCAAAGAGAGAGAGGCCATGTGGAGAGAGAGACCCTGCCAATAGCCAGTGCCATCCCCCAGACTTGTGAAGGGAGTCATTTGTGGCAATCCAGCCCCAGTGGAACTAACTGATGACTGCAAACACATCAGTGCCCCCAGGCAAGATAAGCAGAGGAACCAGCCTTCTTAAACCAAATTG…
>LNC_011254
AAGCAGCGCAGGGGAGGCCAAGAAGCTACCCTCGCCAGCCAGGCGGGCACTGTCTTGCCGCAGCTCTGGCACCCGTCTGGGGACAGCCTGGGCTGCTCTGGAAGGCCCAGCCCCCAGCTCTGGGGCACGGCTTTGCCGTGGGCTGTTCTTCCAGGCAGAGTGTGGTCCCGGGTCTGCGCGAAGCCGCAAGTCAAGTTTCAGCGCGCAGTGGTGCAGCCCCCACGGCCAGGGAAGAGAAACCAGTAACAACTCATCCAATATCCCGCATATTACCACCCGAAACAAAGGGTAAAAGAGTTTAAATGTCTCATTTTCTAAGAGCCTAATCACTTGCGACTAGGGGGAAGGGGCTGGTGAGCTGGTTCGACCACAGAAGAGCAAGAATGAGGCCTTGCAGCG…
>LNC_014194
GCACAGACTGGGGGCGGGGCACGTGTTTATTTAGCAGGCAAGGCAGGGCTGCATCTTCGGGGCTGCAGGAACCACAGAAGGGTCTCTGGGCTCTCTCCTGTTACTGGTGTCCAGGCTGGTGGGGGGCTTAACTGGCTGCTGTGCCGGGCAAAGGCTGGTGTGAGGGGGGTGGGAGCAAAGAGAGACCGGAGACACTGCAGGCTCACTGGGCATCAATGCACCGGTCAATCGGGACAGGGAAGATGATGTGGTCATCGGTGAGGCCCAGGGACTTGGCGAAGGTGATGAAGTTTTCCCTCACTTCAGGGGTCAGCTCCTTGGTCCTCCCGTAAAGGGTGATCTTGAAGTACCCCTGTTTCCTTTGAACCTTCTTGAAGTACACTATGGCAAACTGGTTGT…
>LNC_015020
GTGGTCGTGTTGAGTTCATTGATGGTAGTGTCCTCTTTGTTGTGATCAGTAGACTGACTTGAGAATCGTATCCTCACTGTGTAATAAGACTGGACACCATTGTTTGCCATCTTTTCCTCTTGTCATCATGCGTGTAGGGGTTGGAGGAGAGGGAATCCATTCCAGATTCATGAATAAATGATTTTTAAAATTCTGCCCTGAATAAACTGCAGCTGATAGTAACTTTTCTTTTATCACTTTGGTAATGTAAGCTTCAGGGTAAAAAAAAAAATATGTGTTGATAAGAAACAATCTCCTAGATCTTGTGCTAACAAAGAAGAAGGTTTTGTATCAGTGTTGCTTTTATTTCTAGACTGTTCCTGTGAGGATGGTCAAGACCTGGGAGCCGCTCTGGACTCA…
>LNC_018655
CGCCCCAGTTCAGCAGGAAGTAGCCAGAAAGACCTCGACCCCCCTATTCCCAAAGAATTGGGCCTCCCATGTCTTGAGAGGGGAATGTTAGGTAGATAGAATAGGGAAACGGAGTCCAAAATGGTGGTGGCTAAAAGACAAGGAAGGTCAAAGGAAGGTCCGAGGACCAGAGTGAAGACTTCAGGTAGAACAAACAGCGCTCCTGGCTAAGCCCAATTTGCACAGGGCAGGCCCAGGTGGAGGAAAAACATAAAAGGAGGAGCCAAAGTGCTCTCTCTCGCTCTTTCTCTCTCTCTCTCCCTCTCTCCCTCCCCATGCACTCCTCCACTCTCTTCCCTTCAAGTCTTTGGGTTGGCATGCCCTCATGCTTCGAGGATGGACTCTCCTGCTATCTTCTAA…
