# Supplementary material for: Transcriptional Profiles of Long Non-coding RNA and mRNA in Sheep Mammary Gland During Lactation Period
Source: Front Genet. 2020 Sep 25;11:946. doi: 10.3389/fgene.2020.00946 (PMC7546800; doi:10.3389/fgene.2020.00946)
Supplement: TABLE S2 — Differentially expressed mRNAs and lncRNAs for three comparisons between different time points of the lactation stage. [file Table_2.XLSX]

## Sheet: mRNA, EL vs. PP
transcript_id	gene_id	gene_name	feature_id	EL_FPKM	PP_FPKM	log2(foldchange)	pvalue	qvalue
ENSOART00000000016	ENSOARG00000000016	COX1	transcript	2107.65	1764.82	0.25612	0.00205304	0.038114
ENSOART00000000093	ENSOARG00000000094	DCLK3	transcript	0	0.0731803	#NAME?	0.00198204	0.0371317
ENSOART00000000097	ENSOARG00000000097	SULT1C2	transcript	1.74482	0.0272357	6.00144	1.99e-07	1.98e-05
ENSOART00000000100	ENSOARG00000000101	-	transcript	1.32979	20.4095	-3.93997	0.000283169	0.00844108
ENSOART00000000114	ENSOARG00000000111	SHISA4	transcript	25.5372	16.3637	0.642102	0.00146396	0.0297314
ENSOART00000000141	ENSOARG00000000137	HMGN4	transcript	8.33397	4.25611	0.969469	0.000805452	0.0187548
ENSOART00000000150	ENSOARG00000000145	FAM167B	transcript	0	0.765371	#NAME?	0.0026362	0.0454625
ENSOART00000000160	ENSOARG00000000159	PRSS22	transcript	3.10696	1.49378	1.05654	0.00255539	0.0444566
ENSOART00000000195	ENSOARG00000000178	PPP1R42	transcript	0	0.585055	#NAME?	0.000627767	0.0153963
ENSOART00000000200	ENSOARG00000000191	SULT1C4	transcript	18.4161	7.60721	1.27553	1.43e-05	0.000777631
ENSOART00000000203	ENSOARG00000000198	BTN1A1	transcript	2415.68	50.5333	5.57905	5.83e-15	4.21e-12
ENSOART00000000218	ENSOARG00000000211	-	transcript	23.1298	8.74861	1.40263	0.00279432	0.0474536
ENSOART00000000261	ENSOARG00000000237	DAAM2	transcript	0	2.01777	#NAME?	1.32e-11	4.16e-09
ENSOART00000000296	ENSOARG00000000269	RASGEF1B	transcript	21.3649	10.2428	1.06063	1.01e-05	0.000592864
ENSOART00000000320	ENSOARG00000000286	GOLGA4	transcript	24.2455	16.417	0.562526	0.000159641	0.00540492
ENSOART00000000337	ENSOARG00000000317	LOX	transcript	2.47585	21.2944	-3.10448	5.01e-05	0.00214392
ENSOART00000000355	ENSOARG00000000333	ADAMTS7	transcript	0.206418	1.92575	-3.22178	0.00283571	0.0480191
ENSOART00000000452	ENSOARG00000000423	BTN2A2	transcript	0.013462	1.71151	-6.99023	0.000109044	0.00397411
ENSOART00000000458	ENSOARG00000000432	S100A12	transcript	11.3753	1.5995	2.83022	0.000264961	0.00802883
ENSOART00000000479	ENSOARG00000000439	KIAA0556	transcript	0.690393	0.0678643	3.34669	8.44e-05	0.00328335
ENSOART00000000503	ENSOARG00000000472	SEC62	transcript	189.133	95.2898	0.989011	5.69e-06	0.000362373
ENSOART00000000512	ENSOARG00000000480	MOCS1	transcript	16.7252	5.10332	1.71252	5.53e-08	6.55e-06
ENSOART00000000517	ENSOARG00000000484	ALDOC	transcript	1.59815	53.9817	-5.078	8.43e-09	1.26e-06
ENSOART00000000518	ENSOARG00000000486	SRPX	transcript	3.54836	25.0012	-2.81677	0.000623208	0.0153267
ENSOART00000000559	ENSOARG00000000519	PCDHGC3	transcript	3.97778	22.4382	-2.49592	0.00276192	0.047038
ENSOART00000000575	ENSOARG00000000536	AGPAT1	transcript	15.743	9.114	0.788556	0.000295666	0.00874071
ENSOART00000000578	ENSOARG00000000545	PRR16	transcript	10.434	1.28194	3.02489	1.54e-09	2.77e-07
ENSOART00000000602	ENSOARG00000000537	ANK2	transcript	0.126222	4.46773	-5.1455	3.26e-08	4.19e-06
ENSOART00000000612	ENSOARG00000000573	-	transcript	0.138285	7.3076	-5.72368	0.000465185	0.0121631
ENSOART00000000613	ENSOARG00000000572	CYSLTR1	transcript	9.00924	3.33613	1.43323	0.000279316	0.00835009
ENSOART00000000621	ENSOARG00000000578	CDCA7	transcript	2.63115	15.8651	-2.59209	0.00280243	0.0475763
ENSOART00000000623	ENSOARG00000000578	CDCA7	transcript	1.57316	10.9807	-2.80323	0.00177895	0.0341369
ENSOART00000000626	ENSOARG00000000584	-	transcript	27.9708	201.206	-2.84668	7.39e-05	0.00294815
ENSOART00000000685	ENSOARG00000000641	S100A4	transcript	12.0367	147.423	-3.61445	9.2e-05	0.00351663
ENSOART00000000695	ENSOARG00000000627	CIT	transcript	1.23418	0.551417	1.16233	0.00036645	0.010203
ENSOART00000000696	ENSOARG00000000644	FAM83D	transcript	0.20885	3.67232	-4.13615	0.000566593	0.014216
ENSOART00000000697	ENSOARG00000000647	-	transcript	0.28602	18.7519	-6.03478	8.59e-13	3.58e-10
ENSOART00000000698	ENSOARG00000000627	CIT	transcript	5.46635	2.11802	1.36786	7.49e-07	6.41e-05
ENSOART00000000713	ENSOARG00000000662	KREMEN2	transcript	0	0.338361	#NAME?	0.00119518	0.0255559
ENSOART00000000720	ENSOARG00000000671	-	transcript	14.9934	305.322	-4.34793	7.65e-12	2.55e-09
ENSOART00000000724	ENSOARG00000000674	S100A2	transcript	336.13	164.445	1.03141	3.96e-06	0.000265791
ENSOART00000000735	ENSOARG00000000684	MMRN2	transcript	0	2.36199	#NAME?	0.000707985	0.0169478
ENSOART00000000761	ENSOARG00000000710	-	transcript	6.06544	122.743	-4.33888	2.44e-09	4.24e-07
ENSOART00000000788	ENSOARG00000000739	-	transcript	6.16766	2.63407	1.22743	0.000558772	0.0140461
ENSOART00000000791	ENSOARG00000000741	-	transcript	22.3724	547.205	-4.61229	0.000706986	0.0169423
ENSOART00000000837	ENSOARG00000000776	NRK	transcript	0	1.52501	#NAME?	1.37e-08	1.95e-06
ENSOART00000000845	ENSOARG00000000791	HEBP2	transcript	8.49852	6.91874	0.296703	0.00254428	0.0443153
ENSOART00000000850	ENSOARG00000000794	CRABP1	transcript	0.247446	15.7793	-5.99477	8.03e-07	6.79e-05
ENSOART00000000913	ENSOARG00000000857	-	transcript	37.5997	508.316	-3.75693	1.68e-05	0.000888032
ENSOART00000000915	ENSOARG00000000851	ADGRA2	transcript	2.70384	18.918	-2.80668	0.00040083	0.0108415
ENSOART00000000933	ENSOARG00000000869	LMTK2	transcript	15.54	6.41632	1.27617	1.51e-06	0.000116272
ENSOART00000000946	ENSOARG00000000885	-	transcript	24.0565	314.51	-3.70861	4.25e-08	5.21e-06
ENSOART00000000950	ENSOARG00000000888	XAF1	transcript	0.715688	6.91068	-3.27143	0.00157372	0.0311546
ENSOART00000000976	ENSOARG00000000899	MECOM	transcript	0	2.9697	#NAME?	1.33e-06	0.000105341
ENSOART00000000980	ENSOARG00000000910	HM13	transcript	63.3925	49.8313	0.347261	0.00183191	0.034932
ENSOART00000001044	ENSOARG00000000979	-	transcript	2.80038	113.343	-5.33893	2.93e-13	1.34e-10
ENSOART00000001051	ENSOARG00000000942	RNF213	transcript	5.17934	27.4248	-2.40464	0.00075106	0.0177751
ENSOART00000001054	ENSOARG00000000984	HIST1H2BD	transcript	16.6124	119.621	-2.84814	0.000345374	0.00978779
ENSOART00000001081	ENSOARG00000001001	-	transcript	0.204404	5.3322	-4.70524	3.55e-08	4.45e-06
ENSOART00000001104	ENSOARG00000001031	MYD88	transcript	27.6702	18.6035	0.572755	0.00210825	0.0388129
ENSOART00000001191	ENSOARG00000001102	KIF2C	transcript	0.0427987	3.58303	-6.38747	4.09e-08	5.05e-06
ENSOART00000001198	ENSOARG00000001122	HYAL4	transcript	0.385341	0.0110137	5.12877	6.57e-05	0.00267456
ENSOART00000001208	ENSOARG00000001113	COL16A1	transcript	5.52815	56.5967	-3.35585	8.33e-07	7.01e-05
ENSOART00000001229	ENSOARG00000001138	-	transcript	0.953525	7.51802	-2.97901	0.000556837	0.0140107
ENSOART00000001314	ENSOARG00000001226	GDF10	transcript	0.347048	12.2032	-5.13598	4.69e-07	4.27e-05
ENSOART00000001334	ENSOARG00000001249	SCD5	transcript	2.97818	37.3629	-3.64911	2.6e-05	0.0012769
ENSOART00000001355	ENSOARG00000001269	STAR	transcript	2.61663	0.426218	2.61805	0.000571406	0.0143165
ENSOART00000001356	ENSOARG00000001268	-	transcript	0.0646317	1.34769	-4.38211	0.00040608	0.0109557
ENSOART00000001379	ENSOARG00000001287	PTPN20	transcript	0.249804	0	Inf	0.00245413	0.043273
ENSOART00000001406	ENSOARG00000001308	PCDH1	transcript	10.016	5.78266	0.792508	9.73e-05	0.00366118
ENSOART00000001474	ENSOARG00000001377	-	transcript	7.06574	151.336	-4.42077	1.55e-09	2.77e-07
ENSOART00000001508	ENSOARG00000001399	SLC24A3	transcript	2.07497	13.6284	-2.71545	0.00146959	0.029828
ENSOART00000001527	ENSOARG00000001423	HIST1H2BB	transcript	1.50139	40.6283	-4.75812	1.51e-07	1.55e-05
ENSOART00000001543	ENSOARG00000001432	NDRG4	transcript	9.6357	4.20918	1.19485	0.000430527	0.011459
ENSOART00000001576	ENSOARG00000001474	HIST3H2BB	transcript	3.09653	36.4171	-3.55589	0.000227993	0.00712704
ENSOART00000001623	ENSOARG00000001516	SERINC2	transcript	22.7185	10.0886	1.17114	7.1e-05	0.00286075
ENSOART00000001624	ENSOARG00000001508	COL1A2	transcript	40.7102	1038.29	-4.67268	2e-13	9.38e-11
ENSOART00000001652	ENSOARG00000001534	PIEZO2	transcript	0	0.281035	#NAME?	0.00152015	0.0305442
ENSOART00000001667	ENSOARG00000001551	BCHE	transcript	0.0849553	5.73345	-6.07655	0.00109044	0.0237344
ENSOART00000001726	ENSOARG00000001603	FABP3	transcript	1385.09	44.9884	4.94428	6.71e-12	2.27e-09
ENSOART00000001750	ENSOARG00000001617	MYH10	transcript	4.18203	25.8108	-2.6257	0.000491819	0.0127163
ENSOART00000001763	ENSOARG00000001637	FMOD	transcript	2.33486	26.695	-3.51516	3.52e-05	0.00162235
ENSOART00000001775	ENSOARG00000001649	LYNX1	transcript	0.409626	7.90341	-4.2701	0.00296254	0.0495849
ENSOART00000001809	ENSOARG00000001680	SFRP2	transcript	0.897549	76.0469	-6.40476	1.09e-19	1.87e-16
ENSOART00000001824	ENSOARG00000001694	-	transcript	2.5879	0.116102	4.47832	7.87e-09	1.19e-06
ENSOART00000001860	ENSOARG00000001731	CIDEA	transcript	771.604	16.8541	5.51669	8.68e-26	2.72e-22
ENSOART00000001912	ENSOARG00000001775	-	transcript	0.0571517	1.3066	-4.51487	0.000628679	0.0154116
ENSOART00000001932	ENSOARG00000001796	JDP2	transcript	5.6815	46.9711	-3.04743	0.00028125	0.0083938
ENSOART00000001960	ENSOARG00000001827	SLC25A29	transcript	21.7591	13.1429	0.72733	0.0014856	0.0300452
ENSOART00000001966	ENSOARG00000001831	LCN1	transcript	2.81855	0	Inf	5.55e-07	4.97e-05
ENSOART00000001968	ENSOARG00000001829	CDH11	transcript	3.13828	35.1914	-3.48718	4.94e-07	4.48e-05
ENSOART00000001975	ENSOARG00000001834	-	transcript	12.284	2.21455	2.47169	6.41e-08	7.39e-06
ENSOART00000001996	ENSOARG00000001857	-	transcript	0.034618	1.61553	-5.54434	0.00162936	0.032054
ENSOART00000002011	ENSOARG00000001872	HSPB8	transcript	0.402828	8.56378	-4.41001	0.00202025	0.0376712
ENSOART00000002019	ENSOARG00000001884	RIMKLB	transcript	1.60581	14.5635	-3.18098	0.00157055	0.0311122
ENSOART00000002058	ENSOARG00000001917	-	transcript	9.6964	80.2435	-3.04886	8.52e-05	0.00330799
ENSOART00000002064	ENSOARG00000001914	ABCG2	transcript	8.96477	1.42499	2.65332	8.65e-05	0.00334092
ENSOART00000002067	ENSOARG00000001924	-	transcript	9.36564	3.99226	1.23017	0.000143827	0.0049768
ENSOART00000002068	ENSOARG00000001914	ABCG2	transcript	254.044	68.6935	1.88683	2.67e-09	4.61e-07
ENSOART00000002101	ENSOARG00000001949	ARHGAP26	transcript	5.90732	44.2632	-2.90553	5.95e-05	0.00246499
ENSOART00000002118	ENSOARG00000001969	BAC5	transcript	0	0.353358	#NAME?	0.0012385	0.0261988
ENSOART00000002119	ENSOARG00000001965	-	transcript	29.5836	18.8198	0.652546	0.000377926	0.0103952
ENSOART00000002125	ENSOARG00000001974	RNF130	transcript	94.6515	78.2566	0.274413	0.00209471	0.0386992
ENSOART00000002145	ENSOARG00000001994	GPR83	transcript	0.003034	0.221162	-6.18774	0.00258173	0.0448272
ENSOART00000002164	ENSOARG00000002007	SIGLEC1	transcript	0.280028	2.9702	-3.40692	0.000266796	0.00806611
ENSOART00000002169	ENSOARG00000002018	WBP1L	transcript	0	9.37752	#NAME?	3e-06	0.000210545
ENSOART00000002187	ENSOARG00000002031	EXOC1L	transcript	0	0.37715	#NAME?	0.00161631	0.0318679
ENSOART00000002191	ENSOARG00000002035	WARS	transcript	112.261	76.6099	0.551259	0.000354502	0.00995778
ENSOART00000002199	ENSOARG00000002041	-	transcript	0.741295	8.45007	-3.51084	0.00290389	0.0489261
ENSOART00000002202	ENSOARG00000002044	PIMREG	transcript	0.0277437	1.8218	-6.03706	0.000976747	0.0217754
ENSOART00000002204	ENSOARG00000002048	NAA20	transcript	95.1979	75.0576	0.342932	0.00210844	0.0388129
ENSOART00000002207	ENSOARG00000002050	TGFB3	transcript	0.979464	11.4008	-3.541	0.000232652	0.00724299
ENSOART00000002266	ENSOARG00000002096	DZIP1	transcript	0.724271	5.68318	-2.9721	0.000416966	0.0111639
ENSOART00000002273	ENSOARG00000002109	-	transcript	44.7054	378.456	-3.0816	6e-05	0.00248437
ENSOART00000002305	ENSOARG00000002137	CYP17A1	transcript	3.78734	0.264249	3.84122	1.17e-05	0.000662265
ENSOART00000002315	ENSOARG00000002129	COL5A1	transcript	2.59065	42.6808	-4.0422	1.38e-08	1.96e-06
ENSOART00000002330	ENSOARG00000002149	SND1	transcript	106.219	72.5877	0.549251	0.00026529	0.00803425
ENSOART00000002353	ENSOARG00000002176	DNAJC3	transcript	103.978	63.5592	0.710104	4.26e-05	0.00188439
ENSOART00000002373	ENSOARG00000002199	TSPAN1	transcript	188.392	35.6384	2.40223	2.15e-08	2.9e-06
ENSOART00000002434	ENSOARG00000002223	MYOF	transcript	2.95292	16.6297	-2.49354	0.00159679	0.0315413
ENSOART00000002435	ENSOARG00000002249	ADAM33	transcript	0.361065	7.28835	-4.33526	0.000100605	0.00375106
ENSOART00000002438	ENSOARG00000002253	-	transcript	0	6.82104	#NAME?	2.03e-11	5.88e-09
ENSOART00000002440	ENSOARG00000002248	TBC1D9B	transcript	165.553	41.8029	1.98562	1.59e-11	4.89e-09
ENSOART00000002453	ENSOARG00000002264	RAD54L	transcript	0.194785	2.82563	-3.85862	0.00046166	0.0120829
ENSOART00000002494	ENSOARG00000002307	DLK1	transcript	0.720466	19.5738	-4.76385	2.44e-06	0.000175732
ENSOART00000002523	ENSOARG00000002331	SLC35C1	transcript	11.2135	2.25661	2.31301	7.02e-11	1.79e-08
ENSOART00000002570	ENSOARG00000002374	-	transcript	3.75057	1.46295	1.35823	0.000539637	0.0137071
ENSOART00000002571	ENSOARG00000002369	PSMC3IP	transcript	0.363839	6.49891	-4.15883	0.000398028	0.010804
ENSOART00000002587	ENSOARG00000002381	TMEM131L	transcript	0	0.162331	#NAME?	0.000211799	0.0067553
ENSOART00000002615	ENSOARG00000002412	CDH16	transcript	0.157798	0	Inf	0.000436512	0.0115664
ENSOART00000002651	ENSOARG00000002449	SP5	transcript	0	0.839091	#NAME?	0.00215359	0.0393378
ENSOART00000002658	ENSOARG00000002448	ATP8B2	transcript	2.20365	14.5744	-2.72547	0.000901519	0.0204912
ENSOART00000002664	ENSOARG00000002462	GPAT4	transcript	243.849	54.184	2.17005	1.56e-11	4.86e-09
ENSOART00000002679	ENSOARG00000002475	PEG10	transcript	0.345465	6.31686	-4.19259	0.00037721	0.0103868
ENSOART00000002723	ENSOARG00000002513	-	transcript	0.00637033	0.440637	-6.11208	0.00281904	0.0477975
ENSOART00000002739	ENSOARG00000002525	MAPK8IP1	transcript	2.66093	1.33701	0.992915	0.00212716	0.0390019
ENSOART00000002808	ENSOARG00000002590	SPP1	transcript	1843.25	71.3775	4.69064	5.71e-17	5.65e-14
ENSOART00000002811	ENSOARG00000002593	SPTLC2	transcript	58.0615	45.4925	0.351954	0.0009106	0.0206504
ENSOART00000002821	ENSOARG00000002608	CITED2	transcript	67.1164	26.1789	1.35826	3.59e-07	3.38e-05
ENSOART00000002847	ENSOARG00000002631	-	transcript	1.82722	18.0096	-3.30104	0.000125713	0.0044658
ENSOART00000002878	ENSOARG00000002655	CES4A	transcript	0.006812	0.417439	-5.93734	0.00160639	0.031719
ENSOART00000002912	ENSOARG00000002689	-	transcript	0	0.223938	#NAME?	0.000450095	0.0118454
ENSOART00000002958	ENSOARG00000002732	PANK3	transcript	131.043	23.4359	2.48325	1.3e-12	5.15e-10
ENSOART00000003032	ENSOARG00000002802	DIO2	transcript	37.5399	5.44432	2.7856	6.72e-10	1.36e-07
ENSOART00000003034	ENSOARG00000002790	SLIT3	transcript	0.943453	5.94177	-2.65487	0.00279122	0.0474312
ENSOART00000003067	ENSOARG00000002824	-	transcript	0.070539	1.28175	-4.18355	0.00169482	0.0330376
ENSOART00000003106	ENSOARG00000002866	RASSF4	transcript	62.8309	14.0867	2.15714	2.36e-09	4.12e-07
ENSOART00000003111	ENSOARG00000002868	TMC4	transcript	7.07656	2.08539	1.76273	1.07e-06	8.72e-05
ENSOART00000003121	ENSOARG00000002881	-	transcript	0.514872	4.82724	-3.22891	0.000156759	0.00532422
ENSOART00000003143	ENSOARG00000002902	-	transcript	0.0182403	0.944427	-5.69423	0.00103031	0.0227314
ENSOART00000003194	ENSOARG00000002948	-	transcript	0.632275	12.0067	-4.24714	0.00147247	0.0298587
ENSOART00000003206	ENSOARG00000002961	-	transcript	10.1192	5.42717	0.898821	0.00240384	0.0425833
ENSOART00000003207	ENSOARG00000002959	FSCN1	transcript	6.20562	34.4373	-2.47233	0.00140492	0.0287291
ENSOART00000003210	ENSOARG00000002960	STON2	transcript	14.9152	9.42089	0.662844	0.000165995	0.00556747
ENSOART00000003211	ENSOARG00000002962	-	transcript	410.906	209.279	0.973382	5.25e-06	0.000339587
ENSOART00000003217	ENSOARG00000002969	SSR3	transcript	162.306	121.834	0.413801	0.000516244	0.0132643
ENSOART00000003234	ENSOARG00000002978	NFASC	transcript	0.0499803	1.8259	-5.19111	0.00206323	0.0382766
ENSOART00000003235	ENSOARG00000002985	-	transcript	5.24137	56.5253	-3.43088	0.00153467	0.0306641
ENSOART00000003251	ENSOARG00000003004	MND1	transcript	0.116465	1.54454	-3.72921	0.000658969	0.0160144
ENSOART00000003269	ENSOARG00000003012	PLEKHG1	transcript	2.52118	15.2821	-2.59967	0.00172257	0.0333835
ENSOART00000003273	ENSOARG00000003018	KCNAB1	transcript	0.175743	5.84738	-5.05625	1.25e-05	0.000696354
ENSOART00000003278	ENSOARG00000003025	RHOU	transcript	140.467	49.2693	1.51147	2.21e-07	2.16e-05
ENSOART00000003281	ENSOARG00000003029	BAG3	transcript	0.739742	0.004368	7.40391	2.79e-05	0.00134932
ENSOART00000003298	ENSOARG00000003042	PON3	transcript	3.66563	1.98497	0.884941	0.000166111	0.00556747
ENSOART00000003324	ENSOARG00000003068	-	transcript	0	2.25415	#NAME?	1.99e-06	0.00014711
ENSOART00000003331	ENSOARG00000003072	-	transcript	0	1.46759	#NAME?	1.84e-05	0.000962325
ENSOART00000003368	ENSOARG00000003103	FAT3	transcript	0.00538233	0.223242	-5.37424	0.00100107	0.0222231
ENSOART00000003377	ENSOARG00000003112	AKAP12	transcript	4.0925	36.6144	-3.16136	0.00047235	0.0123083
ENSOART00000003378	ENSOARG00000003112	AKAP12	transcript	0	0.549774	#NAME?	0.000101881	0.00377751
ENSOART00000003386	ENSOARG00000003121	WIF1	transcript	0.231701	6.82794	-4.88112	0.000411304	0.0110687
ENSOART00000003390	ENSOARG00000003114	DENND3	transcript	9.72046	5.92456	0.714316	0.000218595	0.00690079
ENSOART00000003430	ENSOARG00000003158	CEP55	transcript	0.134819	4.12224	-4.93433	0.000142824	0.00495044
ENSOART00000003455	ENSOARG00000003184	NUPR1	transcript	685.159	250.199	1.45336	7.44e-07	6.38e-05
ENSOART00000003460	ENSOARG00000003186	CENPT	transcript	0.138357	2.91471	-4.39688	0.000186109	0.00607751
ENSOART00000003500	ENSOARG00000003221	TBC1D30	transcript	8.70212	6.31462	0.462671	0.00232363	0.0415065
ENSOART00000003509	ENSOARG00000003236	RBP4	transcript	1.39658	86.5584	-5.95371	6.29e-06	0.000395049
ENSOART00000003574	ENSOARG00000003297	GABRP	transcript	0.357498	6.42083	-4.16675	0.00035205	0.00992133
ENSOART00000003576	ENSOARG00000003300	DPEP2	transcript	0	1.07787	#NAME?	0.000212562	0.0067675
ENSOART00000003594	ENSOARG00000003304	PLCH1	transcript	0.0284823	1.58094	-5.79457	3.53e-06	0.000241461
ENSOART00000003625	ENSOARG00000003341	IFI6	transcript	8.17287	155.552	-4.25041	1.08e-09	2.02e-07
ENSOART00000003654	ENSOARG00000003358	TRERF1	transcript	0.141427	1.94197	-3.77939	0.00232953	0.0415842
ENSOART00000003671	ENSOARG00000003372	FLNC	transcript	0.7104	6.77738	-3.25403	3.37e-05	0.00156603
ENSOART00000003679	ENSOARG00000003378	VIPR1	transcript	6.36476	3.34679	0.927329	0.00236985	0.0421069
ENSOART00000003696	ENSOARG00000003401	KCNK1	transcript	27.1558	17.7285	0.615189	0.00197909	0.0370894
ENSOART00000003719	ENSOARG00000003424	KIAA1211	transcript	0.0750497	2.37141	-4.98175	0.00112426	0.0243416
ENSOART00000003723	ENSOARG00000003426	-	transcript	0.812218	5.62001	-2.79063	0.00279307	0.0474475
ENSOART00000003741	ENSOARG00000003438	CDH3	transcript	1.40767	21.0561	-3.90286	6.09e-07	5.37e-05
ENSOART00000003750	ENSOARG00000003452	RAMP2	transcript	196.993	40.2172	2.29226	6.95e-12	2.33e-09
ENSOART00000003757	ENSOARG00000003451	SLC20A2	transcript	8.5374	5.52252	0.62847	0.000820341	0.0190351
ENSOART00000003801	ENSOARG00000003499	DNAJB9	transcript	76.9967	42.2177	0.86695	5.05e-05	0.00215937
ENSOART00000003819	ENSOARG00000003513	MDK	transcript	1.84368	18.2117	-3.30421	0.00260148	0.0450822
ENSOART00000003920	ENSOARG00000003603	DPYSL3	transcript	3.44581	24.8154	-2.84832	0.000364231	0.0101764
ENSOART00000003921	ENSOARG00000003615	-	transcript	0	0.185944	#NAME?	0.000180654	0.00593933
ENSOART00000003928	ENSOARG00000003592	LRP2	transcript	2.79348	33.7979	-3.5968	0.00128915	0.0270008
ENSOART00000003939	ENSOARG00000003628	YIF1A	transcript	73.2704	55.7229	0.39496	0.00129324	0.0270462
ENSOART00000003988	ENSOARG00000003676	-	transcript	76.5038	35.767	1.0969	7.85e-06	0.00047336
ENSOART00000003999	ENSOARG00000003683	-	transcript	135.754	86.1371	0.656288	0.000215497	0.00682717
ENSOART00000004048	ENSOARG00000003714	ENPEP	transcript	0.40058	8.49132	-4.40582	1.33e-06	0.000105341
ENSOART00000004055	ENSOARG00000003734	SLC50A1	transcript	29.8263	10.373	1.52376	6.91e-07	5.99e-05
ENSOART00000004058	ENSOARG00000003730	STK10	transcript	0.315063	4.47084	-3.82683	0.00128956	0.0270008
ENSOART00000004063	ENSOARG00000003739	-	transcript	0.0140013	1.67324	-6.90094	1.21e-06	9.7e-05
ENSOART00000004087	ENSOARG00000003764	AGPAT2	transcript	3.61693	48.5506	-3.74665	0.00248698	0.0436792
ENSOART00000004091	ENSOARG00000003769	TRIM46	transcript	0.465946	0.0782037	2.57486	0.00251246	0.043953
ENSOART00000004097	ENSOARG00000003773	-	transcript	0.0108223	0.82211	-6.24725	0.000283309	0.00844108
ENSOART00000004114	ENSOARG00000003788	-	transcript	13.078	0.821697	3.99239	1.52e-13	7.51e-11
ENSOART00000004119	ENSOARG00000003792	ANGPTL4	transcript	67.6481	43.5176	0.636451	0.000606115	0.0149892
ENSOART00000004127	ENSOARG00000003802	SCCPDH	transcript	22.4487	16.1443	0.475604	0.00215668	0.0393674
ENSOART00000004135	ENSOARG00000003804	SEMA7A	transcript	13.8003	5.30101	1.38036	2.58e-06	0.000184198
ENSOART00000004142	ENSOARG00000003815	AADAC	transcript	1.06697	19.1677	-4.16709	0.00235026	0.0418284
ENSOART00000004150	ENSOARG00000003814	MATN2	transcript	6.9497	40.6261	-2.54738	0.00173037	0.0334496
ENSOART00000004165	ENSOARG00000003836	SLC9A1	transcript	0	0.899116	#NAME?	5.22e-07	4.7e-05
ENSOART00000004181	ENSOARG00000003846	SLC5A9	transcript	3.54677	1.44445	1.29599	0.00039353	0.0107037
ENSOART00000004182	ENSOARG00000003846	SLC5A9	transcript	12.2537	4.40193	1.47701	1.42e-05	0.000772934
ENSOART00000004217	ENSOARG00000003856	-	transcript	0.66955	5.66604	-3.08108	0.00157084	0.0311122
ENSOART00000004229	ENSOARG00000003888	TYR	transcript	2.09809	0.377868	2.47313	8.26e-06	0.000493157
ENSOART00000004234	ENSOARG00000003894	THBS3	transcript	0.504608	5.39447	-3.41824	0.00216328	0.0394608
ENSOART00000004258	ENSOARG00000003916	SMARCD3	transcript	22.617	15.94	0.504761	0.000729014	0.0173533
ENSOART00000004261	ENSOARG00000003915	SRGAP1	transcript	0.546804	5.08319	-3.21664	0.00152359	0.0305474
ENSOART00000004270	ENSOARG00000003928	HNF4A	transcript	0.0856953	2.85438	-5.05782	0.000294117	0.00870481
ENSOART00000004289	ENSOARG00000003944	TRAM1	transcript	181.667	108.878	0.73859	9.15e-05	0.00350334
ENSOART00000004295	ENSOARG00000003952	NUCB2	transcript	22.9055	17.6187	0.378587	0.000759597	0.0179051
ENSOART00000004314	ENSOARG00000003968	FBXO5	transcript	0.31045	4.89965	-3.98025	0.000343682	0.00975539
ENSOART00000004324	ENSOARG00000003977	IGSF10	transcript	0.966489	12.7223	-3.71847	6.66e-05	0.00270756
ENSOART00000004351	ENSOARG00000004003	ERLEC1	transcript	27.333	22.6223	0.272896	0.00228034	0.0410038
ENSOART00000004356	ENSOARG00000004007	LIPG	transcript	3.81538	28.5819	-2.9052	0.000461662	0.0120829
ENSOART00000004365	ENSOARG00000004015	CD248	transcript	0.642009	7.96498	-3.633	0.000341172	0.00969444
ENSOART00000004369	ENSOARG00000004016	NCAPG	transcript	0.717992	13.6219	-4.24581	1.68e-08	2.34e-06
ENSOART00000004403	ENSOARG00000004049	MFSD4A	transcript	5.1357	2.33367	1.13796	0.000235571	0.00731683
ENSOART00000004428	ENSOARG00000004073	PSD3	transcript	16.3759	8.97669	0.867315	2.58e-05	0.00126958
ENSOART00000004434	ENSOARG00000004078	STRA6	transcript	0.097691	2.64273	-4.75766	1.71e-05	0.000903933
ENSOART00000004462	ENSOARG00000004104	SPC25	transcript	0.430708	10.6484	-4.62779	2.33e-05	0.0011631
ENSOART00000004489	ENSOARG00000004127	-	transcript	261.369	16.705	3.96773	1.93e-10	4.41e-08
ENSOART00000004494	ENSOARG00000004133	-	transcript	0	14.508	#NAME?	1.38e-06	0.000107919
ENSOART00000004501	ENSOARG00000004139	-	transcript	1.2822	177.401	-7.11225	1.36e-05	0.000746662
ENSOART00000004557	ENSOARG00000004189	MASP2	transcript	7.13403	0.299054	4.57624	2.7e-10	5.92e-08
ENSOART00000004566	ENSOARG00000004195	SLC16A9	transcript	0	0.618372	#NAME?	0.000168121	0.00561371
ENSOART00000004585	ENSOARG00000004214	FOLR1	transcript	254.452	76.7136	1.72984	0.000211651	0.00675463
ENSOART00000004609	ENSOARG00000004235	MXD3	transcript	0.212607	4.19196	-4.30136	0.000897131	0.0204263
ENSOART00000004611	ENSOARG00000004235	MXD3	transcript	0.0124913	3.3027	-8.04657	4.48e-06	0.000295408
ENSOART00000004618	ENSOARG00000004239	CPEB4	transcript	12.033	7.43933	0.693754	0.000147729	0.00507972
ENSOART00000004624	ENSOARG00000004241	SMO	transcript	0.667634	11.6781	-4.12861	0.000100959	0.00375606
ENSOART00000004656	ENSOARG00000004271	CLSTN3	transcript	0.483859	3.99058	-3.04394	0.00285951	0.0483149
ENSOART00000004663	ENSOARG00000004281	NEFH	transcript	0	9.21722	#NAME?	6.76e-10	1.36e-07
ENSOART00000004703	ENSOARG00000004318	CDK1	transcript	0.389532	9.50412	-4.60874	9.57e-11	2.36e-08
ENSOART00000004710	ENSOARG00000004327	GNMT	transcript	22.3122	7.8146	1.51359	3.93e-06	0.00026463
ENSOART00000004742	ENSOARG00000004359	SKA1	transcript	0.0732543	4.78958	-6.03084	6.95e-06	0.000427158
ENSOART00000004752	ENSOARG00000004361	ANLN	transcript	0.459256	6.65901	-3.85794	1.78e-06	0.00013346
ENSOART00000004757	ENSOARG00000004361	ANLN	transcript	0.00294833	2.69305	-9.83512	2.59e-12	9.59e-10
ENSOART00000004765	ENSOARG00000004375	AHCYL2	transcript	42.5782	8.61014	2.30601	1.85e-11	5.54e-09
ENSOART00000004783	ENSOARG00000004396	LRP3	transcript	7.68042	1.74741	2.13597	6.57e-09	1.01e-06
ENSOART00000004799	ENSOARG00000004410	LZTS3	transcript	1.2926	8.06032	-2.64056	0.000993382	0.022081
ENSOART00000004878	ENSOARG00000004480	TTC39A	transcript	11.2328	3.49578	1.68402	7.66e-09	1.16e-06
ENSOART00000004882	ENSOARG00000004489	EGR2	transcript	0.105224	1.97856	-4.23292	2.38e-05	0.00118
ENSOART00000004892	ENSOARG00000004495	HELLS	transcript	0.623475	9.062	-3.86143	2.07e-07	2.05e-05
ENSOART00000004945	ENSOARG00000004546	-	transcript	187.148	107.298	0.802562	0.000354267	0.00995778
ENSOART00000004950	ENSOARG00000004549	-	transcript	0	0.516526	#NAME?	0.00135345	0.027901
ENSOART00000004961	ENSOARG00000004553	-	transcript	0	0.633249	#NAME?	0.000205886	0.00659428
ENSOART00000004968	ENSOARG00000004566	-	transcript	0.615818	70.8026	-6.84515	0.000238825	0.00737499
ENSOART00000005068	ENSOARG00000004655	KIF26B	transcript	0.144189	2.18647	-3.92257	6.38e-05	0.00261877
ENSOART00000005095	ENSOARG00000004683	PRND	transcript	0.303041	4.95867	-4.03237	0.00291426	0.0490248
ENSOART00000005101	ENSOARG00000004686	ASNS	transcript	66.3279	14.5902	2.18462	8.32e-11	2.09e-08
ENSOART00000005104	ENSOARG00000004689	HPN	transcript	29.205	11.734	1.31552	1.11e-06	8.95e-05
ENSOART00000005124	ENSOARG00000004707	TOM1L1	transcript	112.671	20.4269	2.46357	2.72e-10	5.93e-08
ENSOART00000005127	ENSOARG00000004709	FXYD1	transcript	1.67478	30.9904	-4.20977	0.0011107	0.0241066
ENSOART00000005128	ENSOARG00000004704	LRIG3	transcript	3.23606	20.1261	-2.63676	0.000802698	0.0187232
ENSOART00000005154	ENSOARG00000004729	NALCN	transcript	0.0197057	0.589373	-4.9025	0.00222905	0.0402617
ENSOART00000005194	ENSOARG00000004771	DNAJC12	transcript	21.3628	11.3254	0.915534	0.00121665	0.0258803
ENSOART00000005197	ENSOARG00000004775	-	transcript	0.0626603	5.0702	-6.33835	0.000133912	0.00469766
ENSOART00000005198	ENSOARG00000004773	AGPAT4	transcript	49.1392	28.4482	0.788537	0.00140875	0.0287655
ENSOART00000005210	ENSOARG00000004780	KIF15	transcript	0.168654	4.44647	-4.72052	6.08e-07	5.37e-05
ENSOART00000005226	ENSOARG00000004787	SLIT2	transcript	0.578217	6.17636	-3.41707	7.41e-05	0.00295115
ENSOART00000005239	ENSOARG00000004809	-	transcript	0.201137	11.9585	-5.89372	1.1e-06	8.92e-05
ENSOART00000005246	ENSOARG00000004813	SDC2	transcript	321.601	110.167	1.54558	1.16e-07	1.24e-05
ENSOART00000005263	ENSOARG00000004829	-	transcript	0.0782733	3.36919	-5.42774	0.00160794	0.0317379
ENSOART00000005272	ENSOARG00000004835	BRCA1	transcript	0.26341	7.01459	-4.73498	5.69e-10	1.16e-07
ENSOART00000005274	ENSOARG00000004839	NAGPA	transcript	0.423833	0	Inf	0.0027863	0.0473627
ENSOART00000005283	ENSOARG00000004848	ITGBL1	transcript	0.449341	8.02903	-4.15934	0.000304739	0.00897441
ENSOART00000005291	ENSOARG00000004854	-	transcript	4.33214	0.755337	2.51989	6.28e-06	0.000395049
ENSOART00000005292	ENSOARG00000004854	-	transcript	18.2355	5.16425	1.82012	1.64e-07	1.67e-05
ENSOART00000005305	ENSOARG00000004868	-	transcript	0	8.61364	#NAME?	1.26e-05	0.000700101
ENSOART00000005309	ENSOARG00000004872	MPC1	transcript	360.731	76.551	2.23643	5.26e-12	1.84e-09
ENSOART00000005320	ENSOARG00000004871	COL1A1	transcript	18.9798	553.331	-4.86561	2.27e-11	6.48e-09
ENSOART00000005341	ENSOARG00000004896	SYTL2	transcript	44.5523	15.5691	1.51682	5.12e-09	8.22e-07
ENSOART00000005404	ENSOARG00000004962	UNC93A	transcript	26.7899	7.26747	1.88217	3.89e-06	0.000262087
ENSOART00000005413	ENSOARG00000004972	TMEM171	transcript	3.91414	1.62788	1.2657	9.74e-05	0.00366118
ENSOART00000005421	ENSOARG00000004982	-	transcript	0	5.80602	#NAME?	0.00156437	0.0310467
ENSOART00000005474	ENSOARG00000005022	SMOC2	transcript	0.940411	14.4505	-3.94169	4.99e-05	0.00214072
ENSOART00000005538	ENSOARG00000005076	DNA2	transcript	0.197506	2.58281	-3.70897	0.00145615	0.0295952
ENSOART00000005558	ENSOARG00000005099	PAEP	transcript	93706.2	29242.8	1.68006	3.44e-06	0.000235915
ENSOART00000005561	ENSOARG00000005103	CDH7	transcript	0.004925	0.210282	-5.41606	0.00122833	0.0260457
ENSOART00000005563	ENSOARG00000005100	NPHS1	transcript	0.0272273	1.9548	-6.16582	1.41e-07	1.46e-05
ENSOART00000005581	ENSOARG00000005106	COL28A1	transcript	0.014659	0.635098	-5.43712	0.00273733	0.0467534
ENSOART00000005585	ENSOARG00000005124	TRPA1	transcript	0.063251	0.782372	-3.62869	0.0025851	0.0448712
ENSOART00000005603	ENSOARG00000005139	APLP1	transcript	0.0254017	0.959718	-5.23962	0.000172668	0.00573328
ENSOART00000005640	ENSOARG00000005161	DNAH1	transcript	0	0.0594243	#NAME?	0.000904945	0.0205516
ENSOART00000005643	ENSOARG00000005183	DLG2	transcript	0.099632	2.6866	-4.75303	0.000887931	0.0202427
ENSOART00000005649	ENSOARG00000005187	-	transcript	20.0619	0.136208	7.2025	0.000147801	0.00507972
ENSOART00000005654	ENSOARG00000005188	MAP1B	transcript	1.08155	9.22182	-3.09195	0.00221288	0.0400917
ENSOART00000005687	ENSOARG00000005211	FANCD2	transcript	0.182693	6.17696	-5.07941	2.49e-10	5.49e-08
ENSOART00000005712	ENSOARG00000005237	SEC61A1	transcript	0.00306133	0.993293	-8.34192	0.000104222	0.00383769
ENSOART00000005714	ENSOARG00000005237	SEC61A1	transcript	52.7746	35.8122	0.559394	0.000212492	0.0067675
ENSOART00000005720	ENSOARG00000005247	KIAA0040	transcript	38.7929	19.0614	1.02514	0.00104122	0.0229153
ENSOART00000005759	ENSOARG00000005282	ORC1	transcript	0.10379	4.2278	-5.34817	8.79e-07	7.31e-05
ENSOART00000005765	ENSOARG00000005286	AARS	transcript	46.1962	34.2936	0.429834	0.000556152	0.0140066
ENSOART00000005775	ENSOARG00000005300	LAMTOR2	transcript	38.5033	20.8461	0.885204	3.06e-05	0.00144948
ENSOART00000005780	ENSOARG00000005301	HLF	transcript	11.6894	5.97473	0.968259	0.00051431	0.013221
ENSOART00000005781	ENSOARG00000005302	DBN1	transcript	1.42644	11.6102	-3.02491	0.0013322	0.0276229
ENSOART00000005784	ENSOARG00000005305	-	transcript	5.18626	26.8113	-2.37008	0.00271372	0.0464692
ENSOART00000005791	ENSOARG00000005304	MYT1L	transcript	0.143516	0	Inf	0.000448231	0.0118066
ENSOART00000005809	ENSOARG00000005333	-	transcript	0	2.39178	#NAME?	6.45e-05	0.00263596
ENSOART00000005814	ENSOARG00000005335	PGD	transcript	229.406	99.3699	1.20702	7.56e-07	6.46e-05
ENSOART00000005862	ENSOARG00000005379	RAB25	transcript	82.8643	52.7376	0.65192	0.000996869	0.0221401
ENSOART00000005872	ENSOARG00000005390	TMEM184A	transcript	2.50282	0.695228	1.848	0.000561034	0.0140959
ENSOART00000005894	ENSOARG00000005406	HKDC1	transcript	0.111648	1.72119	-3.94638	0.00121648	0.0258803
ENSOART00000005936	ENSOARG00000005448	EFNB2	transcript	26.1251	9.16455	1.5113	2.05e-07	2.03e-05
ENSOART00000005941	ENSOARG00000005444	CEL	transcript	0.51194	0.015774	5.02036	1.93e-05	0.0010016
ENSOART00000005944	ENSOARG00000005456	BIRC5	transcript	0.0408603	20.2257	-8.95127	3.34e-11	9.13e-09
ENSOART00000005985	ENSOARG00000005490	SLC30A2	transcript	19.147	0.178427	6.74564	1.54e-22	4.1e-19
ENSOART00000005996	ENSOARG00000005503	SBSPON	transcript	0.539339	9.62995	-4.15826	0.000521876	0.0133477
ENSOART00000005999	ENSOARG00000005491	HK1	transcript	6.11715	0	Inf	4.07e-43	2.17e-38
ENSOART00000006000	ENSOARG00000005504	COCH	transcript	1.82694	17.0014	-3.21815	0.000400542	0.0108392
ENSOART00000006003	ENSOARG00000005491	HK1	transcript	0	16.9351	#NAME?	1.92e-40	5.13e-36
ENSOART00000006021	ENSOARG00000005526	MCFD2	transcript	94.6761	52.6011	0.847908	2.31e-05	0.00115716
ENSOART00000006051	ENSOARG00000005551	OCLN	transcript	25.4283	17.8544	0.510151	0.00134041	0.0277393
ENSOART00000006058	ENSOARG00000005557	PLSCR1	transcript	124.627	49.7042	1.32618	3.18e-06	0.000220756
ENSOART00000006071	ENSOARG00000005574	KCNK6	transcript	21.1262	5.64125	1.90494	6.64e-07	5.81e-05
ENSOART00000006074	ENSOARG00000005575	-	transcript	1.39298	104.874	-6.23435	3.48e-09	5.89e-07
ENSOART00000006091	ENSOARG00000005591	KIF22	transcript	0.97674	10.003	-3.35632	5.41e-05	0.00228515
ENSOART00000006099	ENSOARG00000005582	C5	transcript	11.7523	0.141155	6.37952	2.12e-14	1.33e-11
ENSOART00000006110	ENSOARG00000005607	MMP27	transcript	0.484181	5.22902	-3.43292	0.00100279	0.0222347
ENSOART00000006130	ENSOARG00000005625	GRIN2A	transcript	0.048398	2.39571	-5.62936	1.47e-07	1.52e-05
ENSOART00000006135	ENSOARG00000005631	PHF19	transcript	6.80043	4.57773	0.570993	0.00101437	0.0224633
ENSOART00000006147	ENSOARG00000005642	PPP2R2C	transcript	0.0336537	1.46377	-5.44278	0.00203818	0.0379173
ENSOART00000006155	ENSOARG00000005652	CDCA3	transcript	0.226508	7.13799	-4.97788	0.000540659	0.0137265
ENSOART00000006172	ENSOARG00000005668	SEC11C	transcript	262.249	92.1289	1.50921	6.66e-07	5.81e-05
ENSOART00000006173	ENSOARG00000005665	PTK7	transcript	4.02334	26.687	-2.72967	0.000375204	0.0103552
ENSOART00000006187	ENSOARG00000005679	PAFAH2	transcript	0	11.8401	#NAME?	6.29e-10	1.28e-07
ENSOART00000006206	ENSOARG00000005685	PLOD2	transcript	45.7098	25.8128	0.824418	2.04e-05	0.00104835
ENSOART00000006234	ENSOARG00000005722	EPAS1	transcript	47.1554	26.055	0.855866	5.33e-05	0.00225985
ENSOART00000006259	ENSOARG00000005750	CENPH	transcript	0.610982	9.36031	-3.93735	0.000375287	0.0103552
ENSOART00000006271	ENSOARG00000005759	-	transcript	0.789029	21.126	-4.7428	4.7e-09	7.68e-07
ENSOART00000006273	ENSOARG00000005764	-	transcript	2.56706	72.5632	-4.82105	2.49e-11	7.02e-09
ENSOART00000006275	ENSOARG00000005766	-	transcript	6.41896	2.71505	1.24136	0.000637617	0.0155735
ENSOART00000006279	ENSOARG00000005762	TMEM144	transcript	0.00143767	1.05365	-9.51746	0.00128317	0.0268882
ENSOART00000006307	ENSOARG00000005794	AUNIP	transcript	0	1.11587	#NAME?	3.16e-05	0.00148962
ENSOART00000006351	ENSOARG00000005833	ASTN2	transcript	0.0562317	1.5532	-4.78772	0.00190375	0.0359933
ENSOART00000006399	ENSOARG00000005878	CIDEC	transcript	0.105815	26.1914	-7.9514	0.00055575	0.0140031
ENSOART00000006407	ENSOARG00000005886	PFKFB1	transcript	0.00915933	0.700228	-6.25644	0.00118831	0.025479
ENSOART00000006412	ENSOARG00000005885	P3H3	transcript	1.94748	13.7087	-2.81542	0.0016381	0.0321621
ENSOART00000006426	ENSOARG00000005908	ERCC6L	transcript	0.0541733	2.62256	-5.59725	6.34e-08	7.32e-06
ENSOART00000006465	ENSOARG00000005941	TNC	transcript	0.946043	6.89457	-2.86548	0.00155207	0.0308518
ENSOART00000006482	ENSOARG00000005960	-	transcript	0.267841	7.65362	-4.83669	0.000318802	0.00926087
ENSOART00000006532	ENSOARG00000006004	SCP2	transcript	3.63195	0.010433	8.44345	0.000128751	0.0045555
ENSOART00000006538	ENSOARG00000006003	IQGAP3	transcript	0.077745	1.85574	-4.5771	0.000599529	0.0148815
ENSOART00000006541	ENSOARG00000006015	GAS2L2	transcript	1.58399	0.199847	2.98659	0.000235884	0.00731905
ENSOART00000006549	ENSOARG00000006024	GCA	transcript	1.79393	18.9545	-3.40135	2.41e-06	0.000174177
ENSOART00000006568	ENSOARG00000006043	LRRC20	transcript	5.50609	2.07963	1.4047	0.000240719	0.0074163
ENSOART00000006570	ENSOARG00000006043	LRRC20	transcript	2.9543	0.400566	2.8827	0.0005514	0.013933
ENSOART00000006580	ENSOARG00000006054	GAREM1	transcript	3.23328	1.47278	1.13446	0.000398576	0.0108134
ENSOART00000006626	ENSOARG00000006078	COL27A1	transcript	0.264216	3.9111	-3.88779	0.00010303	0.00380692
ENSOART00000006720	ENSOARG00000006178	FAM20C	transcript	72.1428	24.8426	1.53804	3.65e-08	4.56e-06
ENSOART00000006723	ENSOARG00000006180	CCNE2	transcript	0.318856	5.22304	-4.03391	0.000384841	0.0105358
ENSOART00000006737	ENSOARG00000006184	COL21A1	transcript	0.706338	12.938	-4.19511	9.41e-07	7.73e-05
ENSOART00000006745	ENSOARG00000006202	CST3	transcript	153.992	771.71	-2.3252	0.00144251	0.0293515
ENSOART00000006748	ENSOARG00000006197	RGS3	transcript	0	1.13886	#NAME?	0.00115237	0.0247993
ENSOART00000006756	ENSOARG00000006214	RASL10B	transcript	4.36235	1.68073	1.37602	8.65e-05	0.00334092
ENSOART00000006795	ENSOARG00000006249	TBX3	transcript	0.612495	5.97423	-3.28598	0.000327673	0.00943133
ENSOART00000006857	ENSOARG00000006305	-	transcript	7.33846	3.72391	0.97866	0.00113852	0.0245606
ENSOART00000006871	ENSOARG00000006321	CENPK	transcript	0.113259	6.8275	-5.91366	3.76e-05	0.00170642
ENSOART00000006888	ENSOARG00000006333	PCBD1	transcript	1.97008	18.0331	-3.19432	0.00162132	0.0319312
ENSOART00000006907	ENSOARG00000006352	POC1A	transcript	0.126503	4.1917	-5.05029	0.000777294	0.0182423
ENSOART00000006931	ENSOARG00000006376	LY96	transcript	120.753	44.0451	1.455	1.92e-07	1.93e-05
ENSOART00000006939	ENSOARG00000006377	ALDH1L1	transcript	0.0139283	2.39525	-7.42601	0.0026138	0.0452223
ENSOART00000006965	ENSOARG00000006408	LGI2	transcript	0.734977	0.127769	2.52416	0.00103962	0.0228897
ENSOART00000006970	ENSOARG00000006407	EPHA5	transcript	7.03167	1.23973	2.50384	4.76e-05	0.00206263
ENSOART00000006976	ENSOARG00000006419	-	transcript	1.19835	0.0355513	5.075	0.00246529	0.0433838
ENSOART00000006982	ENSOARG00000006414	DIAPH3	transcript	0.152525	5.95424	-5.2868	6.13e-07	5.4e-05
ENSOART00000007075	ENSOARG00000006506	SLC29A3	transcript	0	1.48489	#NAME?	0.00298867	0.049893
ENSOART00000007085	ENSOARG00000006520	UBE2C	transcript	0.472456	22.9124	-5.59981	5.12e-09	8.22e-07
ENSOART00000007138	ENSOARG00000006568	SUSD1	transcript	4.59735	1.35816	1.75915	3.53e-08	4.45e-06
ENSOART00000007157	ENSOARG00000006585	-	transcript	0.0175307	1.72838	-6.6234	5.73e-07	5.1e-05
ENSOART00000007177	ENSOARG00000006604	FKBP9	transcript	5.7143	44.5381	-2.96239	5.6e-05	0.00235235
ENSOART00000007184	ENSOARG00000006609	INSIG1	transcript	100.297	16.7672	2.58056	1.47e-09	2.67e-07
ENSOART00000007189	ENSOARG00000006614	TBX5	transcript	0.0261183	0.997576	-5.25529	0.00177427	0.0340884
ENSOART00000007204	ENSOARG00000006624	ACSS1	transcript	100.911	32.8692	1.61828	5.68e-09	8.89e-07
ENSOART00000007250	ENSOARG00000006658	WNK3	transcript	0.825123	0.306987	1.42643	0.000389259	0.0106146
ENSOART00000007287	ENSOARG00000006705	CALCOCO2	transcript	199.354	115.531	0.787048	7.1e-05	0.00286075
ENSOART00000007316	ENSOARG00000006730	PI15	transcript	6.40511	40.5645	-2.66292	0.000867413	0.0199281
ENSOART00000007322	ENSOARG00000006735	PIGR	transcript	319.179	123.59	1.36881	0.00131304	0.0273104
ENSOART00000007368	ENSOARG00000006777	-	transcript	17.3001	7.32272	1.24033	0.000803045	0.0187232
ENSOART00000007378	ENSOARG00000006790	-	transcript	0.329695	3.12055	-3.2426	0.0022822	0.0410038
ENSOART00000007394	ENSOARG00000006801	TSKU	transcript	0.741908	8.45747	-3.51091	0.000854125	0.0196821
ENSOART00000007404	ENSOARG00000006808	ZC3H7A	transcript	72.6433	50.3899	0.527695	0.000426926	0.0113972
ENSOART00000007450	ENSOARG00000006852	NEIL3	transcript	0	3.57265	#NAME?	2.26e-11	6.48e-09
ENSOART00000007459	ENSOARG00000006862	ST6GALNAC2	transcript	20.9438	11.7179	0.837816	0.000178694	0.00588941
ENSOART00000007487	ENSOARG00000006857	SVEP1	transcript	0.628102	7.84455	-3.64262	5.62e-07	5.02e-05
ENSOART00000007533	ENSOARG00000006931	C9orf152	transcript	1.03654	0.347501	1.57668	0.000786644	0.0184213
ENSOART00000007545	ENSOARG00000006939	TENM3	transcript	0.239206	2.47577	-3.37155	0.000332257	0.0095273
ENSOART00000007598	ENSOARG00000006989	RBP1	transcript	32.9356	17.8485	0.883848	0.000678901	0.0164092
ENSOART00000007608	ENSOARG00000006991	-	transcript	0.487578	6.58414	-3.75529	6.63e-07	5.81e-05
ENSOART00000007633	ENSOARG00000007009	EPB41L4B	transcript	19.7881	9.07726	1.1243	0.000117901	0.00423349
ENSOART00000007687	ENSOARG00000007064	-	transcript	40.2712	11.0633	1.86396	2.22e-09	3.9e-07
ENSOART00000007702	ENSOARG00000007076	CTNNAL1	transcript	30.2604	22.9933	0.396222	0.00198977	0.0372242
ENSOART00000007712	ENSOARG00000007080	CNTNAP4	transcript	0.013151	1.55619	-6.8867	7.4e-07	6.35e-05
ENSOART00000007741	ENSOARG00000007116	-	transcript	6.96973	4.34659	0.681219	0.00195954	0.0368604
ENSOART00000007757	ENSOARG00000007132	DEPDC1B	transcript	0.0466907	2.23139	-5.57866	3.65e-05	0.00167438
ENSOART00000007781	ENSOARG00000007151	TTK	transcript	0.178305	4.54594	-4.67216	1.37e-06	0.000107561
ENSOART00000007796	ENSOARG00000007160	SRP54	transcript	20.7094	17.8724	0.212548	0.00265282	0.0456165
ENSOART00000007815	ENSOARG00000007184	BCAP31	transcript	147.289	129.457	0.186174	0.00262557	0.0453697
ENSOART00000007832	ENSOARG00000007202	SPON1	transcript	2.29327	26.2581	-3.51728	8.4e-07	7.05e-05
ENSOART00000007867	ENSOARG00000007233	ISG15	transcript	1.21581	39.5268	-5.02284	1.04e-08	1.52e-06
ENSOART00000007870	ENSOARG00000007232	EXO1	transcript	0.0739837	3.81149	-5.687	6.08e-08	7.11e-06
ENSOART00000007881	ENSOARG00000007246	ZNF521	transcript	1.15971	11.6742	-3.33148	0.000100305	0.00375035
ENSOART00000007897	ENSOARG00000007263	SDSL	transcript	13.878	1.34459	3.36755	8.72e-09	1.3e-06
ENSOART00000007910	ENSOARG00000007257	COL25A1	transcript	0	1.03722	#NAME?	0.000236596	0.00732056
ENSOART00000007915	ENSOARG00000007278	ANGPTL5	transcript	0.293902	9.87422	-5.07026	2.14e-07	2.1e-05
ENSOART00000007920	ENSOARG00000007281	SRGAP3	transcript	0.104592	1.80425	-4.10856	0.000376651	0.0103768
ENSOART00000007983	ENSOARG00000007339	PLA2G12B	transcript	2.43898	0.462302	2.39937	0.000766492	0.0180284
ENSOART00000008000	ENSOARG00000007353	ZFHX4	transcript	0.237811	3.46307	-3.86416	5.86e-05	0.00243554
ENSOART00000008002	ENSOARG00000007332	LRP1	transcript	8.73095	58.3664	-2.74093	0.00158608	0.0313554
ENSOART00000008027	ENSOARG00000007376	TNFSF11	transcript	0.192747	9.68732	-5.65132	2.77e-05	0.00134366
ENSOART00000008055	ENSOARG00000007399	SMC2	transcript	1.76989	20.8072	-3.55535	1.6e-07	1.63e-05
ENSOART00000008061	ENSOARG00000007396	-	transcript	34.6957	29.4619	0.235905	0.00249194	0.0436922
ENSOART00000008074	ENSOARG00000007411	ASAP3	transcript	20.9003	11.8612	0.817274	3.69e-05	0.00168624
ENSOART00000008094	ENSOARG00000007434	SUV39H2	transcript	0	1.87996	#NAME?	0.00243266	0.0430045
ENSOART00000008150	ENSOARG00000007485	DCDC2	transcript	32.6495	6.49058	2.33064	5.83e-09	9.1e-07
ENSOART00000008158	ENSOARG00000007493	DHCR24	transcript	58.2461	32.9234	0.823045	0.000119328	0.00427883
ENSOART00000008182	ENSOARG00000007512	ETNPPL	transcript	0.090736	4.08109	-5.49113	0.000696502	0.0167361
ENSOART00000008267	ENSOARG00000007592	PTGS2	transcript	0.0143113	1.06237	-6.21398	0.00119798	0.0256
ENSOART00000008291	ENSOARG00000007617	-	transcript	3889.09	3066.08	0.343039	0.00103834	0.0228709
ENSOART00000008297	ENSOARG00000007614	ACSL1	transcript	256.182	57.1031	2.16553	4.22e-12	1.49e-09
ENSOART00000008342	ENSOARG00000007666	SLC25A4	transcript	261.248	36.7281	2.83047	5.43e-16	4.83e-13
ENSOART00000008351	ENSOARG00000007675	RELT	transcript	40.3416	14.1123	1.51531	2.38e-06	0.000172432
ENSOART00000008368	ENSOARG00000007680	SLC34A2	transcript	62.7193	0.853807	6.19885	3.47e-19	5.01e-16
ENSOART00000008375	ENSOARG00000007692	ASS1	transcript	22.0969	4.57865	2.27085	9.89e-09	1.45e-06
ENSOART00000008377	ENSOARG00000007697	-	transcript	0.298759	6.56275	-4.45725	6.63e-05	0.00269966
ENSOART00000008380	ENSOARG00000007696	ECHDC1	transcript	173.947	113.101	0.621034	0.000718616	0.0171594
ENSOART00000008400	ENSOARG00000007717	GINS1	transcript	0.643465	13.6383	-4.40566	3.2e-05	0.00150361
ENSOART00000008404	ENSOARG00000007721	CKS2	transcript	1.10574	17.465	-3.98139	0.00270204	0.0463286
ENSOART00000008405	ENSOARG00000007723	-	transcript	0	0.0998247	#NAME?	0.0024989	0.0437733
ENSOART00000008429	ENSOARG00000007744	CENPW	transcript	0.139283	4.30081	-4.94852	0.00180519	0.0345086
ENSOART00000008459	ENSOARG00000007774	CYTIP	transcript	29.1546	12.8836	1.17819	1.34e-05	0.000739591
ENSOART00000008487	ENSOARG00000007789	USP54	transcript	7.14233	5.69281	0.327254	0.00220341	0.0399743
ENSOART00000008527	ENSOARG00000007831	SLC2A9	transcript	12.5969	0.129673	6.60205	5.24e-19	7.18e-16
ENSOART00000008545	ENSOARG00000007849	PLEKHB1	transcript	14.4572	4.09319	1.82049	1.2e-05	0.000675387
ENSOART00000008546	ENSOARG00000007850	ROR2	transcript	0.126512	2.05673	-4.023	0.000635342	0.0155321
ENSOART00000008566	ENSOARG00000007858	RASAL1	transcript	9.32444	5.83918	0.675252	0.0019756	0.0370547
ENSOART00000008583	ENSOARG00000007878	NCOA7	transcript	28.653	13.6779	1.06684	2.6e-06	0.00018515
ENSOART00000008616	ENSOARG00000007903	EPHB2	transcript	0.177408	2.89653	-4.02919	9.53e-05	0.00359684
ENSOART00000008633	ENSOARG00000007929	GPX3	transcript	384.106	142.664	1.42888	1.01e-05	0.000591377
ENSOART00000008640	ENSOARG00000007934	HS3ST1	transcript	1.03506	46.4013	-5.48638	1.5e-10	3.53e-08
ENSOART00000008648	ENSOARG00000007935	PLA2G4A	transcript	0.778732	7.12274	-3.19323	0.000315984	0.00920867
ENSOART00000008655	ENSOARG00000007945	GALNT5	transcript	2.60658	0.895274	1.54176	0.000274217	0.00823096
ENSOART00000008660	ENSOARG00000007954	FGFBP1	transcript	61.7733	1.12833	5.77472	1.23e-19	1.99e-16
ENSOART00000008665	ENSOARG00000007955	TPD52L1	transcript	58.1997	33.583	0.793279	0.00068994	0.0166083
ENSOART00000008671	ENSOARG00000007959	SPTBN2	transcript	17.4096	3.21814	2.43559	1.99e-12	7.64e-10
ENSOART00000008677	ENSOARG00000007969	CNTN5	transcript	0.088863	1.65655	-4.22045	3.24e-05	0.00151665
ENSOART00000008680	ENSOARG00000007971	-	transcript	8.60322	3.15995	1.44498	2.82e-05	0.001361
ENSOART00000008688	ENSOARG00000007981	PTPDC1	transcript	0.075897	1.87332	-4.62541	0.000937577	0.021104
ENSOART00000008690	ENSOARG00000007981	PTPDC1	transcript	0.214652	0.022728	3.23946	0.00121876	0.0259044
ENSOART00000008708	ENSOARG00000007995	NCAPG2	transcript	0.715692	8.37659	-3.54895	5.56e-06	0.000356996
ENSOART00000008709	ENSOARG00000007998	DGKB	transcript	0.0200877	1.0122	-5.65505	0.000483832	0.0125524
ENSOART00000008737	ENSOARG00000008017	GARS	transcript	54.0456	25.7599	1.06905	2.21e-05	0.00111663
ENSOART00000008745	ENSOARG00000008031	-	transcript	0	1.83472	#NAME?	0.00176528	0.0339768
ENSOART00000008778	ENSOARG00000008060	ZNF185	transcript	3.26111	26.5812	-3.02697	9.65e-05	0.003637
ENSOART00000008786	ENSOARG00000008076	ARL15	transcript	13.0394	7.61433	0.77609	0.00250286	0.0438284
ENSOART00000008790	ENSOARG00000008075	WNT4	transcript	0.196623	4.90674	-4.64126	0.000615844	0.0151946
ENSOART00000008811	ENSOARG00000008090	PELP1	transcript	0.152051	4.83656	-4.99135	4.29e-05	0.00189521
ENSOART00000008817	ENSOARG00000008094	EPHB1	transcript	0.251485	3.28517	-3.70742	0.000386999	0.010573
ENSOART00000008842	ENSOARG00000008124	ARL4A	transcript	62.4297	17.0705	1.87073	5.63e-09	8.86e-07
ENSOART00000008866	ENSOARG00000008147	SCN4B	transcript	0	0.827616	#NAME?	0.000627553	0.0153963
ENSOART00000008870	ENSOARG00000008148	KY	transcript	0.0382083	10.1329	-8.05094	9.19e-14	5.01e-11
ENSOART00000008871	ENSOARG00000008153	FAM84B	transcript	27.1611	11.6663	1.21919	5.25e-05	0.00222878
ENSOART00000008879	ENSOARG00000008154	CLNK	transcript	0	0.577477	#NAME?	0.00251327	0.043953
ENSOART00000008904	ENSOARG00000008183	TRIB1	transcript	11.0995	6.01115	0.884782	0.000446229	0.0117771
ENSOART00000008906	ENSOARG00000008179	SLC25A21	transcript	24.3677	0.943953	4.69011	1.2e-13	6.26e-11
ENSOART00000008931	ENSOARG00000008206	CENPN	transcript	0.195075	3.98592	-4.35282	5.24e-06	0.00033926
ENSOART00000008942	ENSOARG00000008217	CENPP	transcript	0.572254	6.69793	-3.54899	0.00145002	0.0294919
ENSOART00000008962	ENSOARG00000008233	ECM2	transcript	22.7718	140.12	-2.62134	0.00180345	0.0344877
ENSOART00000008986	ENSOARG00000008259	LTB	transcript	1.90416	16.6134	-3.12512	0.00187231	0.035512
ENSOART00000008987	ENSOARG00000008262	SCN2B	transcript	0.400587	3.23318	-3.01277	0.00210497	0.0388129
ENSOART00000009005	ENSOARG00000008277	OGN	transcript	14.8519	208.996	-3.81476	1.38e-06	0.000107919
ENSOART00000009025	ENSOARG00000008295	TPD52	transcript	152.835	33.4418	2.19225	6.3e-06	0.000395049
ENSOART00000009026	ENSOARG00000008288	NECAB3	transcript	0	1.28445	#NAME?	0.0014868	0.030058
ENSOART00000009038	ENSOARG00000008304	GYG2	transcript	0.152787	4.5481	-4.89567	0.00146053	0.0296731
ENSOART00000009086	ENSOARG00000008350	ISL1	transcript	0.0142967	1.5036	-6.7166	0.00139096	0.0284872
ENSOART00000009096	ENSOARG00000008360	-	transcript	6.52884	3.6507	0.838653	0.00267838	0.0459969
ENSOART00000009110	ENSOARG00000008368	CENPF	transcript	0.503637	14.4853	-4.84606	1.52e-14	1e-11
ENSOART00000009117	ENSOARG00000008370	GPATCH8	transcript	0.0433283	0.999193	-4.52738	0.000521618	0.0133477
ENSOART00000009119	ENSOARG00000008377	FNDC3A	transcript	57.4705	41.746	0.461184	0.000364791	0.0101814
ENSOART00000009134	ENSOARG00000008389	ITGA8	transcript	0.139888	3.51929	-4.65294	0.000533108	0.0135735
ENSOART00000009168	ENSOARG00000008429	MRPL14	transcript	114.666	90.5936	0.339951	0.00219043	0.0397929
ENSOART00000009212	ENSOARG00000008456	TF	transcript	2.43562	16.3737	-2.74902	0.00220789	0.0400284
ENSOART00000009228	ENSOARG00000008478	SQLE	transcript	54.4069	39.0991	0.476653	0.00092577	0.0209089
ENSOART00000009234	ENSOARG00000008480	ALOX15	transcript	3.55527	0.21309	4.06043	1.58e-08	2.22e-06
ENSOART00000009243	ENSOARG00000008491	-	transcript	33.8525	8.88756	1.9294	4.38e-08	5.32e-06
ENSOART00000009282	ENSOARG00000008530	UHRF1	transcript	0.167459	12.6963	-6.24446	2.16e-19	3.29e-16
ENSOART00000009299	ENSOARG00000008548	-	transcript	0.131062	1.95415	-3.89822	0.00248248	0.0436433
ENSOART00000009303	ENSOARG00000008539	GREB1L	transcript	0.184865	1.86553	-3.33504	0.000759103	0.017902
ENSOART00000009309	ENSOARG00000008537	NAV2	transcript	0.318727	3.1392	-3.3	0.000984647	0.0219325
ENSOART00000009360	ENSOARG00000008598	MKS1	transcript	12.9053	4.28694	1.58995	1.71e-05	0.000901741
ENSOART00000009410	ENSOARG00000008645	CCL28	transcript	12.9263	2.57427	2.32807	6.61e-11	1.71e-08
ENSOART00000009415	ENSOARG00000008653	FZD2	transcript	0.463386	5.92803	-3.67727	0.000370286	0.0102637
ENSOART00000009436	ENSOARG00000008663	SLC36A1	transcript	6.68314	3.4999	0.933211	0.000884258	0.0201762
ENSOART00000009449	ENSOARG00000008678	ZNF268	transcript	0.817632	0	Inf	1.61e-09	2.86e-07
ENSOART00000009465	ENSOARG00000008692	-	transcript	94.5954	61.8656	0.612632	0.00028604	0.00850822
ENSOART00000009466	ENSOARG00000008693	CISH	transcript	18.7212	6.73281	1.4754	8.21e-06	0.000490726
ENSOART00000009481	ENSOARG00000008706	DAPK1	transcript	3.60701	20.2211	-2.48699	0.00185926	0.0352896
ENSOART00000009493	ENSOARG00000008705	MICAL2	transcript	6.46764	4.72026	0.454374	0.000970081	0.0216714
ENSOART00000009522	ENSOARG00000008738	SCRN1	transcript	0.484961	4.61936	-3.25175	0.0026069	0.0451469
ENSOART00000009544	ENSOARG00000008762	HMGB3	transcript	0.167989	2.2212	-3.72491	0.000126594	0.00449112
ENSOART00000009547	ENSOARG00000008760	MXRA5	transcript	1.57972	28.4044	-4.16837	2.63e-09	4.57e-07
ENSOART00000009562	ENSOARG00000008780	SLC39A7	transcript	46.3189	36.9084	0.32765	0.0016787	0.0327951
ENSOART00000009591	ENSOARG00000008807	E2F8	transcript	0.0174913	1.8799	-6.74787	3.55e-08	4.45e-06
ENSOART00000009639	ENSOARG00000008855	BZW2	transcript	99.1827	57.8	0.779018	0.000233388	0.00725746
ENSOART00000009640	ENSOARG00000008854	MIGA2	transcript	23.2591	10.5958	1.1343	9.53e-06	0.000562185
ENSOART00000009689	ENSOARG00000008891	NTRK2	transcript	0	23.5814	#NAME?	1.4e-07	1.46e-05
ENSOART00000009709	ENSOARG00000008909	TMEM132E	transcript	0	0.398261	#NAME?	0.00172645	0.0334081
ENSOART00000009716	ENSOARG00000008907	TIMELESS	transcript	0.841245	6.70809	-2.9953	0.00152226	0.0305442
ENSOART00000009745	ENSOARG00000008940	LPO	transcript	85.097	0.0174893	12.2484	7.55e-32	8.06e-28
ENSOART00000009779	ENSOARG00000008976	FABP5	transcript	395.604	240.187	0.719897	0.000646272	0.0157517
ENSOART00000009781	ENSOARG00000008974	ADAM11	transcript	0.00611167	1.31214	-7.74614	0.000788271	0.0184513
ENSOART00000009802	ENSOARG00000008997	PYGM	transcript	0.0680343	2.00692	-4.88257	0.000627607	0.0153963
ENSOART00000009806	ENSOARG00000008988	PLCG2	transcript	1.1546	7.3206	-2.66457	0.00278263	0.0473304
ENSOART00000009816	ENSOARG00000009007	MROH2B	transcript	0.276356	0.0117837	4.55167	0.000364984	0.0101814
ENSOART00000009839	ENSOARG00000009032	SPARC	transcript	64.2918	742.845	-3.53035	6.61e-08	7.58e-06
ENSOART00000009878	ENSOARG00000009069	ATL2	transcript	25.5307	20.4865	0.317558	0.00290874	0.0489761
ENSOART00000009883	ENSOARG00000009073	RASEF	transcript	33.2317	6.15397	2.43297	3.61e-09	6.08e-07
ENSOART00000009892	ENSOARG00000009085	SESN3	transcript	9.91496	64.9977	-2.71271	0.000381177	0.0104583
ENSOART00000009894	ENSOARG00000009090	CYP1B1	transcript	0.251558	5.05624	-4.3291	0.000602093	0.0149242
ENSOART00000009914	ENSOARG00000009097	-	transcript	1.59908	14.7355	-3.20398	1.92e-05	0.000996051
ENSOART00000009948	ENSOARG00000009140	LRRC8A	transcript	27.9083	16.3283	0.773317	0.000106302	0.00389545
ENSOART00000009954	ENSOARG00000009143	-	transcript	49.2844	855.891	-4.11822	1.18e-09	2.16e-07
ENSOART00000009997	ENSOARG00000009182	TAX1BP1	transcript	60.8556	39.956	0.606977	6.9e-05	0.00279685
ENSOART00000010004	ENSOARG00000009196	-	transcript	14.4241	291.222	-4.33557	1.88e-11	5.54e-09
ENSOART00000010013	ENSOARG00000009194	ATP10A	transcript	0.281719	2.4437	-3.11674	0.00202848	0.0377763
ENSOART00000010026	ENSOARG00000009207	-	transcript	19.2048	12.478	0.622085	0.000619952	0.0152677
ENSOART00000010035	ENSOARG00000009217	PDGFRL	transcript	2.44328	20.3356	-3.05711	0.0010902	0.0237344
ENSOART00000010046	ENSOARG00000009229	-	transcript	14.1445	106.76	-2.91605	0.000334745	0.00955249
ENSOART00000010055	ENSOARG00000009236	-	transcript	5.65646	160.693	-4.82826	7.52e-10	1.49e-07
ENSOART00000010059	ENSOARG00000009241	CCL8	transcript	1.22821	27.036	-4.46025	1.27e-05	0.000703967
ENSOART00000010065	ENSOARG00000009247	-	transcript	17.5203	330.056	-4.23561	1.34e-10	3.18e-08
ENSOART00000010071	ENSOARG00000009254	-	transcript	2.9721	0.0522093	5.83103	4.44e-07	4.08e-05
ENSOART00000010084	ENSOARG00000009266	-	transcript	36.2156	251.015	-2.79309	0.000491008	0.0127074
ENSOART00000010099	ENSOARG00000009277	-	transcript	0.00237333	1.91078	-9.65303	0.0026514	0.0456068
ENSOART00000010110	ENSOARG00000009289	CKAP2	transcript	0.474086	16.3909	-5.1116	2.94e-11	8.18e-09
ENSOART00000010116	ENSOARG00000009298	-	transcript	17.702	8.59329	1.04263	0.00103344	0.0227845
ENSOART00000010119	ENSOARG00000009299	-	transcript	285.591	190.531	0.583926	0.00104906	0.0230406
ENSOART00000010147	ENSOARG00000009321	MTMR7	transcript	0	0.803631	#NAME?	0.000215715	0.00682717
ENSOART00000010149	ENSOARG00000009306	DOCK7	transcript	1.92791	11.3382	-2.55609	0.00245828	0.0433176
ENSOART00000010154	ENSOARG00000009330	LYPD6	transcript	0.0587843	0.968348	-4.04202	0.0011169	0.0242118
ENSOART00000010168	ENSOARG00000009339	SLC43A3	transcript	22.6078	18.1357	0.317987	0.00271918	0.0465477
ENSOART00000010175	ENSOARG00000009348	-	transcript	0.235999	5.77324	-4.61253	2.14e-06	0.000156333
ENSOART00000010196	ENSOARG00000009367	TYMS	transcript	0.792627	31.688	-5.32115	6.67e-06	0.000413114
ENSOART00000010202	ENSOARG00000009373	-	transcript	34.1629	26.2578	0.379689	0.00087538	0.0200421
ENSOART00000010204	ENSOARG00000009374	FBXL5	transcript	0	9.84825	#NAME?	9.74e-05	0.00366118
ENSOART00000010208	ENSOARG00000009349	KNTC1	transcript	0.0507967	5.95509	-6.87325	3.22e-06	0.000222571
ENSOART00000010210	ENSOARG00000009381	-	transcript	2.75356	0.482139	2.51378	0.000390853	0.0106526
ENSOART00000010212	ENSOARG00000009378	PDZRN3	transcript	0.673058	10.4765	-3.96029	3.63e-06	0.000246674
ENSOART00000010224	ENSOARG00000009389	KIF18B	transcript	0.023368	1.48901	-5.99368	6.46e-06	0.000402271
ENSOART00000010234	ENSOARG00000009400	-	transcript	0.449769	56.8841	-6.9827	3.38e-05	0.00157237
ENSOART00000010276	ENSOARG00000009438	APOE	transcript	193.822	1461.29	-2.91444	0.000241051	0.00742225
ENSOART00000010279	ENSOARG00000009442	AQP3	transcript	30.0215	4.17935	2.84464	1.41e-10	3.36e-08
ENSOART00000010332	ENSOARG00000009488	-	transcript	0	0.19864	#NAME?	0.00265132	0.0456068
ENSOART00000010334	ENSOARG00000009490	-	transcript	0.728683	8.76808	-3.5889	3.11e-05	0.00146651
ENSOART00000010356	ENSOARG00000009510	C9	transcript	59.8336	0.311412	7.58599	5.27e-18	6.26e-15
ENSOART00000010391	ENSOARG00000009544	B4GALT1	transcript	354.013	196.772	0.847282	0.000164883	0.00554371
ENSOART00000010426	ENSOARG00000009575	MIS18BP1	transcript	0.237325	5.45988	-4.52393	3.49e-08	4.43e-06
ENSOART00000010429	ENSOARG00000009582	-	transcript	3.15463	0.423738	2.89623	5.5e-05	0.00231848
ENSOART00000010447	ENSOARG00000009580	LAMA4	transcript	9.31947	69.228	-2.89304	8.27e-05	0.00323352
ENSOART00000010450	ENSOARG00000009600	GALK1	transcript	2.23585	14.8881	-2.73526	0.00161921	0.0319013
ENSOART00000010464	ENSOARG00000009604	NDC80	transcript	0.0535607	3.12852	-5.86816	4.83e-11	1.29e-08
ENSOART00000010493	ENSOARG00000009637	KIFC1	transcript	0.501614	8.5972	-4.09922	1.03e-05	0.000600626
ENSOART00000010510	ENSOARG00000009653	RGS2	transcript	32.4016	219.24	-2.75837	0.00053419	0.0135946
ENSOART00000010544	ENSOARG00000009686	ADAMTS4	transcript	0.166979	2.13224	-3.67463	0.000100444	0.00375106
ENSOART00000010562	ENSOARG00000009705	WISP3	transcript	13.2512	3.20623	2.04718	4.94e-06	0.000322885
ENSOART00000010566	ENSOARG00000009704	CHAF1A	transcript	0.832712	8.37737	-3.33061	5.78e-05	0.0024127
ENSOART00000010588	ENSOARG00000009728	PTN	transcript	5.45797	79.9727	-3.87307	2.07e-06	0.000151718
ENSOART00000010592	ENSOARG00000009733	RELL1	transcript	37.1408	21.444	0.792432	0.000122405	0.00436862
ENSOART00000010631	ENSOARG00000009770	DPYSL2	transcript	5.17828	34.0629	-2.71766	0.00133979	0.0277372
ENSOART00000010637	ENSOARG00000009764	ITGB4	transcript	1.2647	8.5396	-2.75537	0.00109976	0.0238888
ENSOART00000010638	ENSOARG00000009778	-	transcript	25.1387	5.16098	2.2842	6.61e-09	1.02e-06
ENSOART00000010715	ENSOARG00000009844	RAD51AP1	transcript	0.168242	3.98887	-4.56737	0.000338178	0.00962988
ENSOART00000010717	ENSOARG00000009847	-	transcript	1981.43	1.36927	10.4989	1.59e-20	3.19e-17
ENSOART00000010722	ENSOARG00000009851	CDCA2	transcript	0.0660707	3.5696	-5.75561	4.46e-08	5.4e-06
ENSOART00000010738	ENSOARG00000009865	-	transcript	12.2544	0.253424	5.5956	4.53e-08	5.47e-06
ENSOART00000010759	ENSOARG00000009885	-	transcript	24.5208	9.73922	1.33213	2.61e-05	0.00127834
ENSOART00000010778	ENSOARG00000009902	LAMP5	transcript	0	0.0866807	#NAME?	0.00195809	0.0368604
ENSOART00000010782	ENSOARG00000009908	-	transcript	0.406518	3.72949	-3.19759	0.000734114	0.0174436
ENSOART00000010790	ENSOARG00000009911	PROM1	transcript	0	1.62971	#NAME?	1.61e-05	0.000858255
ENSOART00000010808	ENSOARG00000009930	PSPH	transcript	86.3418	12.4823	2.79017	1.96e-15	1.54e-12
ENSOART00000010882	ENSOARG00000010000	ASGR2	transcript	3.32257	0.802021	2.05059	0.00100144	0.0222231
ENSOART00000010900	ENSOARG00000010017	SLC22A16	transcript	85.1385	53.2761	0.676324	0.00151035	0.0304315
ENSOART00000010902	ENSOARG00000010017	SLC22A16	transcript	13.9476	5.05085	1.46542	0.000916611	0.0207304
ENSOART00000010935	ENSOARG00000010051	-	transcript	21.2322	152.274	-2.84235	0.000758898	0.017902
ENSOART00000010936	ENSOARG00000010046	-	transcript	17.3133	0.203785	6.40869	9.77e-19	1.3e-15
ENSOART00000010968	ENSOARG00000010057	LRP1B	transcript	0.00699333	1.05904	-7.24256	3.21e-06	0.000222571
ENSOART00000010969	ENSOARG00000010080	SULF2	transcript	15.7129	5.59678	1.48928	2.02e-07	2.01e-05
ENSOART00000010985	ENSOARG00000010094	FCGR2B	transcript	88.5732	697.585	-2.97743	0.000369983	0.0102625
ENSOART00000011006	ENSOARG00000010115	-	transcript	1.2766	0.00889867	7.1645	2.15e-07	2.11e-05
ENSOART00000011009	ENSOARG00000010117	JAK1	transcript	101.821	88.3299	0.20506	0.00217152	0.0395706
ENSOART00000011021	ENSOARG00000010126	LOXL2	transcript	0.996481	6.62824	-2.73371	0.00128306	0.0268882
ENSOART00000011047	ENSOARG00000010152	ANKEF1	transcript	0.058603	1.99606	-5.09004	0.00124443	0.0262828
ENSOART00000011055	ENSOARG00000010158	-	transcript	0	2.1481	#NAME?	3.8e-06	0.000257002
ENSOART00000011063	ENSOARG00000010166	FCRLA	transcript	0.0254283	4.76953	-7.55127	9.71e-09	1.43e-06
ENSOART00000011081	ENSOARG00000010190	TCF19	transcript	0.970088	8.08652	-3.05933	0.00221456	0.0400958
ENSOART00000011096	ENSOARG00000010183	CTTNBP2	transcript	0.405987	0.0621533	2.70753	9.73e-05	0.00366118
ENSOART00000011132	ENSOARG00000010231	MX2	transcript	1.9814	25.7652	-3.70083	1.18e-05	0.00066381
ENSOART00000011134	ENSOARG00000010235	TMF1	transcript	29.3657	25.6222	0.196735	0.00233973	0.0417275
ENSOART00000011152	ENSOARG00000010253	TMEM25	transcript	13.4032	4.2246	1.66569	6.67e-07	5.81e-05
ENSOART00000011161	ENSOARG00000010247	ATAD2	transcript	2.3604	13.5994	-2.52644	0.00152267	0.0305442
ENSOART00000011177	ENSOARG00000010272	DUSP4	transcript	40.4909	9.39985	2.10689	2.6e-10	5.71e-08
ENSOART00000011179	ENSOARG00000010275	ALG5	transcript	49.9918	38.6872	0.369838	0.00249263	0.0436922
ENSOART00000011185	ENSOARG00000010287	PRXL2A	transcript	5.09501	44.6867	-3.13269	1.35e-05	0.000742947
ENSOART00000011186	ENSOARG00000010276	CSN1S1	transcript	136230	688.138	7.62913	8.18e-38	1.46e-33
ENSOART00000011188	ENSOARG00000010288	MAP1A	transcript	0.280216	5.8646	-4.38742	7.24e-05	0.00290399
ENSOART00000011189	ENSOARG00000010284	SLC38A3	transcript	35.8407	7.6307	2.23171	8.78e-07	7.31e-05
ENSOART00000011193	ENSOARG00000010290	PLXDC1	transcript	0.974651	10.7111	-3.45808	5.75e-05	0.00240142
ENSOART00000011195	ENSOARG00000010283	MX1	transcript	2.07333	29.0635	-3.80918	1.04e-07	1.13e-05
ENSOART00000011219	ENSOARG00000010306	PPP3CC	transcript	1.19768	0.0818317	3.87144	3.62e-05	0.00166345
ENSOART00000011229	ENSOARG00000010318	SVOPL	transcript	1.04551	0.259801	2.00872	0.00151135	0.0304315
ENSOART00000011233	ENSOARG00000010324	-	transcript	57.894	18.2502	1.6655	1e-06	8.18e-05
ENSOART00000011248	ENSOARG00000010334	-	transcript	21.4422	13.487	0.668881	0.00202143	0.0376712
ENSOART00000011261	ENSOARG00000010344	LTBP1	transcript	13.0772	80.0719	-2.61425	0.000406718	0.0109674
ENSOART00000011290	ENSOARG00000010377	ARL5C	transcript	0	1.90748	#NAME?	0.000138403	0.00482037
ENSOART00000011366	ENSOARG00000010444	CHRDL2	transcript	3.00664	25.4141	-3.07941	0.0023069	0.0412769
ENSOART00000011375	ENSOARG00000010431	CPLANE1	transcript	0.827056	4.88099	-2.56112	0.00277709	0.0472512
ENSOART00000011376	ENSOARG00000010453	TPST1	transcript	0	0.363202	#NAME?	0.00166986	0.0326823
ENSOART00000011405	ENSOARG00000010477	CSN2	transcript	77711	3651.7	4.41148	1.14e-10	2.77e-08
ENSOART00000011423	ENSOARG00000010490	-	transcript	0.501765	6.65736	-3.72987	0.000425834	0.0113737
ENSOART00000011480	ENSOARG00000010549	LRIG1	transcript	22.1832	15.9494	0.475968	0.00045535	0.0119603
ENSOART00000011505	ENSOARG00000010575	SUOX	transcript	22.079	12.0173	0.877564	4.66e-05	0.00203123
ENSOART00000011547	ENSOARG00000010614	MCM6	transcript	5.15416	54.0427	-3.39029	1.21e-06	9.69e-05
ENSOART00000011573	ENSOARG00000010629	POLE	transcript	0.238288	4.71491	-4.30645	7.42e-08	8.34e-06
ENSOART00000011597	ENSOARG00000010659	TFF3	transcript	1018.35	145.802	2.80415	6.73e-08	7.67e-06
ENSOART00000011605	ENSOARG00000010669	-	transcript	0	3.34214	#NAME?	1.43e-06	0.000111361
ENSOART00000011610	ENSOARG00000010671	LZTS1	transcript	0.417855	4.17715	-3.32145	0.00249004	0.0436922
ENSOART00000011628	ENSOARG00000010682	PACSIN1	transcript	0	0.927103	#NAME?	0.00080635	0.0187593
ENSOART00000011634	ENSOARG00000010683	CSN1S2	transcript	97139.4	207.595	8.87014	1.71e-27	8.32e-24
ENSOART00000011639	ENSOARG00000010697	RFC3	transcript	0.821875	6.16957	-2.90818	0.00232168	0.0414857
ENSOART00000011652	ENSOARG00000010703	ATP2C2	transcript	127.328	9.78483	3.70186	1.79e-14	1.16e-11
ENSOART00000011673	ENSOARG00000010731	-	transcript	0.0164993	2.79337	-7.40346	1.5e-06	0.000116106
ENSOART00000011683	ENSOARG00000010741	FOXO3	transcript	26.0361	20.3974	0.352126	0.00125371	0.0264369
ENSOART00000011688	ENSOARG00000010747	SYP	transcript	0	0.534105	#NAME?	0.00107006	0.023412
ENSOART00000011707	ENSOARG00000010762	-	transcript	0.011193	0.388239	-5.11628	0.000322173	0.00932231
ENSOART00000011732	ENSOARG00000010784	SLC1A5	transcript	66.4688	21.4499	1.63171	3.06e-09	5.2e-07
ENSOART00000011734	ENSOARG00000010787	ACSS2	transcript	0.572497	57.8802	-6.65966	2.31e-05	0.00115521
ENSOART00000011741	ENSOARG00000010791	AP2S1	transcript	79.426	61.6272	0.366044	0.00216245	0.0394592
ENSOART00000011753	ENSOARG00000010810	TRPS1	transcript	28.2842	148.28	-2.39025	0.00230293	0.0412196
ENSOART00000011755	ENSOARG00000010813	-	transcript	0	2.43142	#NAME?	0.000510309	0.0131308
ENSOART00000011786	ENSOARG00000010839	MPP6	transcript	0.773913	0.040882	4.24263	0.00104454	0.0229601
ENSOART00000011788	ENSOARG00000010839	MPP6	transcript	22.4028	9.04336	1.30875	3.94e-06	0.000265046
ENSOART00000011795	ENSOARG00000010843	DTL	transcript	0.742412	7.48614	-3.33393	0.00018765	0.00610611
ENSOART00000011810	ENSOARG00000010855	KL	transcript	1.60973	29.9304	-4.21671	0.00140707	0.028751
ENSOART00000011818	ENSOARG00000010867	LCN2	transcript	109.264	4.76306	4.51978	3.97e-14	2.28e-11
ENSOART00000011820	ENSOARG00000010864	SPTLC3	transcript	25.2437	5.65008	2.15958	9.4e-11	2.32e-08
ENSOART00000011825	ENSOARG00000010841	DNAH11	transcript	0.139184	1.29128	-3.21373	0.00171457	0.0332859
ENSOART00000011832	ENSOARG00000010879	-	transcript	0.52109	0	Inf	9.98e-06	0.000586091
ENSOART00000011835	ENSOARG00000010882	SLC37A1	transcript	13.074	5.64606	1.21138	3.22e-05	0.0015089
ENSOART00000011847	ENSOARG00000010894	MAGIX	transcript	6.44504	2.36686	1.44522	0.000141079	0.00490076
ENSOART00000011857	ENSOARG00000010902	RCC2	transcript	8.36491	0.840136	3.31566	0.00263952	0.0454903
ENSOART00000011860	ENSOARG00000010904	BICDL1	transcript	40.4012	5.34202	2.91894	1.79e-13	8.52e-11
ENSOART00000011926	ENSOARG00000010953	XDH	transcript	808.019	417.729	0.95182	0.000222547	0.00698545
ENSOART00000011937	ENSOARG00000010962	ADAMTS9	transcript	4.12135	23.5129	-2.51226	0.000684996	0.0165191
ENSOART00000011945	ENSOARG00000010969	GPAM	transcript	728.712	150.245	2.27803	4.39e-11	1.18e-08
ENSOART00000011982	ENSOARG00000011014	RGS4	transcript	64.8895	1.02494	5.98437	7.96e-14	4.43e-11
ENSOART00000012014	ENSOARG00000011041	ELL3	transcript	6.12539	1.73354	1.82108	0.000120343	0.00430652
ENSOART00000012018	ENSOARG00000011041	ELL3	transcript	10.6966	2.77433	1.94694	6.66e-07	5.81e-05
ENSOART00000012024	ENSOARG00000011053	HAS2	transcript	7.42805	3.38847	1.13235	0.000319816	0.00928265
ENSOART00000012025	ENSOARG00000011051	CRISPLD2	transcript	6.22337	40.2601	-2.69358	0.00257616	0.044745
ENSOART00000012027	ENSOARG00000011054	FOXM1	transcript	0.0141473	1.47699	-6.70599	5.97e-06	0.000377559
ENSOART00000012039	ENSOARG00000011059	-	transcript	0.0914293	4.3858	-5.58404	2.19e-11	6.32e-09
ENSOART00000012053	ENSOARG00000011081	-	transcript	939.443	439.592	1.09564	3.79e-05	0.00171624
ENSOART00000012054	ENSOARG00000011084	CSN3	transcript	57447.9	518.902	6.79065	2.17e-20	4e-17
ENSOART00000012129	ENSOARG00000011149	CRYBG1	transcript	36.2342	15.455	1.22927	1.53e-07	1.57e-05
ENSOART00000012148	ENSOARG00000011172	MAP3K19	transcript	0.057682	0	Inf	0.00230131	0.0412044
ENSOART00000012149	ENSOARG00000011175	HYPK	transcript	115.919	80.572	0.524771	0.000866357	0.0199124
ENSOART00000012162	ENSOARG00000011179	BRCA2	transcript	0.337769	3.10636	-3.20112	4.99e-05	0.00214072
ENSOART00000012170	ENSOARG00000011189	NUF2	transcript	0.688371	10.7369	-3.96325	3.5e-05	0.00161671
ENSOART00000012190	ENSOARG00000011213	-	transcript	0.978534	0.0163117	5.90665	0.00127693	0.026831
ENSOART00000012203	ENSOARG00000011222	CLEC4F	transcript	0	4.19797	#NAME?	1.91e-08	2.61e-06
ENSOART00000012212	ENSOARG00000011232	KIAA0513	transcript	9.08791	6.32287	0.52337	0.00268608	0.0461142
ENSOART00000012225	ENSOARG00000011235	-	transcript	10.64	7.10687	0.582213	0.0012644	0.0265993
ENSOART00000012243	ENSOARG00000011260	MFGE8	transcript	524.194	56.4797	3.2143	3.21e-18	4.08e-15
ENSOART00000012288	ENSOARG00000011304	-	transcript	0.024851	1.09316	-5.45906	0.00230096	0.0412044
ENSOART00000012303	ENSOARG00000011316	TBC1D14	transcript	12.1337	89.131	-2.8769	8.35e-05	0.00325913
ENSOART00000012306	ENSOARG00000011322	SFRP5	transcript	0	9.17896	#NAME?	0.000161797	0.00546406
ENSOART00000012316	ENSOARG00000011329	TMEM59L	transcript	0.595568	8.98814	-3.91569	9.4e-07	7.73e-05
ENSOART00000012325	ENSOARG00000011337	IGFBPL1	transcript	0	2.04058	#NAME?	1.42e-05	0.000776106
ENSOART00000012328	ENSOARG00000011331	PREP	transcript	0	4.60048	#NAME?	0.000153837	0.0052383
ENSOART00000012330	ENSOARG00000011340	MMP16	transcript	0.16543	3.33691	-4.33422	1.71e-06	0.00012957
ENSOART00000012341	ENSOARG00000011352	MST1R	transcript	7.66329	1.86661	2.03755	1.43e-08	2.02e-06
ENSOART00000012360	ENSOARG00000011362	FANCI	transcript	0.364621	5.89067	-4.01396	1.26e-05	0.000702408
ENSOART00000012377	ENSOARG00000011380	ADGRF5	transcript	39.0151	23.6362	0.723031	9e-05	0.0034589
ENSOART00000012396	ENSOARG00000011401	RXRG	transcript	0.120377	4.27096	-5.14893	0.00222534	0.0402219
ENSOART00000012419	ENSOARG00000011417	FRMPD1	transcript	0.0131157	0.555643	-5.4048	0.00033387	0.00955028
ENSOART00000012430	ENSOARG00000011432	GINS2	transcript	0.214723	3.10669	-3.85483	0.000324901	0.00937863
ENSOART00000012447	ENSOARG00000011446	-	transcript	0.0188293	20.4184	-10.0827	1.33e-06	0.000105341
ENSOART00000012469	ENSOARG00000011466	NEK2	transcript	0.10594	8.72238	-6.3634	1.17e-07	1.25e-05
ENSOART00000012497	ENSOARG00000011492	SLC35A2	transcript	31.4886	14.4059	1.12818	1.3e-05	0.00071828
ENSOART00000012525	ENSOARG00000011518	PAX5	transcript	0	1.07631	#NAME?	0.000177271	0.00585697
ENSOART00000012529	ENSOARG00000011521	TECTB	transcript	10.4855	0.759116	3.78793	0.000215622	0.00682717
ENSOART00000012549	ENSOARG00000011539	BRIX1	transcript	0.579089	0.010276	5.81643	0.000625191	0.0153614
ENSOART00000012554	ENSOARG00000011541	MELK	transcript	0.068838	1.39939	-4.34545	0.000110961	0.00402217
ENSOART00000012557	ENSOARG00000011545	ADGRF1	transcript	2.11872	0.669383	1.66229	5.66e-05	0.00237183
ENSOART00000012580	ENSOARG00000011565	LIG1	transcript	1.1622	8.00058	-2.78324	0.00191171	0.0361309
ENSOART00000012584	ENSOARG00000011569	DEPDC1	transcript	0.052594	3.97538	-6.24005	1.72e-08	2.39e-06
ENSOART00000012594	ENSOARG00000011578	TICRR	transcript	0	1.12656	#NAME?	1.88e-11	5.54e-09
ENSOART00000012610	ENSOARG00000011594	GNE	transcript	20.2888	14.3405	0.500586	0.0013114	0.0272952
ENSOART00000012619	ENSOARG00000011604	FAM111B	transcript	0.709626	12.5667	-4.1464	6.17e-08	7.16e-06
ENSOART00000012642	ENSOARG00000011624	FAM78B	transcript	10.5366	2.97508	1.82442	1.54e-05	0.000828385
ENSOART00000012650	ENSOARG00000011633	TTC23L	transcript	11.4982	0.502381	4.51648	9.03e-16	7.91e-13
ENSOART00000012660	ENSOARG00000011642	GPR68	transcript	35.2549	3.09742	3.50869	9.62e-16	8.28e-13
ENSOART00000012673	ENSOARG00000011655	CHEK1	transcript	0.312983	11.9382	-5.25336	4.4e-08	5.34e-06
ENSOART00000012688	ENSOARG00000011660	RECK	transcript	2.39582	16.902	-2.81861	0.000372755	0.0103078
ENSOART00000012689	ENSOARG00000011661	SORCS2	transcript	0.032751	1.20237	-5.1982	0.000601404	0.0149211
ENSOART00000012737	ENSOARG00000011709	PLIN1	transcript	0.835205	86.3207	-6.69143	0.00093809	0.021104
ENSOART00000012745	ENSOARG00000011720	FAM221B	transcript	0	0.86266	#NAME?	0.000137809	0.00481537
ENSOART00000012751	ENSOARG00000011719	LRRC7	transcript	0.00998333	0.461889	-5.53188	0.00152729	0.0305893
ENSOART00000012752	ENSOARG00000011725	PPM1E	transcript	0	0.197808	#NAME?	0.00278515	0.0473583
ENSOART00000012780	ENSOARG00000011750	MYL4	transcript	0	0.652766	#NAME?	0.00212589	0.038992
ENSOART00000012812	ENSOARG00000011782	SLC17A9	transcript	4.64229	2.26217	1.03713	0.000129192	0.00456056
ENSOART00000012823	ENSOARG00000011793	POGK	transcript	0	0.971918	#NAME?	1.54e-05	0.000828385
ENSOART00000012835	ENSOARG00000011798	INPP4B	transcript	15.2121	11.9839	0.344118	0.00244877	0.0432214
ENSOART00000012847	ENSOARG00000011809	PRADC1	transcript	29.9482	10.668	1.48918	5.94e-06	0.000376017
ENSOART00000012858	ENSOARG00000011824	SERPINH1	transcript	46.813	252.12	-2.42913	0.00134167	0.0277545
ENSOART00000012862	ENSOARG00000011817	ATP2B2	transcript	6.05349	0.164391	5.20256	2.05e-14	1.3e-11
ENSOART00000012876	ENSOARG00000011836	RAPGEF5	transcript	14.714	5.16662	1.50989	2.03e-06	0.000149703
ENSOART00000012878	ENSOARG00000011838	CAP2	transcript	0.410247	5.54755	-3.75728	0.000636253	0.0155473
ENSOART00000012884	ENSOARG00000011839	TMC5	transcript	12.1475	0.0946987	7.0031	2.86e-17	2.99e-14
ENSOART00000012929	ENSOARG00000011885	DPP10	transcript	0.136445	4.91151	-5.16978	1.13e-05	0.000646045
ENSOART00000012963	ENSOARG00000011918	ARHGEF39	transcript	0.016388	4.33207	-8.04627	6.61e-08	7.58e-06
ENSOART00000012989	ENSOARG00000011940	RBM24	transcript	0	0.4481	#NAME?	0.000428091	0.0114169
ENSOART00000012990	ENSOARG00000011945	-	transcript	3.73866	70.5323	-4.23769	8.14e-09	1.23e-06
ENSOART00000012994	ENSOARG00000011941	TJP3	transcript	22.422	15.2976	0.551611	0.00134514	0.0278048
ENSOART00000013008	ENSOARG00000011955	SLC5A1	transcript	47.092	5.87147	3.00369	4.89e-12	1.72e-09
ENSOART00000013059	ENSOARG00000012007	CA11	transcript	0.33763	6.75841	-4.32317	0.000101021	0.00375606
ENSOART00000013075	ENSOARG00000012020	STMND1	transcript	0	0.442935	#NAME?	0.00272639	0.0466562
ENSOART00000013078	ENSOARG00000012024	-	transcript	0.169958	10.114	-5.89503	0.00055003	0.0139181
ENSOART00000013102	ENSOARG00000012043	-	transcript	0.556439	0.0144293	5.26915	0.000376165	0.0103687
ENSOART00000013147	ENSOARG00000012072	UNC13B	transcript	15.6254	7.56058	1.04733	2.66e-06	0.000188645
ENSOART00000013148	ENSOARG00000012085	TARS	transcript	117.24	87.3085	0.42527	0.000775808	0.0182211
ENSOART00000013200	ENSOARG00000012129	SLC7A5	transcript	26.5684	2.16269	3.61881	3.72e-16	3.37e-13
ENSOART00000013217	ENSOARG00000012153	CCDC160	transcript	23.4861	12.5068	0.909099	0.00131056	0.0272907
ENSOART00000013256	ENSOARG00000012189	DGAT2	transcript	0.250104	59.1969	-7.88685	4.81e-05	0.00208015
ENSOART00000013281	ENSOARG00000012212	PRR11	transcript	0	0.73604	#NAME?	9.83e-05	0.0036848
ENSOART00000013299	ENSOARG00000012226	BCAT2	transcript	72.2617	14.5405	2.31315	1.23e-10	2.96e-08
ENSOART00000013317	ENSOARG00000012241	ADAM12	transcript	0.690793	11.0357	-3.99779	3.49e-08	4.43e-06
ENSOART00000013330	ENSOARG00000012259	FMO3	transcript	0.982886	22.6365	-4.52548	0.000313814	0.00917587
ENSOART00000013340	ENSOARG00000012267	PRC1	transcript	0.750815	14.4117	-4.26264	6.78e-08	7.68e-06
ENSOART00000013346	ENSOARG00000012272	FKBP5	transcript	63.8867	42.7905	0.578224	0.000467784	0.0122072
ENSOART00000013362	ENSOARG00000012292	-	transcript	2.98031	0.95666	1.63938	0.000917966	0.0207502
ENSOART00000013374	ENSOARG00000012286	ADCY10	transcript	0.671383	0.0115893	5.85627	0.000147923	0.00507972
ENSOART00000013391	ENSOARG00000012316	PTTG1IP	transcript	2.56181	0.041764	5.93876	0.00103813	0.0228709
ENSOART00000013409	ENSOARG00000012322	ATAD5	transcript	0.351516	3.83824	-3.44878	4e-05	0.00178309
ENSOART00000013418	ENSOARG00000012341	EBP	transcript	38.8864	26.374	0.56015	0.0013865	0.0284176
ENSOART00000013428	ENSOARG00000012350	-	transcript	26.8324	17.068	0.652682	0.0013118	0.0272952
ENSOART00000013434	ENSOARG00000012354	PSAT1	transcript	183.541	55.4318	1.72732	4.47e-10	9.32e-08
ENSOART00000013443	ENSOARG00000012362	TC2N	transcript	52.6328	11.8474	2.15139	2.91e-11	8.15e-09
ENSOART00000013444	ENSOARG00000012366	MFSD12	transcript	30.0724	12.2815	1.29196	2.85e-06	0.000199986
ENSOART00000013468	ENSOARG00000012389	GPRC5B	transcript	81.1083	20.3675	1.99358	1.07e-09	2.01e-07
ENSOART00000013474	ENSOARG00000012394	MPC2	transcript	243.138	59.4871	2.03113	1.03e-10	2.52e-08
ENSOART00000013476	ENSOARG00000012392	MRC2	transcript	2.53508	26.918	-3.40847	2.48e-06	0.000177485
ENSOART00000013491	ENSOARG00000012407	ERICH3	transcript	0	0.0905087	#NAME?	0.00142133	0.029009
ENSOART00000013518	ENSOARG00000012425	DCAF6	transcript	0	5.03158	#NAME?	0.000268031	0.00809888
ENSOART00000013546	ENSOARG00000012457	-	transcript	36.0318	250.564	-2.79784	0.000181343	0.00594903
ENSOART00000013553	ENSOARG00000012461	FBLN5	transcript	5.58646	32.5792	-2.54395	0.00274159	0.0467963
ENSOART00000013560	ENSOARG00000012469	-	transcript	0.0359803	0.979405	-4.76663	0.00211244	0.0388386
ENSOART00000013563	ENSOARG00000012472	GP2	transcript	125.706	9.26206	3.76258	6.33e-11	1.65e-08
ENSOART00000013621	ENSOARG00000012527	SFT2D2	transcript	69.977	43.321	0.691814	0.000642877	0.0156876
ENSOART00000013623	ENSOARG00000012529	CENPL	transcript	0.451396	7.10003	-3.97536	0.000221954	0.0069757
ENSOART00000013626	ENSOARG00000012532	DNASE1L3	transcript	0.410522	9.95821	-4.60036	1.16e-05	0.000656773
ENSOART00000013630	ENSOARG00000012537	-	transcript	2.78576	30.4083	-3.44832	0.0024915	0.0436922
ENSOART00000013665	ENSOARG00000012567	-	transcript	110.323	648.481	-2.55533	0.000479852	0.0124916
ENSOART00000013685	ENSOARG00000012585	-	transcript	179.676	1730.97	-3.26811	5.87e-06	0.000372728
ENSOART00000013692	ENSOARG00000012593	KCNB1	transcript	0.424428	13.4745	-4.98857	1.28e-07	1.35e-05
ENSOART00000013782	ENSOARG00000012677	USP12	transcript	0	1.72023	#NAME?	3.57e-06	0.000243467
ENSOART00000013783	ENSOARG00000012674	SLC39A12	transcript	3.51495	0.698373	2.33144	0.0002662	0.00805351
ENSOART00000013785	ENSOARG00000012674	SLC39A12	transcript	6.88805	0.523024	3.71915	0.000913221	0.0206955
ENSOART00000013786	ENSOARG00000012681	ACSM5	transcript	1.07621	11.1487	-3.37285	2.69e-05	0.0013116
ENSOART00000013792	ENSOARG00000012690	-	transcript	8.10495	2.70983	1.5806	0.000190531	0.00618409
ENSOART00000013815	ENSOARG00000012705	ALDH1A1	transcript	116.611	88.3613	0.400215	0.00100518	0.0222783
ENSOART00000013828	ENSOARG00000012717	CLGN	transcript	4.19182	1.41768	1.56405	0.000260131	0.00790821
ENSOART00000013847	ENSOARG00000012738	RRAGD	transcript	17.3713	8.96275	0.95469	0.00028556	0.00849869
ENSOART00000013868	ENSOARG00000012758	TLX2	transcript	1.41278	0.101675	3.7965	0.000124938	0.0044501
ENSOART00000013901	ENSOARG00000012789	AUP1	transcript	93.606	69.6599	0.426274	0.000554843	0.014002
ENSOART00000013914	ENSOARG00000012797	MCM4	transcript	1.89675	26.1076	-3.78286	4.11e-08	5.06e-06
ENSOART00000013915	ENSOARG00000012803	GABRR1	transcript	0	0.312599	#NAME?	0.000213723	0.00680041
ENSOART00000013935	ENSOARG00000012810	-	transcript	29.7232	227.039	-2.93328	1.45e-05	0.000788654
ENSOART00000013982	ENSOARG00000012862	IGFBP3	transcript	10.3864	131.763	-3.66518	1.17e-05	0.00066014
ENSOART00000013986	ENSOARG00000012866	-	transcript	20.6035	319.947	-3.95687	1.07e-05	0.000622408
ENSOART00000014005	ENSOARG00000012875	BLM	transcript	0.215708	2.70579	-3.6489	0.000106389	0.00389597
ENSOART00000014022	ENSOARG00000012880	COL6A2	transcript	25.6799	213.067	-3.0526	8.18e-06	0.000490026
ENSOART00000014042	ENSOARG00000012917	RECQL4	transcript	0.0844557	2.13424	-4.65939	3.02e-06	0.00021159
ENSOART00000014043	ENSOARG00000012918	TRAF3IP3	transcript	36.3449	15.3745	1.24122	1.08e-06	8.76e-05
ENSOART00000014044	ENSOARG00000012921	ACSM1	transcript	0.268667	15.3926	-5.84028	3.67e-07	3.45e-05
ENSOART00000014060	ENSOARG00000012938	RNASE4	transcript	202.194	74.7974	1.43468	1.76e-06	0.000132572
ENSOART00000014100	ENSOARG00000012969	SLC24A4	transcript	0	0.284214	#NAME?	0.000123949	0.00441781
ENSOART00000014113	ENSOARG00000012980	ACSM4	transcript	4.00906	0.00829333	8.9171	1.56e-11	4.86e-09
ENSOART00000014135	ENSOARG00000013005	-	transcript	173.193	24.3558	2.83005	3.47e-12	1.25e-09
ENSOART00000014136	ENSOARG00000013007	-	transcript	24.1889	419.088	-4.11484	6.74e-11	1.74e-08
ENSOART00000014153	ENSOARG00000013022	TMEM182	transcript	0.030603	2.63318	-6.42699	0.000943877	0.0212013
ENSOART00000014163	ENSOARG00000013009	ATP8A2	transcript	0.0989277	2.49657	-4.65743	5.12e-05	0.00218261
ENSOART00000014208	ENSOARG00000013067	-	transcript	3.86682	0.0524103	6.20515	1.81e-09	3.2e-07
ENSOART00000014214	ENSOARG00000013077	RETREG1	transcript	183.035	17.6559	3.3739	4.42e-18	5.36e-15
ENSOART00000014218	ENSOARG00000013081	MS4A1	transcript	0.0524733	4.8308	-6.52453	0.000223334	0.0069992
ENSOART00000014221	ENSOARG00000013084	ZWINT	transcript	1.02591	12.1163	-3.56198	0.000499466	0.0128766
ENSOART00000014251	ENSOARG00000013109	ANKH	transcript	40.8485	22.8374	0.838881	0.000630043	0.0154379
ENSOART00000014292	ENSOARG00000013142	SLMAP	transcript	6.51331	2.93672	1.14918	0.000180372	0.00593737
ENSOART00000014306	ENSOARG00000013160	OTULINL	transcript	2.12727	0.086606	4.61839	0.000362209	0.0101331
ENSOART00000014311	ENSOARG00000013163	ACSM3	transcript	0.382229	9.31451	-4.60697	1.81e-05	0.000947587
ENSOART00000014315	ENSOARG00000013167	2020-03-01	transcript	87.4544	52.7228	0.730104	0.00067218	0.0162688
ENSOART00000014318	ENSOARG00000013168	IFNGR2	transcript	51.7754	32.0982	0.689773	2.43e-05	0.00120754
ENSOART00000014330	ENSOARG00000013175	PLEKHS1	transcript	2.92063	23.7589	-3.02412	0.00176825	0.0340147
ENSOART00000014336	ENSOARG00000013181	TMEM120B	transcript	115.871	21.5433	2.42721	3.22e-07	3.06e-05
ENSOART00000014350	ENSOARG00000013193	CPZ	transcript	0.269128	4.18394	-3.9585	0.000162005	0.00546416
ENSOART00000014358	ENSOARG00000013207	RCN3	transcript	3.35503	30.0478	-3.16286	0.000137684	0.00481415
ENSOART00000014390	ENSOARG00000013238	SLC39A8	transcript	360.477	12.9513	4.79874	6.85e-27	2.81e-23
ENSOART00000014398	ENSOARG00000013245	DMRT2	transcript	0.481289	6.98333	-3.85894	0.000239009	0.00737641
ENSOART00000014417	ENSOARG00000013258	TBC1D8	transcript	31.5818	10.7032	1.56105	2.23e-08	2.98e-06
ENSOART00000014456	ENSOARG00000013294	-	transcript	0.0102357	0.546387	-5.73825	0.00137873	0.0283237
ENSOART00000014461	ENSOARG00000013298	OLFML2A	transcript	1.52729	14.165	-3.21329	0.000380676	0.0104549
ENSOART00000014479	ENSOARG00000013311	TONSL	transcript	0.259749	2.41936	-3.21944	0.00158621	0.0313554
ENSOART00000014516	ENSOARG00000013347	CHGA	transcript	0	0.379885	#NAME?	0.00069826	0.0167633
ENSOART00000014523	ENSOARG00000013343	PIEZO1	transcript	11.1039	9.01662	0.300405	0.0019026	0.0359843
ENSOART00000014532	ENSOARG00000013364	HHIPL2	transcript	38.3809	2.79522	3.77936	5.02e-09	8.13e-07
ENSOART00000014547	ENSOARG00000013374	CAPN5	transcript	5.65469	3.43021	0.72115	0.000617959	0.0152257
ENSOART00000014560	ENSOARG00000013389	HIST2H2AB	transcript	9.7025	93.5715	-3.26964	2.96e-05	0.00141048
ENSOART00000014563	ENSOARG00000013390	GIPC2	transcript	57.632	36.5645	0.656429	0.00165123	0.0323888
ENSOART00000014573	ENSOARG00000013399	SLC1A1	transcript	27.1838	9.43362	1.52686	1.92e-05	0.000998026
ENSOART00000014603	ENSOARG00000013421	IFI44L	transcript	0.742127	5.70201	-2.94173	0.000399946	0.0108285
ENSOART00000014610	ENSOARG00000013432	S100B	transcript	1.95578	72.551	-5.21318	3.09e-08	4e-06
ENSOART00000014681	ENSOARG00000013496	MGAT4A	transcript	17.8124	12.5841	0.501281	0.00151329	0.0304495
ENSOART00000014691	ENSOARG00000013509	CD274	transcript	0.157652	1.83496	-3.54094	0.000976776	0.0217754
ENSOART00000014718	ENSOARG00000013532	-	transcript	1.8086	19.0217	-3.3947	0.000386089	0.0105605
ENSOART00000014734	ENSOARG00000013545	OLFM2	transcript	0	0.798175	#NAME?	5.17e-05	0.00220208
ENSOART00000014791	ENSOARG00000013595	-	transcript	0.0127473	2.58969	-7.66644	0.000556788	0.0140107
ENSOART00000014812	ENSOARG00000013613	ZDHHC20	transcript	0.000417333	16.9681	-15.3113	4.35e-08	5.3e-06
ENSOART00000014817	ENSOARG00000013619	DKK1	transcript	0.122772	1.68201	-3.77613	0.000370939	0.0102724
ENSOART00000014874	ENSOARG00000013671	GADD45B	transcript	13.1723	9.95135	0.404537	0.00215091	0.0393022
ENSOART00000014879	ENSOARG00000013672	GLDC	transcript	3.3261	1.01865	1.70717	0.000805805	0.0187548
ENSOART00000014890	ENSOARG00000013686	NUP62	transcript	0.817003	0	Inf	0.00171504	0.0332859
ENSOART00000014898	ENSOARG00000013693	-	transcript	0.117392	4.52152	-5.2674	0.00107944	0.0235624
ENSOART00000014906	ENSOARG00000013698	-	transcript	0.545709	7.60324	-3.80041	0.000438085	0.0115944
ENSOART00000014941	ENSOARG00000013734	DDIT4L	transcript	0.352019	6.60919	-4.23075	0.000474294	0.0123529
ENSOART00000014973	ENSOARG00000013755	PTPRD	transcript	0.750973	5.661	-2.91422	0.000883213	0.020161
ENSOART00000014984	ENSOARG00000013772	ADRB1	transcript	2.98229	1.0589	1.49386	0.00109213	0.0237617
ENSOART00000015001	ENSOARG00000013782	ALB	transcript	0	0.379314	#NAME?	0.000957202	0.0214645
ENSOART00000015015	ENSOARG00000013796	TYRP1	transcript	0.0106367	0.639218	-5.90919	0.00011804	0.00423547
ENSOART00000015073	ENSOARG00000013849	-	transcript	33.9606	13.8809	1.29076	0.000128967	0.00456012
ENSOART00000015087	ENSOARG00000013859	CTNND2	transcript	0.00626033	0.555981	-6.47265	0.000306178	0.00899696
ENSOART00000015105	ENSOARG00000013861	MPDZ	transcript	0.785753	7.90183	-3.33004	1.95e-05	0.00100647
ENSOART00000015144	ENSOARG00000013908	NCAPH	transcript	1.45471	9.51177	-2.70899	0.0023736	0.0421472
ENSOART00000015157	ENSOARG00000013918	IL12RB1	transcript	0	1.09062	#NAME?	4.24e-06	0.000281081
ENSOART00000015188	ENSOARG00000013934	FREM1	transcript	0.289035	2.46952	-3.09492	0.00276537	0.0470818
ENSOART00000015189	ENSOARG00000013939	GLB1L3	transcript	0	0.121901	#NAME?	0.00122719	0.0260331
ENSOART00000015194	ENSOARG00000013954	ANKRD33B	transcript	1.50543	11.9982	-2.99456	0.00197585	0.0370547
ENSOART00000015196	ENSOARG00000013956	LGALS1	transcript	36.8207	414.404	-3.49245	4.54e-05	0.00199349
ENSOART00000015261	ENSOARG00000014015	CD79B	transcript	0.059504	4.17876	-6.13395	0.000157804	0.00535291
ENSOART00000015296	ENSOARG00000014051	ALDH3B2	transcript	4.21507	1.75504	1.26406	0.00022167	0.0069743
ENSOART00000015307	ENSOARG00000014059	BNC2	transcript	0.670438	8.7771	-3.71057	0.000149106	0.0051098
ENSOART00000015311	ENSOARG00000014039	COL5A3	transcript	1.46419	34.2988	-4.54998	4.41e-06	0.000291114
ENSOART00000015318	ENSOARG00000014063	CDC6	transcript	0.547541	7.84576	-3.84087	2.82e-05	0.001361
ENSOART00000015356	ENSOARG00000014104	-	transcript	113.938	7.45934	3.93306	1.22e-05	0.000683185
ENSOART00000015360	ENSOARG00000014100	PROM2	transcript	4.62501	2.28086	1.01988	0.00106887	0.0234002
ENSOART00000015381	ENSOARG00000014126	HMMR	transcript	0.290963	6.68362	-4.52172	1.97e-06	0.000146003
ENSOART00000015409	ENSOARG00000014143	MCM3	transcript	2.0869	25.4729	-3.60953	8.78e-07	7.31e-05
ENSOART00000015412	ENSOARG00000014151	-	transcript	5.43481	3.60891	0.590665	0.00210421	0.0388129
ENSOART00000015430	ENSOARG00000014165	RIPPLY3	transcript	0	1.21463	#NAME?	1.4e-06	0.000109551
ENSOART00000015443	ENSOARG00000014176	CCNA2	transcript	0.216483	16.6601	-6.266	3.32e-12	1.22e-09
ENSOART00000015467	ENSOARG00000014198	GCAT	transcript	24.1215	7.75798	1.63657	3.95e-07	3.69e-05
ENSOART00000015469	ENSOARG00000014199	PLIN2	transcript	639.885	337.381	0.923433	0.000116273	0.00418331
ENSOART00000015470	ENSOARG00000014201	-	transcript	120.677	107.907	0.161366	0.00293157	0.0492707
ENSOART00000015499	ENSOARG00000014229	SLC5A5	transcript	9.78067	2.24813	2.12121	4.82e-05	0.00208196
ENSOART00000015502	ENSOARG00000014232	SERPINF1	transcript	9.0227	106.445	-3.56041	2.04e-06	0.000150158
ENSOART00000015503	ENSOARG00000014227	SUCO	transcript	35.6239	22.796	0.644064	7.48e-05	0.0029701
ENSOART00000015512	ENSOARG00000014243	TNFSF13	transcript	10.6014	5.73146	0.887275	0.00111976	0.0242638
ENSOART00000015529	ENSOARG00000014253	SLC7A11	transcript	4.15605	1.23427	1.75155	0.000711185	0.0169971
ENSOART00000015548	ENSOARG00000014271	MOXD1	transcript	0.387899	4.1318	-3.41302	0.000990921	0.0220385
ENSOART00000015568	ENSOARG00000014295	MUC15	transcript	265.667	21.8738	3.60234	2.1e-13	9.77e-11
ENSOART00000015573	ENSOARG00000014300	SH3GL3	transcript	0.292874	4.0047	-3.77334	0.00176047	0.0339292
ENSOART00000015582	ENSOARG00000014312	AJAP1	transcript	0	0.392808	#NAME?	0.00229504	0.0411213
ENSOART00000015584	ENSOARG00000014305	BUB1	transcript	0.069644	4.09112	-5.87635	1.7e-13	8.24e-11
ENSOART00000015593	ENSOARG00000014319	DDAH1	transcript	5.27123	3.44593	0.613246	0.00221008	0.0400544
ENSOART00000015607	ENSOARG00000014321	TOP2A	transcript	1.68834	36.4354	-4.43166	5.07e-13	2.22e-10
ENSOART00000015633	ENSOARG00000014358	PCDH18	transcript	2.9541	17.9698	-2.60478	0.00240212	0.0425803
ENSOART00000015638	ENSOARG00000014364	PIM1	transcript	40.4965	7.0658	2.51887	1.12e-12	4.52e-10
ENSOART00000015644	ENSOARG00000014361	SEMA5A	transcript	0.744395	5.1048	-2.77771	0.00218519	0.0397247
ENSOART00000015692	ENSOARG00000014413	-	transcript	1162.2	343.771	1.75734	1.24e-05	0.000695745
ENSOART00000015694	ENSOARG00000014408	ADGRG2	transcript	2.53296	1.30655	0.955062	0.00129655	0.0270941
ENSOART00000015711	ENSOARG00000014425	MERTK	transcript	0.924947	0.0820133	3.49544	0.000173964	0.00576196
ENSOART00000015730	ENSOARG00000014447	KCNJ15	transcript	15.0004	1.19515	3.64974	6.02e-14	3.42e-11
ENSOART00000015748	ENSOARG00000014466	TMEM68	transcript	19.9004	13.5568	0.553788	0.00124443	0.0262828
ENSOART00000015777	ENSOARG00000014492	-	transcript	0.618493	0	Inf	2.04e-07	2.03e-05
ENSOART00000015778	ENSOARG00000014492	-	transcript	0	1.08122	#NAME?	2.63e-06	0.000186243
ENSOART00000015811	ENSOARG00000014523	PCDH10	transcript	0.0566123	2.18286	-5.26896	0.000187569	0.00610611
ENSOART00000015813	ENSOARG00000014525	AR	transcript	0.694478	8.05841	-3.53649	2.13e-05	0.00108011
ENSOART00000015830	ENSOARG00000014544	-	transcript	0.0150663	2.12256	-7.13834	0.000357614	0.0100335
ENSOART00000015850	ENSOARG00000014558	LGR5	transcript	0.018631	0.464715	-4.64057	0.00293073	0.0492707
ENSOART00000015858	ENSOARG00000014562	-	transcript	0.178013	7.7425	-5.44275	4.09e-12	1.46e-09
ENSOART00000015877	ENSOARG00000014581	TCIRG1	transcript	15.902	10.5521	0.591677	0.000456489	0.0119794
ENSOART00000015880	ENSOARG00000014592	CXCL6	transcript	5.57474	1.31209	2.08704	0.0011503	0.0247649
ENSOART00000015881	ENSOARG00000014590	CRYM	transcript	0.0301117	23.7219	-9.62168	1.33e-15	1.09e-12
ENSOART00000015894	ENSOARG00000014604	IGFBP4	transcript	17.9696	139.383	-2.95543	8.61e-05	0.00333
ENSOART00000015916	ENSOARG00000014617	PPP4R4	transcript	0	0.641504	#NAME?	1.4e-06	0.000109565
ENSOART00000015934	ENSOARG00000014638	SMARCA1	transcript	2.27223	0.274667	3.04835	7.57e-06	0.000459351
ENSOART00000015951	ENSOARG00000014652	TNS4	transcript	3.55019	0.331743	3.41976	0.000121478	0.00434425
ENSOART00000015956	ENSOARG00000014657	ANKRD22	transcript	13.7564	1.55177	3.14811	4.6e-07	4.2e-05
ENSOART00000015974	ENSOARG00000014674	SCD	transcript	860.498	502.228	0.776829	0.000687279	0.0165667
ENSOART00000015995	ENSOARG00000014697	GPR160	transcript	87.2865	6.67967	3.70791	1.82e-11	5.5e-09
ENSOART00000016012	ENSOARG00000014707	ACO1	transcript	120.235	48.6499	1.30535	9.05e-07	7.47e-05
ENSOART00000016014	ENSOARG00000014702	ADCY2	transcript	0.174431	3.91382	-4.48785	6.38e-06	0.00039925
ENSOART00000016018	ENSOARG00000014713	ASPM	transcript	0.0750333	4.63931	-5.95024	3.17e-07	3.02e-05
ENSOART00000016023	ENSOARG00000014723	CXCL14	transcript	12.7326	109.921	-3.10987	8.79e-05	0.00338707
ENSOART00000016037	ENSOARG00000014737	KCNC2	transcript	0	0.875185	#NAME?	8.33e-05	0.00325294
ENSOART00000016058	ENSOARG00000014751	STARD8	transcript	9.60793	5.0853	0.917891	0.000243722	0.00748792
ENSOART00000016060	ENSOARG00000014745	PAPPA2	transcript	0.0423757	1.94353	-5.5193	2.07e-05	0.00105554
ENSOART00000016085	ENSOARG00000014778	LYN	transcript	49.378	23.1818	1.09088	2.07e-06	0.000151816
ENSOART00000016093	ENSOARG00000014785	IDI1	transcript	32.7245	21.5412	0.603272	0.000579457	0.0144707
ENSOART00000016114	ENSOARG00000014798	-	transcript	37.542	31.3149	0.261654	0.00217552	0.0396029
ENSOART00000016123	ENSOARG00000014815	IFIT5	transcript	8.29259	45.5533	-2.45766	0.00257302	0.044709
ENSOART00000016144	ENSOARG00000014837	-	transcript	22.5737	11.2901	0.999592	7.37e-05	0.00294481
ENSOART00000016151	ENSOARG00000014841	-	transcript	68.6603	12.3014	2.48065	1.07e-09	2.01e-07
ENSOART00000016158	ENSOARG00000014845	ESCO2	transcript	0.109337	3.09431	-4.82277	1.05e-07	1.14e-05
ENSOART00000016171	ENSOARG00000014858	PBK	transcript	0.090857	2.79293	-4.94204	1.32e-07	1.39e-05
ENSOART00000016178	ENSOARG00000014868	CHKA	transcript	3.95812	2.74531	0.527847	0.00156191	0.0310127
ENSOART00000016183	ENSOARG00000014842	COL6A5	transcript	2.43536	22.9467	-3.23608	1.13e-05	0.0006435
ENSOART00000016204	ENSOARG00000014890	SPTSSB	transcript	0.135241	17.4234	-7.00935	1.76e-06	0.000132572
ENSOART00000016205	ENSOARG00000014891	APLN	transcript	0	1.61151	#NAME?	0.00249105	0.0436922
ENSOART00000016225	ENSOARG00000014901	MYB	transcript	0	2.34802	#NAME?	1.31e-08	1.88e-06
ENSOART00000016230	ENSOARG00000014908	LGR4	transcript	5.70451	0.0136407	8.70804	5.95e-05	0.00246499
ENSOART00000016256	ENSOARG00000014926	ADGRD1	transcript	0	2.33151	#NAME?	4e-17	4.11e-14
ENSOART00000016266	ENSOARG00000014941	E2F7	transcript	0.0397953	0.990421	-4.63737	0.00246416	0.0433784
ENSOART00000016277	ENSOARG00000014957	PCDH9	transcript	0.246568	9.04036	-5.19632	7.23e-05	0.00290213
ENSOART00000016279	ENSOARG00000014954	XPNPEP2	transcript	0.530954	8.36277	-3.97732	0.00211542	0.03888
ENSOART00000016286	ENSOARG00000014962	FAM155B	transcript	0.0341407	0.842735	-4.62552	0.00229513	0.0411213
ENSOART00000016291	ENSOARG00000014970	FAM20A	transcript	75.7941	21.7356	1.80202	4.33e-08	5.3e-06
ENSOART00000016318	ENSOARG00000014992	CAMKK2	transcript	18.9547	9.58122	0.984277	3.7e-05	0.00168747
ENSOART00000016320	ENSOARG00000014992	CAMKK2	transcript	17.9001	5.91937	1.59645	1.98e-07	1.98e-05
ENSOART00000016342	ENSOARG00000015016	CMTM8	transcript	23.1041	3.42276	2.75492	2.85e-08	3.71e-06
ENSOART00000016416	ENSOARG00000015085	QRFPR	transcript	0	0.416145	#NAME?	0.00112614	0.0243697
ENSOART00000016419	ENSOARG00000015076	SMG6	transcript	0.638522	0.001081	9.20623	5.24e-05	0.00222835
ENSOART00000016434	ENSOARG00000015100	ANGPT1	transcript	18.0352	9.38788	0.941945	3.04e-05	0.00144659
ENSOART00000016445	ENSOARG00000015110	-	transcript	0.58451	37.7968	-6.01489	1.52e-13	7.51e-11
ENSOART00000016451	ENSOARG00000015112	MYBPC1	transcript	0.522189	0.0662347	2.97891	0.000254045	0.00775972
ENSOART00000016457	ENSOARG00000015121	CMTM6	transcript	22.2584	13.2748	0.745662	0.00275611	0.0469774
ENSOART00000016458	ENSOARG00000015121	CMTM6	transcript	98.1541	58.2838	0.751955	0.000349564	0.00988033
ENSOART00000016462	ENSOARG00000015127	SLC22A5	transcript	6.21574	3.43746	0.854584	0.000552573	0.013956
ENSOART00000016469	ENSOARG00000015132	ADAMTS15	transcript	0.75863	6.96657	-3.19898	0.000693201	0.0166718
ENSOART00000016482	ENSOARG00000015144	SERPINA5	transcript	0.164484	3.55562	-4.43408	0.000113908	0.00411486
ENSOART00000016498	ENSOARG00000015152	TUB	transcript	0.037099	2.20079	-5.8905	0.000573984	0.0143609
ENSOART00000016509	ENSOARG00000015171	LIN7A	transcript	30.4951	1.03693	4.87818	2.03e-15	1.57e-12
ENSOART00000016516	ENSOARG00000015177	IFIT1	transcript	3.67713	42.6251	-3.53505	3.99e-07	3.71e-05
ENSOART00000016530	ENSOARG00000015186	ACSS3	transcript	134.857	43.7049	1.62557	4.7e-10	9.73e-08
ENSOART00000016532	ENSOARG00000015190	-	transcript	3.7748	1.37614	1.45577	0.0013608	0.0280034
ENSOART00000016556	ENSOARG00000015211	KIF18A	transcript	0.107478	2.6586	-4.62855	1.11e-05	0.00063805
ENSOART00000016578	ENSOARG00000015227	LTBP3	transcript	0.997635	7.63272	-2.93561	0.00181692	0.0347205
ENSOART00000016583	ENSOARG00000015241	-	transcript	7.06623	45.2566	-2.67912	0.00149958	0.030282
ENSOART00000016593	ENSOARG00000015250	-	transcript	44.7058	31.809	0.491025	0.00130232	0.0271852
ENSOART00000016605	ENSOARG00000015252	FAH	transcript	0	7.25103	#NAME?	2.81e-08	3.67e-06
ENSOART00000016617	ENSOARG00000015267	MCAM	transcript	5.4814	35.2608	-2.68545	0.00238346	0.0422909
ENSOART00000016620	ENSOARG00000015271	THRSP	transcript	0.887323	108.925	-6.93967	9.47e-06	0.000559569
ENSOART00000016636	ENSOARG00000015286	SEMA3A	transcript	34.5767	3.47026	3.31668	4.04e-18	5.02e-15
ENSOART00000016642	ENSOARG00000015293	-	transcript	0.0317073	70.4055	-11.1167	3.58e-08	4.47e-06
ENSOART00000016648	ENSOARG00000015297	GBP5	transcript	2.34742	18.9143	-3.01033	0.000707772	0.0169478
ENSOART00000016686	ENSOARG00000015333	-	transcript	0.405289	16.588	-5.35505	1.93e-12	7.47e-10
ENSOART00000016734	ENSOARG00000015382	-	transcript	14.7189	103.836	-2.81857	0.000131557	0.00462113
ENSOART00000016749	ENSOARG00000015391	ARNT2	transcript	0.311049	4.04653	-3.70147	0.000751915	0.0177874
ENSOART00000016814	ENSOARG00000015446	ADAMTS16	transcript	0.0136903	4.08616	-8.22144	2.85e-05	0.00137276
ENSOART00000016840	ENSOARG00000015469	RPS6KA3	transcript	53.4591	34.4593	0.633543	9.23e-05	0.00352676
ENSOART00000016850	ENSOARG00000015486	AXIN2	transcript	0.187126	2.79439	-3.90045	0.000387139	0.010573
ENSOART00000016859	ENSOARG00000015491	KIF4A	transcript	0.115755	6.14194	-5.72954	6.77e-11	1.74e-08
ENSOART00000016886	ENSOARG00000015518	VPS35	transcript	78.3247	51.6442	0.600861	6.95e-05	0.00281133
ENSOART00000016918	ENSOARG00000015547	SEC16B	transcript	14.0694	7.34409	0.937907	0.000315947	0.00920867
ENSOART00000016926	ENSOARG00000015555	NCAM2	transcript	0.101455	1.67518	-4.0454	0.00044792	0.0118061
ENSOART00000016932	ENSOARG00000015560	ZNF280C	transcript	0.843638	0.162026	2.3804	0.00153651	0.0306681
ENSOART00000016933	ENSOARG00000015560	ZNF280C	transcript	0.113478	4.0452	-5.15573	3.64e-05	0.00167016
ENSOART00000016949	ENSOARG00000015578	LRRC8C	transcript	20.5872	8.13324	1.33984	5.14e-07	4.64e-05
ENSOART00000017004	ENSOARG00000015628	DUSP6	transcript	0	2.21106	#NAME?	5.35e-05	0.00226861
ENSOART00000017009	ENSOARG00000015632	VCAN	transcript	1.89868	21.9556	-3.53152	6.76e-08	7.68e-06
ENSOART00000017018	ENSOARG00000015641	-	transcript	27.6572	166.287	-2.58795	0.00225154	0.040613
ENSOART00000017020	ENSOARG00000015646	-	transcript	45.2543	275.431	-2.60556	0.0028494	0.0481897
ENSOART00000017022	ENSOARG00000015642	CRTAP	transcript	3.16646	24.2832	-2.93901	0.000692471	0.0166618
ENSOART00000017047	ENSOARG00000015665	MAD2L1	transcript	2.17099	18.2617	-3.07239	0.0017194	0.0333342
ENSOART00000017052	ENSOARG00000015669	GABRB1	transcript	1.08092	0.0438483	4.62359	1.17e-06	9.41e-05
ENSOART00000017063	ENSOARG00000015679	-	transcript	2.1774	17.8314	-3.03374	0.000869618	0.0199616
ENSOART00000017065	ENSOARG00000015680	ATP2B1	transcript	9.69521	48.0118	-2.30804	0.00243407	0.0430045
ENSOART00000017075	ENSOARG00000015689	PARPBP	transcript	0.36403	4.4568	-3.61388	0.000748227	0.0177159
ENSOART00000017077	ENSOARG00000015684	ARMC4	transcript	2.48198	1.07512	1.207	0.000431702	0.0114738
ENSOART00000017080	ENSOARG00000015691	PLK4	transcript	0.992607	7.67428	-2.95074	0.00124109	0.0262328
ENSOART00000017096	ENSOARG00000015708	CHODL	transcript	0	3.19739	#NAME?	4.07e-07	3.78e-05
ENSOART00000017105	ENSOARG00000015715	KERA	transcript	2.20093	43.4584	-4.30345	1.32e-06	0.000105341
ENSOART00000017112	ENSOARG00000015723	PLCL1	transcript	10.3283	5.89877	0.808115	9.53e-05	0.00359684
ENSOART00000017118	ENSOARG00000015727	LUM	transcript	51.4926	355.659	-2.78806	7e-05	0.00283071
ENSOART00000017132	ENSOARG00000015737	DCN	transcript	90.5525	685.446	-2.92022	5.16e-05	0.00219685
ENSOART00000017146	ENSOARG00000015746	RIMBP2	transcript	0.014761	0.600982	-5.34746	0.000336511	0.00959263
ENSOART00000017179	ENSOARG00000015777	ACTR8	transcript	0	3.94678	#NAME?	4.94e-06	0.000322885
ENSOART00000017217	ENSOARG00000015807	UNC13A	transcript	0.48934	0.0153897	4.9908	8.01e-07	6.79e-05
ENSOART00000017235	ENSOARG00000015824	-	transcript	0.0303217	2.78642	-6.52192	1.08e-06	8.76e-05
ENSOART00000017236	ENSOARG00000015826	MASTL	transcript	0.126347	2.81878	-4.47961	5.09e-05	0.00217219
ENSOART00000017265	ENSOARG00000015856	IGF1	transcript	1.32442	20.9717	-3.98501	0.000122267	0.00436713
ENSOART00000017278	ENSOARG00000015869	-	transcript	1.70317	0.036687	5.53681	4.58e-05	0.00200383
ENSOART00000017281	ENSOARG00000015870	PAH	transcript	0.154642	0.00595433	4.69885	0.00293688	0.04931
ENSOART00000017285	ENSOARG00000015873	KIF20A	transcript	0.119508	11.9535	-6.64418	1.44e-14	9.61e-12
ENSOART00000017382	ENSOARG00000015964	-	transcript	0.94692	8.43005	-3.15423	0.000360141	0.0100991
ENSOART00000017474	ENSOARG00000016046	RAB2A	transcript	8.86834	7.0453	0.332004	0.00223091	0.0402817
ENSOART00000017516	ENSOARG00000016083	-	transcript	6766.86	275.057	4.62069	9.47e-13	3.92e-10
ENSOART00000017551	ENSOARG00000016103	GREB1	transcript	0.1415	5.81215	-5.3602	0.000273987	0.00823096
ENSOART00000017552	ENSOARG00000016118	-	transcript	0.404834	3.57107	-3.14095	0.00107337	0.0234587
ENSOART00000017553	ENSOARG00000016116	KIF14	transcript	0.262892	3.55603	-3.75773	2.13e-05	0.00108011
ENSOART00000017560	ENSOARG00000016125	TIMM8B	transcript	240.193	121.876	0.978784	3.23e-05	0.00151297
ENSOART00000017562	ENSOARG00000016126	MSMO1	transcript	49.0601	24.0479	1.02864	1.37e-05	0.000753569
ENSOART00000017583	ENSOARG00000016144	LPIN1	transcript	18.4525	4.20878	2.13234	4.84e-08	5.8e-06
ENSOART00000017588	ENSOARG00000016153	CPE	transcript	4.40625	36.3039	-3.0425	0.000872294	0.0200144
ENSOART00000017595	ENSOARG00000016160	-	transcript	588.012	423.149	0.47468	0.000201453	0.00648341
ENSOART00000017608	ENSOARG00000016166	CDC25C	transcript	0.0238983	0.701497	-4.87545	0.00256652	0.0446212
ENSOART00000017612	ENSOARG00000016166	CDC25C	transcript	0.010846	1.3243	-6.93192	6.02e-05	0.00248974
ENSOART00000017647	ENSOARG00000016204	AEBP1	transcript	6.39133	45.9154	-2.84479	0.000129557	0.0045686
ENSOART00000017650	ENSOARG00000016208	RAB18	transcript	427.787	78.4459	2.44712	6.82e-15	4.79e-12
ENSOART00000017689	ENSOARG00000016242	FAM129C	transcript	0.0662697	1.45714	-4.45865	0.00298148	0.0498394
ENSOART00000017702	ENSOARG00000016231	-	transcript	11.6962	2.18598	2.41969	1.33e-06	0.000105341
ENSOART00000017710	ENSOARG00000016257	DQA	transcript	8.9008	62.8897	-2.82082	0.000604052	0.014952
ENSOART00000017733	ENSOARG00000016284	HOXC5	transcript	0	1.14913	#NAME?	0.000106631	0.00389947
ENSOART00000017756	ENSOARG00000016302	TRIM36	transcript	0	1.75391	#NAME?	0.00151154	0.0304315
ENSOART00000017797	ENSOARG00000016340	NBAS	transcript	17.7533	13.7521	0.36844	0.00210181	0.0388129
ENSOART00000017831	ENSOARG00000016369	DDX1	transcript	109.22	65.8956	0.728985	2.52e-05	0.00124627
ENSOART00000017865	ENSOARG00000016406	RBM46	transcript	0	0.136874	#NAME?	0.00254477	0.0443153
ENSOART00000017874	ENSOARG00000016415	CDO1	transcript	185.251	75.7979	1.28925	6.58e-06	0.000408734
ENSOART00000017893	ENSOARG00000016420	-	transcript	2.48504	0.890748	1.48018	0.00259723	0.0450232
ENSOART00000017895	ENSOARG00000016432	ATG12	transcript	39.5101	32.704	0.272755	0.0027445	0.0468161
ENSOART00000017913	ENSOARG00000016440	COL5A2	transcript	9.79334	123.813	-3.66022	7.57e-09	1.15e-06
ENSOART00000017917	ENSOARG00000016452	PPARG	transcript	0.00609167	3.01728	-8.95219	0.00118914	0.025479		495.312
ENSOART00000017957	ENSOARG00000016491	-	transcript	36.2066	3.63919	3.31456	1.95e-11	5.69e-09
ENSOART00000017961	ENSOARG00000016476	COL3A1	transcript	58.7213	1568.05	-4.73894	1e-12	4.12e-10
ENSOART00000018017	ENSOARG00000016543	CXCL9	transcript	1.34564	81.1344	-5.91395	9.15e-09	1.36e-06
ENSOART00000018056	ENSOARG00000016578	VSNL1	transcript	1.10545	13.278	-3.58633	0.00177161	0.0340619
ENSOART00000018058	ENSOARG00000016574	PCOLCE	transcript	15.5027	158.79	-3.35653	1.9e-06	0.000141628
ENSOART00000018084	ENSOARG00000016587	ESPL1	transcript	0.0860237	1.89485	-4.4612	1.52e-06	0.000117091
ENSOART00000018092	ENSOARG00000016611	CXCL10	transcript	2.30421	151.05	-6.03461	1.08e-15	9.13e-13
ENSOART00000018111	ENSOARG00000016625	CCNY	transcript	64.6157	48.6622	0.409081	0.0018442	0.0350651
ENSOART00000018154	ENSOARG00000016668	CXCL11	transcript	0.193592	7.8467	-5.341	0.000135278	0.00473313
ENSOART00000018186	ENSOARG00000016700	PHLDA1	transcript	2.79423	26.181	-3.228	0.000168912	0.00563518
ENSOART00000018195	ENSOARG00000016702	GEN1	transcript	0.20906	2.78512	-3.73575	0.000366819	0.0102059
ENSOART00000018208	ENSOARG00000016719	-	transcript	12.2752	4.31133	1.50954	1.65e-06	0.000126005
ENSOART00000018215	ENSOARG00000016726	-	transcript	10.3369	3.11158	1.73208	0.00107036	0.023412
ENSOART00000018235	ENSOARG00000016739	ROBO1	transcript	0.40189	4.95476	-3.62394	4.51e-05	0.00198391
ENSOART00000018236	ENSOARG00000016748	-	transcript	112.931	22.6767	2.31615	2.56e-08	3.37e-06
ENSOART00000018248	ENSOARG00000016747	ABCC11	transcript	6.76763	1.64478	2.04076	0.000293587	0.00869397
ENSOART00000018266	ENSOARG00000016775	ATF4	transcript	218.855	171.311	0.353356	0.00102179	0.0225808
ENSOART00000018298	ENSOARG00000016790	COL14A1	transcript	6.88167	62.9873	-3.19423	1.66e-05	0.000879929
ENSOART00000018302	ENSOARG00000016802	PDE1A	transcript	0.699283	9.46322	-3.75838	0.00120204	0.0256614
ENSOART00000018321	ENSOARG00000016826	KLHL13	transcript	0.0106147	0.971917	-6.5167	0.000493547	0.0127425
ENSOART00000018357	ENSOARG00000016856	SIL1	transcript	46.5279	30.8425	0.593177	0.000544881	0.0138206
ENSOART00000018367	ENSOARG00000016864	LONP2	transcript	108.224	81.2811	0.413024	0.000632082	0.0154737
ENSOART00000018374	ENSOARG00000016870	-	transcript	19.012	2.59999	2.87034	3.05e-10	6.52e-08
ENSOART00000018377	ENSOARG00000016867	ITGA4	transcript	2.57422	16.7178	-2.69918	0.000873628	0.0200278
ENSOART00000018400	ENSOARG00000016895	C7orf61	transcript	2.22726	0.421506	2.40165	0.00103356	0.0227845
ENSOART00000018402	ENSOARG00000016894	SEMA3C	transcript	35.7675	18.2935	0.967321	0.000562027	0.014108
ENSOART00000018405	ENSOARG00000016899	TMEM132C	transcript	0.0827873	3.0616	-5.20873	1.28e-05	0.000707382
ENSOART00000018406	ENSOARG00000016898	SLC41A2	transcript	1.49831	8.96612	-2.58115	0.0028503	0.0481897
ENSOART00000018443	ENSOARG00000016933	VPS29	transcript	0.0108427	11.8266	-10.0911	3.34e-05	0.00155628
ENSOART00000018451	ENSOARG00000016939	-	transcript	0.351614	6.45978	-4.19942	0.00181876	0.0347433
ENSOART00000018488	ENSOARG00000016974	-	transcript	26.71	153.96	-2.5271	0.00113207	0.0244711
ENSOART00000018492	ENSOARG00000016981	ISOC1	transcript	62.6505	31.2448	1.00371	9.35e-05	0.00355884
ENSOART00000018496	ENSOARG00000016979	-	transcript	91.6548	57.7145	0.667278	0.000399245	0.0108205
ENSOART00000018505	ENSOARG00000016992	KRT15	transcript	142.864	31.0133	2.20368	1.18e-09	2.16e-07
ENSOART00000018517	ENSOARG00000017006	-	transcript	13.8273	144.22	-3.38267	1.16e-05	0.000659197
ENSOART00000018530	ENSOARG00000017020	-	transcript	18.306	8.28164	1.14433	2.81e-05	0.00135556
ENSOART00000018547	ENSOARG00000017037	SHISA2	transcript	2.43798	38.7357	-3.9899	5.64e-06	0.000360939
ENSOART00000018549	ENSOARG00000017035	KRT75	transcript	0.283933	0	Inf	0.00048504	0.0125776
ENSOART00000018551	ENSOARG00000017039	H2AFX	transcript	10.9815	178.439	-4.02228	1.31e-08	1.88e-06
ENSOART00000018574	ENSOARG00000017057	ARHGEF16	transcript	7.65502	3.51546	1.12269	0.000208903	0.00667089
ENSOART00000018578	ENSOARG00000017065	SLC23A1	transcript	0.789223	0.0486703	4.01932	1.57e-05	0.000842772
ENSOART00000018618	ENSOARG00000017103	MATN3	transcript	0.1736	19.86	-6.83796	1.9e-08	2.61e-06
ENSOART00000018630	ENSOARG00000017113	-	transcript	0.319683	0	Inf	0.000366035	0.0102001
ENSOART00000018636	ENSOARG00000017123	-	transcript	780.809	209.024	1.9013	1.46e-07	1.5e-05
ENSOART00000018647	ENSOARG00000017133	PCNA	transcript	17.1862	110.651	-2.68669	0.000277078	0.00830642
ENSOART00000018668	ENSOARG00000017153	EPHA3	transcript	0.126315	4.18361	-5.04965	0.000174978	0.00579195
ENSOART00000018693	ENSOARG00000017168	FASN	transcript	561.996	443.581	0.341362	0.00296125	0.0495789
ENSOART00000018749	ENSOARG00000017221	RBL1	transcript	0.92602	10.4615	-3.49791	1.54e-05	0.000829456
ENSOART00000018831	ENSOARG00000017300	FKBP7	transcript	7.79317	50.5783	-2.69824	0.00152502	0.0305646
ENSOART00000018844	ENSOARG00000017308	KEL	transcript	5.91735	0.0633753	6.54489	3.29e-14	1.95e-11
ENSOART00000018870	ENSOARG00000017334	NKD1	transcript	0	3.08044	#NAME?	1.45e-07	1.5e-05
ENSOART00000018879	ENSOARG00000017343	PLK1	transcript	0.716761	6.23187	-3.1201	0.000660333	0.0160403
ENSOART00000018920	ENSOARG00000017383	HTR2C	transcript	0.35079	0	Inf	0.00014779	0.00507972
ENSOART00000018937	ENSOARG00000017398	-	transcript	19.8873	273.278	-3.78045	1.24e-05	0.000695745
ENSOART00000018962	ENSOARG00000017421	SOWAHB	transcript	13.4523	3.21727	2.06395	1.44e-07	1.49e-05
ENSOART00000018966	ENSOARG00000017424	-	transcript	42.6287	231.412	-2.44057	0.000755022	0.0178374
ENSOART00000018975	ENSOARG00000017431	NFE2L2	transcript	2.97828	18.9985	-2.67333	0.0013716	0.028188
ENSOART00000018985	ENSOARG00000017434	CMYA5	transcript	0.0131627	0.277192	-4.39636	0.000402524	0.0108763
ENSOART00000019031	ENSOARG00000017480	ELL2	transcript	82.0959	17.3872	2.23929	2.22e-13	1.02e-10
ENSOART00000019033	ENSOARG00000017486	ADORA2B	transcript	4.97351	2.49933	0.99272	0.00202056	0.0376712
ENSOART00000019046	ENSOARG00000017490	THBS4	transcript	0.576332	13.5331	-4.55345	1.92e-05	0.00099659
ENSOART00000019047	ENSOARG00000017498	PCK1	transcript	0.008793	7.99023	-9.82767	0.00134927	0.0278613
ENSOART00000019063	ENSOARG00000017513	ISLR	transcript	4.14509	26.248	-2.66273	0.0021771	0.0396175
ENSOART00000019069	ENSOARG00000017522	BFSP1	transcript	0.181165	2.35947	-3.70309	0.00126061	0.0265404
ENSOART00000019089	ENSOARG00000017538	P3H4	transcript	0.992961	16.0948	-4.01872	1.8e-05	0.000944293
ENSOART00000019144	ENSOARG00000017585	ERO1A	transcript	26.9974	9.88349	1.44973	6.99e-07	6.05e-05
ENSOART00000019224	ENSOARG00000017667	FKBP10	transcript	1.03544	12.159	-3.55372	1.11e-05	0.000636524
ENSOART00000019243	ENSOARG00000017683	PALMD	transcript	9.98285	63.3342	-2.66546	0.000455409	0.0119603
ENSOART00000019248	ENSOARG00000017685	HPGDS	transcript	0.120392	3.39292	-4.81672	0.00217441	0.0395962
ENSOART00000019260	ENSOARG00000017700	FRRS1	transcript	7.34347	2.73667	1.42404	1.52e-05	0.000823272
ENSOART00000019290	ENSOARG00000017725	SPC24	transcript	0.145539	5.57924	-5.26059	7.93e-05	0.00312047
ENSOART00000019295	ENSOARG00000017732	-	transcript	0.223409	38.8023	-7.44031	3.86e-05	0.00173752
ENSOART00000019303	ENSOARG00000017736	RRBP1	transcript	73.4225	55.0804	0.414682	0.000409841	0.0110349
ENSOART00000019304	ENSOARG00000017739	CAPN6	transcript	2.37735	15.7394	-2.72696	0.00207782	0.0384816
ENSOART00000019314	ENSOARG00000017748	SLC3A2	transcript	105.054	61.5027	0.772414	2.69e-05	0.00131153
ENSOART00000019321	ENSOARG00000017754	PYCR1	transcript	56.0158	24.546	1.19034	9.01e-07	7.45e-05
ENSOART00000019325	ENSOARG00000017759	PAK3	transcript	0.507081	0.00760067	6.05995	6.56e-06	0.00040765
ENSOART00000019326	ENSOARG00000017759	PAK3	transcript	0	5.01414	#NAME?	4.12e-13	1.85e-10
ENSOART00000019408	ENSOARG00000017829	ACLY	transcript	3.57746	27.5506	-2.94508	9.18e-05	0.00351252
ENSOART00000019445	ENSOARG00000017870	HDLBP	transcript	131.711	100.768	0.38634	0.000731557	0.0173983
ENSOART00000019455	ENSOARG00000017880	CA4	transcript	2.72701	0.311562	3.12973	0.000270988	0.00816511
ENSOART00000019461	ENSOARG00000017886	ALDH3A1	transcript	0.719593	0.0253973	4.82443	0.000130469	0.00458593
ENSOART00000019487	ENSOARG00000017909	-	transcript	445.582	247.028	0.851014	5.81e-05	0.00241774
ENSOART00000019498	ENSOARG00000017913	IGDCC4	transcript	0.228277	4.10587	-4.16883	2.36e-05	0.00117655
ENSOART00000019501	ENSOARG00000017922	-	transcript	36.1438	11.2978	1.6777	0.000730907	0.0173906
ENSOART00000019528	ENSOARG00000017946	-	transcript	28.709	6.95244	2.04591	0.000344123	0.00976271
ENSOART00000019550	ENSOARG00000017961	HACD3	transcript	4.2016	27.4298	-2.70673	0.00151551	0.0304769
ENSOART00000019632	ENSOARG00000018035	MMP2	transcript	29.3839	151.507	-2.36628	0.00210586	0.0388129
ENSOART00000019634	ENSOARG00000018038	P4HB	transcript	452.497	352.988	0.35829	0.00125131	0.0264071
ENSOART00000019635	ENSOARG00000018041	LRRC39	transcript	0	4.88654	#NAME?	0.000362304	0.0101331
ENSOART00000019638	ENSOARG00000018044	-	transcript	0.957525	8.70827	-3.18501	0.00284274	0.0481076
ENSOART00000019689	ENSOARG00000018086	-	transcript	6.19374	0.748722	3.04831	5.1e-07	4.61e-05
ENSOART00000019691	ENSOARG00000018086	-	transcript	11.3955	1.51849	2.90775	5.61e-12	1.94e-09
ENSOART00000019701	ENSOARG00000018101	SRA1	transcript	96.9266	68.4016	0.502864	0.000504137	0.0129845
ENSOART00000019705	ENSOARG00000018102	RACGAP1	transcript	0.541137	14.5627	-4.75014	9.41e-10	1.79e-07
ENSOART00000019747	ENSOARG00000018142	LMNB1	transcript	2.10545	35.7463	-4.0856	1.31e-10	3.15e-08
ENSOART00000019777	ENSOARG00000018173	-	transcript	23.6327	195.091	-3.04529	0.00121843	0.0259044
ENSOART00000019794	ENSOARG00000018187	COL4A5	transcript	2.10187	12.8342	-2.61025	0.00129541	0.027081
ENSOART00000019797	ENSOARG00000018192	-	transcript	4.84404	88.3219	-4.18849	6.23e-08	7.21e-06
ENSOART00000019805	ENSOARG00000018201	ARFIP2	transcript	39.8271	30.3619	0.391489	0.0022772	0.0409789
ENSOART00000019807	ENSOARG00000018194	ABI3BP	transcript	0.822892	17.2636	-4.39089	9.14e-10	1.75e-07
ENSOART00000019809	ENSOARG00000018194	ABI3BP	transcript	0.0243867	0.898293	-5.20302	0.000302993	0.00893779
ENSOART00000019812	ENSOARG00000018205	UGT8	transcript	0	2.11114	#NAME?	3.2e-08	4.14e-06
ENSOART00000019828	ENSOARG00000018220	CPED1	transcript	0.480414	0.0120873	5.31271	0.000270143	0.00814424
ENSOART00000019829	ENSOARG00000018220	CPED1	transcript	0.858575	9.86314	-3.52203	0.000781675	0.0183129
ENSOART00000019836	ENSOARG00000018227	WSCD2	transcript	0	1.34107	#NAME?	3.25e-08	4.19e-06
ENSOART00000019840	ENSOARG00000018233	-	transcript	16.0492	142.728	-3.1527	0.000166493	0.00557306
ENSOART00000019848	ENSOARG00000018241	GRID2	transcript	0	0.635806	#NAME?	1.64e-05	0.000868925
ENSOART00000019850	ENSOARG00000018242	-	transcript	1.04974	18.007	-4.10045	1.48e-06	0.000115139
ENSOART00000019853	ENSOARG00000018232	-	transcript	0.177447	74.474	-8.71321	1.62e-06	0.000123968
ENSOART00000019854	ENSOARG00000018245	GCNT7	transcript	0.573987	17.4662	-4.9274	2.89e-07	2.77e-05
ENSOART00000019877	ENSOARG00000018268	-	transcript	0.360197	10.9266	-4.92292	7.67e-05	0.00303378
ENSOART00000019889	ENSOARG00000018279	LARGE1	transcript	37.735	14.3189	1.39798	6.1e-08	7.11e-06
ENSOART00000019919	ENSOARG00000018303	-	transcript	3.26888	47.0436	-3.84713	6.45e-07	5.67e-05
ENSOART00000019921	ENSOARG00000018304	-	transcript	14.7135	124.874	-3.08526	0.000345336	0.00978779
ENSOART00000019922	ENSOARG00000018308	-	transcript	9.58249	298.985	-4.96353	2.56e-14	1.54e-11
ENSOART00000019962	ENSOARG00000018337	CPAMD8	transcript	0.00534533	0.288756	-5.75543	0.00178678	0.0342302
ENSOART00000019990	ENSOARG00000018368	-	transcript	30.9279	403.74	-3.70645	1.28e-07	1.35e-05
ENSOART00000019991	ENSOARG00000018369	AURKA	transcript	0.0871387	2.24111	-4.68476	0.000186394	0.0060831
ENSOART00000020006	ENSOARG00000018376	SLC13A2	transcript	0.468584	6.65739	-3.82858	0.000456861	0.0119807
ENSOART00000020038	ENSOARG00000018405	PAM	transcript	12.0401	60.3285	-2.32499	0.0024635	0.0433784
ENSOART00000020041	ENSOARG00000018415	LRRC66	transcript	0.722024	0.174851	2.04592	0.00226118	0.0407456
ENSOART00000020054	ENSOARG00000018424	CCNF	transcript	0.133341	2.62565	-4.29948	1.51e-06	0.000116108
ENSOART00000020076	ENSOARG00000018447	SGCB	transcript	2.83266	19.3506	-2.77215	0.00205438	0.0381257
ENSOART00000020088	ENSOARG00000018456	-	transcript	9.13183	603.817	-6.04706	9.09e-06	0.000539174
ENSOART00000020132	ENSOARG00000018483	ITGA11	transcript	0.0261343	1.94824	-6.22008	9.32e-06	0.000551836
ENSOART00000020137	ENSOARG00000018500	-	transcript	47.9811	447.14	-3.22019	1.01e-06	8.25e-05
ENSOART00000020152	ENSOARG00000018513	-	transcript	3.37775	124.904	-5.20861	1.09e-12	4.44e-10
ENSOART00000020170	ENSOARG00000018527	MCM5	transcript	3.31104	26.7595	-3.0147	8.05e-05	0.00316401
ENSOART00000020191	ENSOARG00000018548	SHMT1	transcript	7.74798	4.96922	0.640801	0.00260552	0.0451375
ENSOART00000020209	ENSOARG00000018568	GRIP2	transcript	0.0132803	1.05253	-6.30842	7.39e-06	0.000451361
ENSOART00000020214	ENSOARG00000018573	-	transcript	0	0.573975	#NAME?	0.000322916	0.00933467
ENSOART00000020228	ENSOARG00000018580	AASS	transcript	30.3741	24.7543	0.295162	0.00154393	0.0307587
ENSOART00000020259	ENSOARG00000018591	COL11A1	transcript	0.0241937	1.06098	-5.45463	1.03e-05	0.000600587
ENSOART00000020261	ENSOARG00000018613	ALOX15B	transcript	0.0111043	0.411895	-5.21308	0.00120131	0.0256561
ENSOART00000020277	ENSOARG00000018630	RER1	transcript	109.633	87.6872	0.322238	0.00214711	0.0392751
ENSOART00000020286	ENSOARG00000018635	DZANK1	transcript	0	0.533653	#NAME?	5.49e-07	4.93e-05
ENSOART00000020290	ENSOARG00000018641	-	transcript	0	0.270904	#NAME?	0.00163576	0.0321326
ENSOART00000020294	ENSOARG00000018645	ELF5	transcript	575.223	303.934	0.920362	0.000115933	0.0041739
ENSOART00000020304	ENSOARG00000018647	KIF23	transcript	0.158846	6.85595	-5.43165	7.91e-10	1.55e-07
ENSOART00000020305	ENSOARG00000018657	-	transcript	0.0254483	5.59771	-7.78112	9.82e-05	0.0036848
ENSOART00000020319	ENSOARG00000018670	FGL2	transcript	13.0032	88.1518	-2.76112	0.000968277	0.0216583
ENSOART00000020361	ENSOARG00000018705	NUDT12	transcript	27.0937	12.392	1.12855	2.55e-05	0.00125559
ENSOART00000020388	ENSOARG00000018728	-	transcript	0.36008	0	Inf	7.68e-05	0.00303545
ENSOART00000020444	ENSOARG00000018774	PCDHAC2	transcript	0.382357	6.2976	-4.04181	1.35e-05	0.000742947
ENSOART00000020447	ENSOARG00000018772	-	transcript	13.4937	7.81284	0.788369	0.000868697	0.019949
ENSOART00000020468	ENSOARG00000018795	NTNG1	transcript	0.347296	4.31333	-3.63456	0.00228319	0.0410038
ENSOART00000020472	ENSOARG00000018796	THSD4	transcript	0.054052	1.88053	-5.12064	3.43e-05	0.00158972
ENSOART00000020473	ENSOARG00000018798	DNAJC22	transcript	0.239716	3.90517	-4.02599	0.000486629	0.0126127
ENSOART00000020492	ENSOARG00000018816	LBP	transcript	4.97929	0.221486	4.49065	2.66e-08	3.49e-06
ENSOART00000020522	ENSOARG00000018842	TROAP	transcript	0	1.7275	#NAME?	7.03e-09	1.08e-06
ENSOART00000020536	ENSOARG00000018857	SLC1A2	transcript	23.522	6.43524	1.86994	4.65e-05	0.00202786
ENSOART00000020555	ENSOARG00000018875	LRRC17	transcript	1.09205	17.1925	-3.97666	0.000101692	0.00377313
ENSOART00000020556	ENSOARG00000018877	GRAMD2A	transcript	10.7466	2.08629	2.36487	1.25e-06	9.95e-05
ENSOART00000020569	ENSOARG00000018889	ANTXR2	transcript	4.70998	35.3816	-2.90921	0.00230835	0.0412889
ENSOART00000020572	ENSOARG00000018890	CCNYL1	transcript	38.8894	16.1234	1.27022	1.23e-06	9.84e-05
ENSOART00000020577	ENSOARG00000018896	FZD5	transcript	17.5805	1.66216	3.40284	1.82e-11	5.5e-09
ENSOART00000020579	ENSOARG00000018898	ANGPT4	transcript	0.727518	7.14112	-3.2951	0.000370005	0.0102625
ENSOART00000020587	ENSOARG00000018906	HHLA2	transcript	0	0.5434	#NAME?	0.000180534	0.00593903
ENSOART00000020620	ENSOARG00000018938	FAM110A	transcript	21.8766	13.1069	0.739061	0.00195524	0.0368234
ENSOART00000020644	ENSOARG00000018961	PLLP	transcript	7.83714	3.79413	1.04656	0.00128232	0.0268882
ENSOART00000020664	ENSOARG00000018980	IDH1	transcript	253.726	127.055	0.997816	0.000177713	0.00586614
ENSOART00000020668	ENSOARG00000018983	SERHL2	transcript	36.4903	16.9963	1.10229	2.87e-05	0.0013786
ENSOART00000020678	ENSOARG00000018994	IFT27	transcript	0.649333	14.7583	-4.50642	2.22e-05	0.00111925
ENSOART00000020684	ENSOARG00000018998	-	transcript	0.138217	7.72425	-5.80439	6.8e-05	0.00275911
ENSOART00000020742	ENSOARG00000019052	AURKB	transcript	0.103482	4.79342	-5.5336	3.06e-06	0.000214005
ENSOART00000020765	ENSOARG00000019070	PDGFRA	transcript	9.48348	53.4173	-2.49382	0.00195861	0.0368604
ENSOART00000020776	ENSOARG00000019081	DOLK	transcript	18.2922	8.25092	1.1486	1.05e-05	0.000613311
ENSOART00000020779	ENSOARG00000019083	KIAA1324	transcript	35.1699	27.1134	0.375333	0.00154533	0.0307752
ENSOART00000020780	ENSOARG00000019080	COL6A3	transcript	11.36	126.98	-3.48257	7.44e-08	8.35e-06
ENSOART00000020784	ENSOARG00000019087	EMILIN1	transcript	2.41733	26.7001	-3.46536	5.98e-06	0.000377559
ENSOART00000020792	ENSOARG00000019095	CSF2RB	transcript	55.6198	37.7603	0.558729	0.00195997	0.0368604
ENSOART00000020794	ENSOARG00000019098	RND1	transcript	14.4182	2.54175	2.504	4.79e-10	9.88e-08
ENSOART00000020817	ENSOARG00000019118	TEX33	transcript	0.262786	3.68548	-3.80989	6.55e-05	0.00267084
ENSOART00000020829	ENSOARG00000019127	NOP9	transcript	3.00154	0.507501	2.56422	8.76e-07	7.31e-05
ENSOART00000020830	ENSOARG00000019127	NOP9	transcript	1.32917	9.97621	-2.90797	0.00248494	0.0436577
ENSOART00000020832	ENSOARG00000019129	TRIB3	transcript	3.935	0.873839	2.17092	0.000680777	0.0164383
ENSOART00000020852	ENSOARG00000019147	-	transcript	0	0.66695	#NAME?	0.00275659	0.0469774
ENSOART00000020869	ENSOARG00000019163	-	transcript	8.6563	152.55	-4.13939	0.000633652	0.015505
ENSOART00000020896	ENSOARG00000019189	HJURP	transcript	0.096814	5.42637	-5.80863	7.53e-08	8.43e-06
ENSOART00000020901	ENSOARG00000019193	-	transcript	2.75895	27.9099	-3.33858	0.000305071	0.00897924
ENSOART00000020926	ENSOARG00000019217	UGT1A1	transcript	0.438803	0.019072	4.52405	5.92e-05	0.00245788
ENSOART00000020932	ENSOARG00000019222	CAD	transcript	13.908	9.51189	0.548116	0.00020123	0.00648341
ENSOART00000020933	ENSOARG00000019223	LALBA	transcript	39388	259.364	7.24663	1.85e-26	6.57e-23
ENSOART00000020948	ENSOARG00000019237	PCK2	transcript	26.4541	9.16775	1.52885	2.12e-07	2.09e-05
ENSOART00000020951	ENSOARG00000019240	NRL	transcript	0.568977	0.045472	3.64532	0.000837225	0.0193651
ENSOART00000020965	ENSOARG00000019252	IKZF2	transcript	11.0787	4.76226	1.21807	1.38e-06	0.000107919
ENSOART00000020972	ENSOARG00000019255	CARMIL3	transcript	0	0.234917	#NAME?	0.000122641	0.0043741
ENSOART00000020989	ENSOARG00000019275	BARD1	transcript	0.445684	5.30888	-3.57432	0.000436512	0.0115664
ENSOART00000021014	ENSOARG00000019297	-	transcript	3.52928	40.4355	-3.51818	0.000728929	0.0173533
ENSOART00000021027	ENSOARG00000019307	-	transcript	0.063058	3.95413	-5.97054	0.00125581	0.0264602
ENSOART00000021032	ENSOARG00000019313	PKP2	transcript	7.12125	3.95085	0.849966	0.00154247	0.0307412
ENSOART00000021049	ENSOARG00000019328	EFS	transcript	0.400722	6.92246	-4.11061	5.2e-06	0.000337109
ENSOART00000021052	ENSOARG00000019329	FN1	transcript	7.25149	69.9092	-3.26913	3.16e-07	3.02e-05
ENSOART00000021053	ENSOARG00000019332	CCDC80	transcript	13.715	281.424	-4.35892	3.7e-12	1.32e-09
ENSOART00000021054	ENSOARG00000019331	SLC22A17	transcript	0.242681	2.85521	-3.55646	0.00144163	0.0293449
ENSOART00000021075	ENSOARG00000019352	-	transcript	144.082	7.33879	4.29521	1.48e-06	0.000114813
ENSOART00000021086	ENSOARG00000019362	EFHD1	transcript	158.605	79.9303	0.988624	0.00013793	0.00481644
ENSOART00000021096	ENSOARG00000019371	TMEM106C	transcript	41.0415	27.9072	0.556448	0.00171817	0.0333223
ENSOART00000021118	ENSOARG00000019388	CSMD2	transcript	0	0.0617053	#NAME?	0.000768475	0.0180671
ENSOART00000021132	ENSOARG00000019404	FBLN1	transcript	5.23124	65.5359	-3.64706	3.55e-06	0.000242854
ENSOART00000021151	ENSOARG00000019421	IGFBP5	transcript	14.5105	166.262	-3.51829	2.33e-05	0.00116316
ENSOART00000021166	ENSOARG00000019435	SIDT1	transcript	0.365037	3.79486	-3.37793	0.00154971	0.0308258
ENSOART00000021188	ENSOARG00000019455	-	transcript	0.101113	2.40156	-4.56994	0.000577851	0.0144374
ENSOART00000021253	ENSOARG00000019513	GRAMD1C	transcript	17.3413	14.0919	0.299351	0.00264082	0.0454982
ENSOART00000021268	ENSOARG00000019527	TMBIM1	transcript	72.4359	60.7657	0.253447	0.00149647	0.0302421
ENSOART00000021284	ENSOARG00000019542	CLSPN	transcript	0.124306	2.92286	-4.55542	6.81e-08	7.69e-06
ENSOART00000021411	ENSOARG00000019660	CCDC91	transcript	33.6343	24.6963	0.445637	0.000910368	0.0206504
ENSOART00000021413	ENSOARG00000019663	PTHLH	transcript	45.4054	7.00648	2.6961	4.05e-09	6.75e-07
ENSOART00000021424	ENSOARG00000019673	UPK1B	transcript	0.0399843	2.99923	-6.22901	0.000384265	0.0105268
ENSOART00000021433	ENSOARG00000019681	CAPN14	transcript	1.19705	0.0219523	5.76897	4.46e-07	4.1e-05
ENSOART00000021434	ENSOARG00000019683	WNT2B	transcript	0.0213847	1.71476	-6.32529	0.000526507	0.0134494
ENSOART00000021439	ENSOARG00000019689	MANSC4	transcript	3.44379	0.159804	4.42962	1.86e-07	1.88e-05
ENSOART00000021440	ENSOARG00000019687	ARHGEF40	transcript	1.26342	9.37994	-2.89225	0.000739523	0.017546
ENSOART00000021456	ENSOARG00000019702	-	transcript	0.152151	3.49515	-4.52178	0.00227294	0.0409298
ENSOART00000021486	ENSOARG00000019730	-	transcript	0.297861	26.9811	-6.50117	2.55e-06	0.000181712
ENSOART00000021489	ENSOARG00000019733	MOV10	transcript	24.8557	20.0879	0.307251	0.00164413	0.0322615
ENSOART00000021503	ENSOARG00000019747	GRIK3	transcript	1.75906	0.473169	1.89438	0.000171255	0.00568988
ENSOART00000021529	ENSOARG00000019772	-	transcript	230.516	135.367	0.767988	0.000207984	0.00664552
ENSOART00000021532	ENSOARG00000019774	PLA1A	transcript	0.266867	15.1346	-5.82559	4.25e-11	1.15e-08
ENSOART00000021541	ENSOARG00000019783	SCG2	transcript	0	0.298602	#NAME?	0.00123752	0.0261886
ENSOART00000021571	ENSOARG00000019811	RSPO1	transcript	0	11.7446	#NAME?	5.63e-10	1.15e-07
ENSOART00000021591	ENSOARG00000019830	CDCA8	transcript	0.400581	7.98556	-4.31723	7.76e-05	0.00305959
ENSOART00000021595	ENSOARG00000019835	GSK3B	transcript	0.035204	1.36034	-5.27208	9.14e-05	0.00350173
ENSOART00000021613	ENSOARG00000019848	EPHA10	transcript	0.417893	3.7759	-3.17561	0.00276635	0.0470835
ENSOART00000021635	ENSOARG00000019872	LPCAT4	transcript	11.2283	4.61105	1.28398	2.88e-05	0.00138141
ENSOART00000021649	ENSOARG00000019884	CNTN1	transcript	0.903704	9.85679	-3.4472	3.09e-05	0.00146106
ENSOART00000021667	ENSOARG00000019900	FSTL1	transcript	21.9335	157.929	-2.84807	1.71e-05	0.000902734
ENSOART00000021710	ENSOARG00000019942	OLFML3	transcript	20.4048	232.549	-3.51055	1.02e-07	1.11e-05
ENSOART00000021717	ENSOARG00000019949	CPT1B	transcript	6.56636	0.784218	3.06577	2e-12	7.64e-10
ENSOART00000021737	ENSOARG00000019966	-	transcript	0	2.78267	#NAME?	0.00253205	0.0441802
ENSOART00000021755	ENSOARG00000019982	-	transcript	0.017035	5.6007	-8.36096	4.25e-13	1.89e-10
ENSOART00000021759	ENSOARG00000019986	GPR63	transcript	0.186737	3.64472	-4.28673	0.00106009	0.0232445
ENSOART00000021782	ENSOARG00000020004	SLC1A4	transcript	10.9434	5.11147	1.09825	7.44e-05	0.00295928
ENSOART00000021785	ENSOARG00000020009	POLQ	transcript	0.358126	2.46314	-2.78196	0.00198476	0.0371695
ENSOART00000021806	ENSOARG00000020028	-	transcript	9.61075	291.194	-4.92119	4.77e-13	2.1e-10
ENSOART00000021810	ENSOARG00000020031	-	transcript	18.9606	183.442	-3.27425	5.49e-06	0.000353774
ENSOART00000021819	ENSOARG00000020040	HIST1H2AH	transcript	9.07479	261.077	-4.84647	6.98e-13	2.96e-10
ENSOART00000021821	ENSOARG00000020042	-	transcript	2.83544	79.0081	-4.80036	5.64e-09	8.86e-07
ENSOART00000021835	ENSOARG00000020055	-	transcript	34.3437	297.564	-3.11508	5.16e-06	0.000335772
ENSOART00000021837	ENSOARG00000020057	-	transcript	36.1149	320.701	-3.15056	1.2e-05	0.000674505
ENSOART00000021839	ENSOARG00000020061	UGP2	transcript	317.476	133.672	1.24795	1.67e-06	0.000127152
ENSOART00000021842	ENSOARG00000020063	HIST1H1D	transcript	44.9386	265.218	-2.56115	0.000328018	0.00943618
ENSOART00000021847	ENSOARG00000020067	-	transcript	29.4579	212.809	-2.85284	9.43e-05	0.00357562
ENSOART00000021849	ENSOARG00000020070	-	transcript	3.31401	34.6504	-3.38622	0.00104386	0.0229601
ENSOART00000021852	ENSOARG00000020071	-	transcript	80.0713	676.613	-3.07897	4.01e-06	0.00026834
ENSOART00000021859	ENSOARG00000020077	HIST1H1T	transcript	12.9449	2.14745	2.59169	7.64e-05	0.00302511
ENSOART00000021866	ENSOARG00000020085	-	transcript	152.091	931.205	-2.61416	0.000245366	0.0075334
ENSOART00000021868	ENSOARG00000020087	-	transcript	6.83563	164.635	-4.59005	9.82e-12	3.18e-09
ENSOART00000021871	ENSOARG00000020086	-	transcript	1.64057	33.382	-4.3468	2.29e-07	2.23e-05
ENSOART00000021902	ENSOARG00000020117	ETNK1	transcript	86.3484	55.9457	0.626141	0.000279028	0.00834613
ENSOART00000021916	ENSOARG00000020126	BUB1B	transcript	0.511026	10.3851	-4.34497	3.42e-08	4.36e-06
ENSOART00000021959	ENSOARG00000020169	MFSD2A	transcript	4.91993	1.40221	1.81093	0.000289654	0.00859809
ENSOART00000021960	ENSOARG00000020169	MFSD2A	transcript	6.21074	2.68067	1.21217	0.00195456	0.0368234
ENSOART00000021977	ENSOARG00000020184	PENK	transcript	0	0.791225	#NAME?	0.00152286	0.0305442
ENSOART00000021979	ENSOARG00000020185	DES	transcript	3.17227	24.2162	-2.93239	0.00104534	0.0229683
ENSOART00000022016	ENSOARG00000020219	IVD	transcript	23.4172	17.0299	0.459496	0.00122992	0.0260691
ENSOART00000022031	ENSOARG00000020233	HEG1	transcript	0.828478	0.133965	2.62861	0.00177639	0.0341046
ENSOART00000022032	ENSOARG00000020233	HEG1	transcript	1.0758	0.257264	2.06409	0.000306831	0.00901118
ENSOART00000022037	ENSOARG00000020239	OBSL1	transcript	1.66495	11.5894	-2.79925	0.000373659	0.0103263
ENSOART00000022046	ENSOARG00000020247	KNL1	transcript	0.277641	5.73079	-4.36744	2.43e-08	3.22e-06
ENSOART00000022049	ENSOARG00000020251	-	transcript	56.5823	27.1785	1.05789	8.53e-05	0.00330799
ENSOART00000022050	ENSOARG00000020252	PTGFRN	transcript	3.28148	23.843	-2.86115	0.000424188	0.0113449
ENSOART00000022051	ENSOARG00000020254	RAD51	transcript	0.683374	13.3792	-4.29118	4.78e-06	0.000313623
ENSOART00000022062	ENSOARG00000020262	H2AFJ	transcript	134.047	82.983	0.691845	0.000521987	0.0133477
ENSOART00000022070	ENSOARG00000020266	TTF2	transcript	1.48378	9.04039	-2.60711	0.00224303	0.040474
ENSOART00000022072	ENSOARG00000020270	EPHA4	transcript	0.460353	3.53963	-2.94279	0.00253958	0.0442681
ENSOART00000022151	ENSOARG00000020342	OIP5	transcript	0.046269	2.9721	-6.00529	4.72e-05	0.00205063
ENSOART00000022159	ENSOARG00000020348	NUSAP1	transcript	0.503642	8.76529	-4.12133	1.92e-08	2.62e-06
ENSOART00000022195	ENSOARG00000020383	BDH1	transcript	85.8591	6.50408	3.72255	1.62e-20	3.19e-17
ENSOART00000022253	ENSOARG00000020433	ATP13A4	transcript	1.37938	0	Inf	6.65e-09	1.02e-06
ENSOART00000022257	ENSOARG00000020438	ATP13A5	transcript	2.65945	0.154666	4.1039	2.43e-08	3.22e-06
ENSOART00000022295	ENSOARG00000020471	SLC2A1	transcript	27.0033	7.97908	1.75884	1.11e-08	1.61e-06
ENSOART00000022296	ENSOARG00000020473	IRS1	transcript	17.3044	8.24628	1.06932	6.5e-06	0.000404194
ENSOART00000022308	ENSOARG00000020483	-	transcript	106.917	4.02911	4.72988	2.39e-14	1.47e-11
ENSOART00000022310	ENSOARG00000020482	PDE4DIP	transcript	0.00526267	0.683866	-7.02178	0.000616847	0.0152121
ENSOART00000022338	ENSOARG00000020508	C1orf210	transcript	10.5247	1.36102	2.95102	3.67e-06	0.000249111
ENSOART00000022339	ENSOARG00000020509	ADIPOQ	transcript	3.01702	360.882	-6.90226	0.00127844	0.0268417
ENSOART00000022377	ENSOARG00000020542	CDC20	transcript	0.155185	8.22728	-5.72836	4.21e-09	7.01e-07
ENSOART00000022381	ENSOARG00000020545	ELOVL1	transcript	28.8981	18.8245	0.618362	0.000512658	0.0131849
ENSOART00000022391	ENSOARG00000020554	MFF	transcript	0.491893	7.26861	-3.88526	0.00162485	0.0319889
ENSOART00000022401	ENSOARG00000020562	LIPH	transcript	3.07961	0.765872	2.00757	0.00033087	0.00950286
ENSOART00000022404	ENSOARG00000020564	-	transcript	17.9942	9.43421	0.931563	0.00046385	0.0121342
ENSOART00000022408	ENSOARG00000020568	PDZK1	transcript	6.66276	0.383408	4.11917	5.95e-09	9.26e-07
ENSOART00000022420	ENSOARG00000020580	CHRD	transcript	0.07965	1.08146	-3.76316	0.002003	0.0374062
ENSOART00000022421	ENSOARG00000020580	CHRD	transcript	0	0.187503	#NAME?	0.00150045	0.030288
ENSOART00000022450	ENSOARG00000020607	POLE2	transcript	0.244643	4.12004	-4.07391	0.000294585	0.00871385
ENSOART00000022490	ENSOARG00000020643	CDKL1	transcript	0	0.682339	#NAME?	0.00120881	0.0257647
ENSOART00000022525	ENSOARG00000020674	FXR1	transcript	1.57661	15.7399	-3.31953	0.000541705	0.0137465
ENSOART00000022533	ENSOARG00000020681	-	transcript	1.18115	14.838	-3.65103	0.000976218	0.0217754
ENSOART00000022541	ENSOARG00000020687	USP13	transcript	0.657696	4.42671	-2.75074	0.00234792	0.0418147
ENSOART00000022563	ENSOARG00000020710	NID2	transcript	3.68596	21.7905	-2.56358	0.00295505	0.0495217
ENSOART00000022575	ENSOARG00000020721	PIF1	transcript	0.0172243	0.670257	-5.28219	0.00176211	0.0339403
ENSOART00000022580	ENSOARG00000020727	RBPMS2	transcript	0	0.670967	#NAME?	0.00289783	0.0488695
ENSOART00000022590	ENSOARG00000020736	ECT2	transcript	0.242387	7.05394	-4.86305	2.08e-08	2.82e-06
ENSOART00000022597	ENSOARG00000020743	-	transcript	0.512016	25.7175	-5.65042	2.96e-09	5.04e-07
ENSOART00000022650	ENSOARG00000020789	-	transcript	7.04578	91.8036	-3.70372	0.000229226	0.0071572
ENSOART00000022658	ENSOARG00000020797	TPM1	transcript	44.7784	32.39	0.467253	0.00133835	0.027718
ENSOART00000022675	ENSOARG00000020812	PAX8	transcript	0.368002	0.135057	1.44614	0.00179112	0.034301
ENSOART00000022679	ENSOARG00000020816	RORA	transcript	28.2093	8.24835	1.77399	4.95e-09	8.06e-07
ENSOART00000022680	ENSOARG00000020817	FAM234B	transcript	30.1842	21.8125	0.46864	0.00127743	0.026831
ENSOART00000022682	ENSOARG00000020818	PSD4	transcript	12.3126	7.25331	0.763427	0.000162511	0.00547462
ENSOART00000022701	ENSOARG00000020836	CCNB2	transcript	1.23183	11.341	-3.20268	0.00068018	0.0164327
ENSOART00000022726	ENSOARG00000020860	ALDH1A2	transcript	0.64466	7.57596	-3.55482	0.000215512	0.00682717
ENSOART00000022735	ENSOARG00000020868	AK2	transcript	135.174	103.393	0.386686	0.00161615	0.0318679
ENSOART00000022757	ENSOARG00000020887	CKAP2L	transcript	0.300157	6.26679	-4.38394	1.3e-06	0.000103692
ENSOART00000022768	ENSOARG00000020897	YARS	transcript	52.6568	32.9863	0.674753	0.000278273	0.0083329
ENSOART00000022774	ENSOARG00000020903	CCPG1	transcript	59.8173	52.1183	0.198773	0.00225708	0.0406853
ENSOART00000022777	ENSOARG00000020906	-	transcript	0	0.997972	#NAME?	9.2e-06	0.00054535
ENSOART00000022806	ENSOARG00000020934	-	transcript	0	0.561439	#NAME?	0.000113513	0.00410337
ENSOART00000022821	ENSOARG00000020946	TMOD4	transcript	30.0568	2.32787	3.69061	4.84e-11	1.29e-08
ENSOART00000022841	ENSOARG00000020966	SCG3	transcript	0.257654	3.13941	-3.60699	0.00231773	0.0414289
ENSOART00000022847	ENSOARG00000020971	DMXL2	transcript	0.368143	2.86393	-2.95966	0.00176498	0.0339768
ENSOART00000022858	ENSOARG00000020979	AP4E1	transcript	0	2.72819	#NAME?	1.07e-13	5.69e-11
ENSOART00000022859	ENSOARG00000020981	SPPL2A	transcript	102.267	81.6597	0.324647	0.001173	0.0252027
ENSOART00000022879	ENSOARG00000021001	FGF7	transcript	1.5349	19.9425	-3.69962	0.000151937	0.00518685
ENSOART00000022893	ENSOARG00000021014	CEP152	transcript	0.53313	3.83176	-2.84545	0.00199218	0.0372562
ENSOART00000022901	ENSOARG00000021018	FBN1	transcript	9.31922	78.7693	-3.07935	7.4e-06	0.000451361
ENSOART00000022904	ENSOARG00000021023	-	transcript	0.0433507	1.52763	-5.13909	0.000167849	0.00560814
ENSOART00000022956	ENSOARG00000021070	CDKN3	transcript	0.341673	6.96616	-4.34968	0.000658476	0.0160097
ENSOART00000022960	ENSOARG00000021075	-	transcript	163.636	114.733	0.512211	0.00114421	0.0246635
ENSOART00000022964	ENSOARG00000021078	GCH1	transcript	13.6823	4.49013	1.60748	1.1e-05	0.000634126
ENSOART00000022968	ENSOARG00000021081	WDHD1	transcript	0.842808	9.31705	-3.4666	6.83e-06	0.000422671
ENSOART00000022976	ENSOARG00000021089	DLGAP5	transcript	0.16899	10.8685	-6.00707	7.67e-08	8.53e-06
ENSOART00000023067	ENSOARG00000021168	PLEKHH1	transcript	4.48614	2.72892	0.717144	0.000969514	0.0216714
ENSOART00000023069	ENSOARG00000021170	ARG2	transcript	9.70089	3.47416	1.48145	4.43e-05	0.00195231
ENSOART00000023084	ENSOARG00000021185	PLEKHD1	transcript	4.44087	32.9969	-2.89342	0.00204766	0.0380539
ENSOART00000027082	ENSOARG00000025180	CD14	transcript	22.5122	14.29	0.655698	0.000524135	0.0133962

## Sheet: mRNA, PL vs. PP
transcript_id	gene_id	gene_name	feature_id	PL_FPKM	PP_FPKM	log2(foldchange)	pvalue	qvalue
ENSOART00000000093	ENSOARG00000000094	DCLK3	transcript	0	0.0731803	#NAME?	0.00167109	0.0490869
ENSOART00000000097	ENSOARG00000000097	SULT1C2	transcript	1.31553	0.0272357	5.594	3.9727e-06	0.000447491
ENSOART00000000100	ENSOARG00000000101	-	transcript	1.69225	20.4095	-3.59223	0.000224268	0.0111077
ENSOART00000000114	ENSOARG00000000111	SHISA4	transcript	31.3488	16.3637	0.93791	0.00134528	0.0421273
ENSOART00000000160	ENSOARG00000000159	PRSS22	transcript	4.60997	1.49378	1.62579	0.000524485	0.0212577
ENSOART00000000195	ENSOARG00000000178	PPP1R42	transcript	0	0.585055	#NAME?	0.000551651	0.0220133
ENSOART00000000200	ENSOARG00000000191	SULT1C4	transcript	15.3809	7.60721	1.0157	0.00133699	0.0419661
ENSOART00000000203	ENSOARG00000000198	BTN1A1	transcript	2282.1	50.5333	5.49698	7.17979e-13	6.08481e-10
ENSOART00000000277	ENSOARG00000000264	-	transcript	6.90568	2.15221	1.68196	0.00117558	0.0383033
ENSOART00000000279	ENSOARG00000000265	TWIST2	transcript	0.903393	10.9394	-3.59803	0.00158129	0.0472457
ENSOART00000000437	ENSOARG00000000405	PPP1R16B	transcript	22.4614	13.2471	0.761768	0.00158834	0.0474035
ENSOART00000000512	ENSOARG00000000480	MOCS1	transcript	18.3766	5.10332	1.84836	3.98739e-07	6.53051e-05
ENSOART00000000517	ENSOARG00000000484	ALDOC	transcript	1.65853	53.9817	-5.0245	6.5321e-09	1.83559e-06
ENSOART00000000526	ENSOARG00000000492	NLRP12	transcript	0.558349	0.077363	2.85145	0.00143991	0.0441837
ENSOART00000000555	ENSOARG00000000520	TLR10	transcript	0.198297	2.24589	-3.50155	0.00163181	0.0482424
ENSOART00000000578	ENSOARG00000000545	PRR16	transcript	9.5042	1.28194	2.89024	8.2285e-08	1.68975e-05
ENSOART00000000621	ENSOARG00000000578	CDCA7	transcript	2.17693	15.8651	-2.86549	0.000300116	0.0137582
ENSOART00000000695	ENSOARG00000000627	CIT	transcript	1.69068	0.551417	1.61639	7.16174e-05	0.00468029
ENSOART00000000698	ENSOARG00000000627	CIT	transcript	7.63948	2.11802	1.85076	3.54755e-07	5.93765e-05
ENSOART00000000724	ENSOARG00000000674	S100A2	transcript	718.394	164.445	2.12717	3.88356e-08	9.2156e-06
ENSOART00000000735	ENSOARG00000000684	MMRN2	transcript	0	2.36199	#NAME?	0.000662502	0.0253202
ENSOART00000000788	ENSOARG00000000739	-	transcript	7.85754	2.63407	1.57678	0.000129106	0.00734884
ENSOART00000000837	ENSOARG00000000776	NRK	transcript	0.00654333	1.52501	-7.86457	1.27263e-06	0.000176489
ENSOART00000000850	ENSOARG00000000794	CRABP1	transcript	1.62573	15.7793	-3.27887	0.000784649	0.0284993
ENSOART00000000913	ENSOARG00000000857	-	transcript	62.8828	508.316	-3.01499	5.92378e-05	0.00406011
ENSOART00000000915	ENSOARG00000000851	ADGRA2	transcript	3.42295	18.918	-2.46645	0.0012092	0.039152
ENSOART00000000976	ENSOARG00000000899	MECOM	transcript	0	2.9697	#NAME?	1.16351e-06	0.000165218
ENSOART00000001208	ENSOARG00000001113	COL16A1	transcript	9.89135	56.5967	-2.51648	0.000264924	0.0126632
ENSOART00000001300	ENSOARG00000001218	GDF2	transcript	0	0.319792	#NAME?	0.00144283	0.044248
ENSOART00000001314	ENSOARG00000001226	GDF10	transcript	0.668995	12.2032	-4.18912	1.34621e-06	0.000184773
ENSOART00000001334	ENSOARG00000001249	SCD5	transcript	3.53761	37.3629	-3.40076	3.3723e-05	0.00256853
ENSOART00000001404	ENSOARG00000001308	PCDH1	transcript	0.59237	0.101391	2.54657	0.000414145	0.0175353
ENSOART00000001406	ENSOARG00000001308	PCDH1	transcript	15.1194	5.78266	1.3866	1.54585e-05	0.00135083
ENSOART00000001555	ENSOARG00000001454	-	transcript	20.1919	8.57443	1.23567	0.000183391	0.00956214
ENSOART00000001623	ENSOARG00000001516	SERINC2	transcript	29.2363	10.0886	1.53503	4.82398e-05	0.00345588
ENSOART00000001624	ENSOARG00000001508	COL1A2	transcript	170.981	1038.29	-2.6023	0.00027532	0.0129973
ENSOART00000001652	ENSOARG00000001534	PIEZO2	transcript	0	0.281035	#NAME?	0.00139265	0.0430552
ENSOART00000001667	ENSOARG00000001551	BCHE	transcript	0.175445	5.73345	-5.03031	0.00164239	0.0484479
ENSOART00000001726	ENSOARG00000001603	FABP3	transcript	1353.26	44.9884	4.91074	1.02882e-09	3.63779e-07
ENSOART00000001750	ENSOARG00000001617	MYH10	transcript	5.28089	25.8108	-2.28912	0.00156805	0.0469552
ENSOART00000001764	ENSOARG00000001639	GPR15	transcript	0	0.398604	#NAME?	0.00117072	0.0382074
ENSOART00000001809	ENSOARG00000001680	SFRP2	transcript	3.42475	76.0469	-4.47282	6.22992e-11	3.07989e-08
ENSOART00000001824	ENSOARG00000001694	-	transcript	2.64884	0.116102	4.5119	1.42023e-08	3.77258e-06
ENSOART00000001860	ENSOARG00000001731	CIDEA	transcript	686.799	16.8541	5.34872	2.00072e-19	5.62224e-16
ENSOART00000001960	ENSOARG00000001827	SLC25A29	transcript	24.5068	13.1429	0.898895	0.00156169	0.046791
ENSOART00000001966	ENSOARG00000001831	LCN1	transcript	14.0822	0	Inf	4.52135e-06	0.000496716
ENSOART00000001975	ENSOARG00000001834	-	transcript	12.7511	2.21455	2.52553	1.20882e-06	0.000169639
ENSOART00000002058	ENSOARG00000001917	-	transcript	9.74075	80.2435	-3.04228	3.55846e-06	0.000410636
ENSOART00000002068	ENSOARG00000001914	ABCG2	transcript	227.15	68.6935	1.7254	4.52061e-06	0.000496716
ENSOART00000002101	ENSOARG00000001949	ARHGAP26	transcript	7.71479	44.2632	-2.52041	0.000436159	0.0183077
ENSOART00000002118	ENSOARG00000001969	BAC5	transcript	0	0.353358	#NAME?	0.00102794	0.0350694
ENSOART00000002119	ENSOARG00000001965	-	transcript	41.0745	18.8198	1.12599	3.70038e-05	0.0027671
ENSOART00000002170	ENSOARG00000002018	WBP1L	transcript	0.032514	8.89704	-8.09612	5.61662e-05	0.00387445
ENSOART00000002182	ENSOARG00000001992	TTLL5	transcript	0.563127	0.006826	6.36628	0.000545951	0.0219004
ENSOART00000002187	ENSOARG00000002031	EXOC1L	transcript	0	0.37715	#NAME?	0.00146343	0.0447
ENSOART00000002191	ENSOARG00000002035	WARS	transcript	147.286	76.6099	0.943016	0.000141842	0.0078806
ENSOART00000002202	ENSOARG00000002044	PIMREG	transcript	0.0487087	1.8218	-5.22504	0.00104041	0.035247
ENSOART00000002273	ENSOARG00000002109	-	transcript	47.6268	378.456	-2.99028	6.88235e-06	0.000693426
ENSOART00000002305	ENSOARG00000002137	CYP17A1	transcript	2.11809	0.264249	3.00279	0.000296211	0.0136538
ENSOART00000002315	ENSOARG00000002129	COL5A1	transcript	8.35033	42.6808	-2.35368	0.00160125	0.0477088
ENSOART00000002353	ENSOARG00000002176	DNAJC3	transcript	110.834	63.5592	0.802226	0.000448325	0.0187154
ENSOART00000002373	ENSOARG00000002199	TSPAN1	transcript	219.308	35.6384	2.62145	1.31708e-07	2.53869e-05
ENSOART00000002438	ENSOARG00000002253	-	transcript	0	6.82104	#NAME?	1.58349e-11	9.91337e-09
ENSOART00000002440	ENSOARG00000002248	TBC1D9B	transcript	132.958	41.8029	1.6693	1.74308e-06	0.000229353
ENSOART00000002494	ENSOARG00000002307	DLK1	transcript	1.15741	19.5738	-4.07995	9.13661e-05	0.00566879
ENSOART00000002523	ENSOARG00000002331	SLC35C1	transcript	11.3847	2.25661	2.33487	8.46763e-08	1.7322e-05
ENSOART00000002567	ENSOARG00000002370	PCDH19	transcript	0.054144	0.942072	-4.12096	0.000462665	0.019179
ENSOART00000002615	ENSOARG00000002412	CDH16	transcript	0.450922	0	Inf	1.40203e-06	0.000191451
ENSOART00000002664	ENSOARG00000002462	GPAT4	transcript	181.861	54.184	1.7469	6.11834e-07	9.49624e-05
ENSOART00000002704	ENSOARG00000002501	EEF1D	transcript	2.18549	0	Inf	0.000738485	0.0272113
ENSOART00000002739	ENSOARG00000002525	MAPK8IP1	transcript	4.44945	1.33701	1.73461	0.000110783	0.00654304
ENSOART00000002748	ENSOARG00000002538	TBC1D16	transcript	2.97561	20.826	-2.80712	0.00016699	0.00888924
ENSOART00000002773	ENSOARG00000002555	LGALS12	transcript	0.0417403	2.66076	-5.99425	0.000496975	0.020333
ENSOART00000002808	ENSOARG00000002590	SPP1	transcript	3524.19	71.3775	5.62568	3.39422e-29	4.5306e-25
ENSOART00000002821	ENSOARG00000002608	CITED2	transcript	75.9026	26.1789	1.53575	3.65375e-06	0.000418628
ENSOART00000002847	ENSOARG00000002631	-	transcript	1.77243	18.0096	-3.34496	3.55548e-05	0.00267395
ENSOART00000002878	ENSOARG00000002655	CES4A	transcript	0.004474	0.417439	-6.54386	0.00148068	0.0450463
ENSOART00000002958	ENSOARG00000002732	PANK3	transcript	107.125	23.4359	2.1925	6.76147e-08	1.46157e-05
ENSOART00000003032	ENSOARG00000002802	DIO2	transcript	24.0228	5.44432	2.14158	3.58621e-06	0.000412661
ENSOART00000003106	ENSOARG00000002866	RASSF4	transcript	62.4773	14.0867	2.149	1.49752e-07	2.82528e-05
ENSOART00000003111	ENSOARG00000002868	TMC4	transcript	8.79166	2.08539	2.07582	7.5294e-07	0.000113562
ENSOART00000003141	ENSOARG00000002901	-	transcript	0	0.242423	#NAME?	0.00157582	0.0471087
ENSOART00000003211	ENSOARG00000002962	-	transcript	390.253	209.279	0.898983	0.000299547	0.0137519
ENSOART00000003234	ENSOARG00000002978	NFASC	transcript	0.0852157	1.8259	-4.42135	0.000683328	0.0259121
ENSOART00000003278	ENSOARG00000003025	RHOU	transcript	132.35	49.2693	1.4256	1.72486e-05	0.00148538
ENSOART00000003298	ENSOARG00000003042	PON3	transcript	4.00601	1.98497	1.01305	0.000737314	0.0271911
ENSOART00000003335	ENSOARG00000003074	SRL	transcript	0.040818	0.851398	-4.38256	0.00124527	0.0398379
ENSOART00000003386	ENSOARG00000003121	WIF1	transcript	0.286507	6.82794	-4.57481	4.93472e-06	0.000534432
ENSOART00000003390	ENSOARG00000003114	DENND3	transcript	10.6189	5.92456	0.841857	0.000717584	0.0267633
ENSOART00000003455	ENSOARG00000003184	NUPR1	transcript	488.542	250.199	0.965405	0.000428455	0.0180838
ENSOART00000003509	ENSOARG00000003236	RBP4	transcript	2.87597	86.5584	-4.91155	0.000143035	0.00792846
ENSOART00000003576	ENSOARG00000003300	DPEP2	transcript	0	1.07787	#NAME?	0.000193238	0.00993007
ENSOART00000003594	ENSOARG00000003304	PLCH1	transcript	0.055676	1.58094	-4.82758	6.41776e-06	0.000660171
ENSOART00000003741	ENSOARG00000003438	CDH3	transcript	2.10361	21.0561	-3.3233	5.25907e-06	0.000567257
ENSOART00000003750	ENSOARG00000003452	RAMP2	transcript	266.235	40.2172	2.72682	9.26426e-11	4.26411e-08
ENSOART00000003928	ENSOARG00000003592	LRP2	transcript	1.52004	33.7979	-4.47475	5.58102e-07	8.71291e-05
ENSOART00000003943	ENSOARG00000003633	TLCD1	transcript	8.15928	1.98985	2.03578	5.18274e-05	0.00366028
ENSOART00000004047	ENSOARG00000003728	-	transcript	7.06806	1.8144	1.96182	0.000338117	0.0149073
ENSOART00000004048	ENSOARG00000003714	ENPEP	transcript	0.851616	8.49132	-3.31771	0.000239799	0.0117033
ENSOART00000004055	ENSOARG00000003734	SLC50A1	transcript	28.7411	10.373	1.47029	2.78505e-05	0.00219845
ENSOART00000004063	ENSOARG00000003739	-	transcript	0.0539707	1.67324	-4.95433	0.000550687	0.0219912
ENSOART00000004114	ENSOARG00000003788	-	transcript	12.9885	0.821697	3.98248	1.78771e-11	1.08465e-08
ENSOART00000004135	ENSOARG00000003804	SEMA7A	transcript	13.5975	5.30101	1.359	0.000151964	0.00830468
ENSOART00000004147	ENSOARG00000003814	MATN2	transcript	1.80479	14.0201	-2.95759	0.000339799	0.0149338
ENSOART00000004181	ENSOARG00000003846	SLC5A9	transcript	4.47257	1.44445	1.63059	0.000280896	0.0131789
ENSOART00000004182	ENSOARG00000003846	SLC5A9	transcript	16.2559	4.40193	1.88476	1.14101e-05	0.00104773
ENSOART00000004229	ENSOARG00000003888	TYR	transcript	1.69392	0.377868	2.16441	7.56474e-05	0.00490146
ENSOART00000004270	ENSOARG00000003928	HNF4A	transcript	0.111888	2.85438	-4.67305	0.000576447	0.0228152
ENSOART00000004356	ENSOARG00000004007	LIPG	transcript	3.55708	28.5819	-3.00633	0.000397324	0.0170256
ENSOART00000004403	ENSOARG00000004049	MFSD4A	transcript	6.21715	2.33367	1.41365	0.000479515	0.0197853
ENSOART00000004489	ENSOARG00000004127	-	transcript	166.751	16.705	3.31935	3.68491e-08	8.82956e-06
ENSOART00000004501	ENSOARG00000004139	-	transcript	1.06442	177.401	-7.3808	2.04602e-06	0.000262599
ENSOART00000004557	ENSOARG00000004189	MASP2	transcript	8.81897	0.299054	4.88213	3.13537e-09	9.66448e-07
ENSOART00000004618	ENSOARG00000004239	CPEB4	transcript	14.9189	7.43933	1.0039	0.000172729	0.00912202
ENSOART00000004624	ENSOARG00000004241	SMO	transcript	0.262016	11.6781	-5.47801	1.52051e-11	9.66467e-09
ENSOART00000004663	ENSOARG00000004281	NEFH	transcript	0.011679	9.21722	-9.62427	3.14891e-07	5.37146e-05
ENSOART00000004710	ENSOARG00000004327	GNMT	transcript	16.7579	7.8146	1.10059	0.000993785	0.0343485
ENSOART00000004765	ENSOARG00000004375	AHCYL2	transcript	32.7668	8.61014	1.92812	4.4673e-07	7.16271e-05
ENSOART00000004783	ENSOARG00000004396	LRP3	transcript	7.4984	1.74741	2.10136	5.27219e-07	8.32819e-05
ENSOART00000004878	ENSOARG00000004480	TTC39A	transcript	9.54596	3.49578	1.44927	4.70372e-06	0.000512532
ENSOART00000004996	ENSOARG00000004592	-	transcript	1.29379	0.045223	4.8384	0.0011874	0.0386072
ENSOART00000005095	ENSOARG00000004683	PRND	transcript	0.127565	4.95867	-5.28064	0.000220151	0.0109412
ENSOART00000005101	ENSOARG00000004686	ASNS	transcript	83.1624	14.5902	2.51093	1.74291e-10	7.56563e-08
ENSOART00000005104	ENSOARG00000004689	HPN	transcript	34.5207	11.734	1.55676	6.45534e-06	0.000660275
ENSOART00000005124	ENSOARG00000004707	TOM1L1	transcript	87.438	20.4269	2.09779	7.17351e-07	0.000109119
ENSOART00000005154	ENSOARG00000004729	NALCN	transcript	0.0179623	0.589373	-5.03613	0.000402841	0.0172021
ENSOART00000005194	ENSOARG00000004771	DNAJC12	transcript	52.9233	11.3254	2.22434	1.84018e-05	0.001567
ENSOART00000005239	ENSOARG00000004809	-	transcript	0.503308	11.9585	-4.57045	6.25611e-06	0.000647338
ENSOART00000005246	ENSOARG00000004813	SDC2	transcript	323.241	110.167	1.55291	3.30686e-06	0.000390619
ENSOART00000005251	ENSOARG00000004814	LPCAT3	transcript	0	5.26688	#NAME?	0.000487919	0.0200392
ENSOART00000005285	ENSOARG00000004851	HSD17B13	transcript	0	0.969459	#NAME?	0.000539843	0.0217534
ENSOART00000005292	ENSOARG00000004854	-	transcript	18.187	5.16425	1.81628	1.08573e-05	0.00101168
ENSOART00000005305	ENSOARG00000004868	-	transcript	0.119942	8.61364	-6.16621	0.000202214	0.0102727
ENSOART00000005309	ENSOARG00000004872	MPC1	transcript	293.734	76.551	1.94002	1.75187e-07	3.23654e-05
ENSOART00000005320	ENSOARG00000004871	COL1A1	transcript	87.3439	553.331	-2.66337	0.000240591	0.0117312
ENSOART00000005341	ENSOARG00000004896	SYTL2	transcript	31.7153	15.5691	1.0265	6.44448e-05	0.00431724
ENSOART00000005404	ENSOARG00000004962	UNC93A	transcript	28.0085	7.26747	1.94634	4.61238e-05	0.00335321
ENSOART00000005413	ENSOARG00000004972	TMEM171	transcript	3.93988	1.62788	1.27516	0.000702619	0.0264371
ENSOART00000005474	ENSOARG00000005022	SMOC2	transcript	2.01527	14.4505	-2.84208	0.000942858	0.0330165
ENSOART00000005554	ENSOARG00000005093	ARHGEF2	transcript	0.951469	7.97556	-3.06736	0.00101368	0.0348053
ENSOART00000005558	ENSOARG00000005099	PAEP	transcript	83699.9	29242.8	1.51714	0.000156982	0.00851789
ENSOART00000005561	ENSOARG00000005103	CDH7	transcript	0.00272433	0.210282	-6.27028	0.000527715	0.0213431
ENSOART00000005563	ENSOARG00000005100	NPHS1	transcript	0.015759	1.9548	-6.9547	4.69594e-07	7.48435e-05
ENSOART00000005649	ENSOARG00000005187	-	transcript	6.51818	0.136208	5.58058	0.000114146	0.00671196
ENSOART00000005765	ENSOARG00000005286	AARS	transcript	61.801	34.2936	0.849689	0.000304031	0.0138742
ENSOART00000005791	ENSOARG00000005304	MYT1L	transcript	0.105728	0	Inf	0.000694647	0.0261925
ENSOART00000005809	ENSOARG00000005333	-	transcript	0.00488167	2.39178	-8.9365	0.000187646	0.00972696
ENSOART00000005814	ENSOARG00000005335	PGD	transcript	237.751	99.3699	1.25857	1.29573e-05	0.00116861
ENSOART00000005872	ENSOARG00000005390	TMEM184A	transcript	6.1182	0.695228	3.13755	4.06496e-07	6.61697e-05
ENSOART00000005962	ENSOARG00000005471	MEX3A	transcript	0.136201	2.18451	-4.0035	0.00160867	0.0477965
ENSOART00000005985	ENSOARG00000005490	SLC30A2	transcript	22.6202	0.178427	6.98613	1.00317e-13	1.03002e-10
ENSOART00000005999	ENSOARG00000005491	HK1	transcript	2.08047	0	Inf	8.0622e-05	0.00517999
ENSOART00000006000	ENSOARG00000005504	COCH	transcript	1.64118	17.0014	-3.37285	7.42816e-05	0.00482487
ENSOART00000006021	ENSOARG00000005526	MCFD2	transcript	87.3926	52.6011	0.732419	0.00134169	0.0420643
ENSOART00000006058	ENSOARG00000005557	PLSCR1	transcript	116.024	49.7042	1.22299	0.000137643	0.00772651
ENSOART00000006071	ENSOARG00000005574	KCNK6	transcript	13.5412	5.64125	1.26327	0.00147275	0.0448635
ENSOART00000006074	ENSOARG00000005575	-	transcript	1.24201	104.874	-6.39984	1.53437e-08	4.03561e-06
ENSOART00000006092	ENSOARG00000005587	EXTL1	transcript	0	0.334525	#NAME?	0.000336397	0.0148437
ENSOART00000006099	ENSOARG00000005582	C5	transcript	8.69183	0.141155	5.9443	1.11463e-11	7.34721e-09
ENSOART00000006172	ENSOARG00000005668	SEC11C	transcript	231.781	92.1289	1.33104	4.08379e-05	0.00301579
ENSOART00000006173	ENSOARG00000005665	PTK7	transcript	4.87771	26.687	-2.45186	0.000947943	0.0331234
ENSOART00000006178	ENSOARG00000005674	ALAS2	transcript	0.027942	1.35719	-5.60204	0.000919489	0.0323911
ENSOART00000006236	ENSOARG00000005711	COL13A1	transcript	0.0840973	1.87912	-4.48185	0.000401109	0.0171465
ENSOART00000006268	ENSOARG00000005756	BRINP1	transcript	0.0356807	1.02375	-4.84258	0.00125421	0.0399791
ENSOART00000006399	ENSOARG00000005878	CIDEC	transcript	0.11909	26.1914	-7.78089	0.000610918	0.0238611
ENSOART00000006407	ENSOARG00000005886	PFKFB1	transcript	0.00819233	0.700228	-6.41741	0.00108105	0.0361425
ENSOART00000006516	ENSOARG00000005968	CSMD1	transcript	0.0126937	0.250308	-4.30153	0.0016823	0.0492969
ENSOART00000006541	ENSOARG00000006015	GAS2L2	transcript	1.55295	0.199847	2.95804	0.000923807	0.0325141
ENSOART00000006549	ENSOARG00000006024	GCA	transcript	2.36614	18.9545	-3.00194	8.22808e-05	0.00525495
ENSOART00000006568	ENSOARG00000006043	LRRC20	transcript	5.66565	2.07963	1.44591	0.00106087	0.0356641
ENSOART00000006627	ENSOARG00000006096	WFDC2	transcript	13.7615	0.987053	3.80136	1.04087e-06	0.000150607
ENSOART00000006720	ENSOARG00000006178	FAM20C	transcript	86.6866	24.8426	1.80299	7.6734e-08	1.60556e-05
ENSOART00000006737	ENSOARG00000006184	COL21A1	transcript	1.76025	12.938	-2.87777	0.000710761	0.0265935
ENSOART00000006763	ENSOARG00000006220	FA2H	transcript	0.577	0.040476	3.83343	0.000805776	0.029128
ENSOART00000006795	ENSOARG00000006249	TBX3	transcript	0.612976	5.97423	-3.28485	0.000177292	0.00929862
ENSOART00000006857	ENSOARG00000006305	-	transcript	8.85516	3.72391	1.2497	0.00106304	0.0356969
ENSOART00000006928	ENSOARG00000006366	-	transcript	20.8826	3.73239	2.48413	1.52455e-05	0.00133441
ENSOART00000006931	ENSOARG00000006376	LY96	transcript	91.0789	44.0451	1.04813	0.000307191	0.0139469
ENSOART00000006955	ENSOARG00000006396	USP35	transcript	4.5078	1.31617	1.77608	0.000122886	0.00707783
ENSOART00000006965	ENSOARG00000006408	LGI2	transcript	0.741636	0.127769	2.53717	0.00052806	0.0213431
ENSOART00000006970	ENSOARG00000006407	EPHA5	transcript	8.56061	1.23973	2.78769	4.63986e-05	0.0033568
ENSOART00000007001	ENSOARG00000006441	SERPINB12	transcript	0.154685	0	Inf	1.51296e-05	0.0013308
ENSOART00000007138	ENSOARG00000006568	SUSD1	transcript	7.62161	1.35816	2.48844	2.77516e-10	1.13978e-07
ENSOART00000007157	ENSOARG00000006585	-	transcript	0.079768	1.72838	-4.43747	0.00106934	0.0358579
ENSOART00000007184	ENSOARG00000006609	INSIG1	transcript	126.873	16.7672	2.91967	8.26032e-10	3.00024e-07
ENSOART00000007204	ENSOARG00000006624	ACSS1	transcript	80.9668	32.8692	1.30059	7.62987e-06	0.000758611
ENSOART00000007250	ENSOARG00000006658	WNK3	transcript	1.31008	0.306987	2.09341	1.11468e-05	0.00103324
ENSOART00000007321	ENSOARG00000006736	ST6GALNAC1	transcript	0	0.403039	#NAME?	9.70875e-05	0.0059446
ENSOART00000007389	ENSOARG00000006797	CNMD	transcript	0.056827	1.05974	-4.22099	0.000411323	0.0174712
ENSOART00000007459	ENSOARG00000006862	ST6GALNAC2	transcript	21.5564	11.7179	0.879407	0.00124929	0.0398697
ENSOART00000007487	ENSOARG00000006857	SVEP1	transcript	0.71314	7.84455	-3.45943	8.28725e-07	0.000123251
ENSOART00000007533	ENSOARG00000006931	C9orf152	transcript	1.1714	0.347501	1.75315	0.00112964	0.0371755
ENSOART00000007565	ENSOARG00000006959	BPIFB1	transcript	20.0868	2.20719	3.18597	3.50981e-06	0.000408754
ENSOART00000007598	ENSOARG00000006989	RBP1	transcript	56.9581	17.8485	1.6741	1.00368e-05	0.000952207
ENSOART00000007687	ENSOARG00000007064	-	transcript	46.2207	11.0633	2.06275	4.70678e-08	1.0879e-05
ENSOART00000007712	ENSOARG00000007080	CNTNAP4	transcript	0.0414307	1.55619	-5.23118	1.65322e-05	0.00143526
ENSOART00000007728	ENSOARG00000007100	TGM3	transcript	1.43976	0.102928	3.80612	0.000109225	0.00648692
ENSOART00000007741	ENSOARG00000007116	-	transcript	8.81191	4.34659	1.01957	0.00148953	0.0452497
ENSOART00000007832	ENSOARG00000007202	SPON1	transcript	2.8736	26.2581	-3.19183	1.28489e-05	0.00116079
ENSOART00000007897	ENSOARG00000007263	SDSL	transcript	30.9771	1.34459	4.52596	2.00516e-12	1.5744e-09
ENSOART00000007910	ENSOARG00000007257	COL25A1	transcript	0.00962433	1.03722	-6.75182	0.00154649	0.046466
ENSOART00000008027	ENSOARG00000007376	TNFSF11	transcript	0.53603	9.68732	-4.17571	0.000131328	0.00743715
ENSOART00000008074	ENSOARG00000007411	ASAP3	transcript	21.6704	11.8612	0.869473	0.000404667	0.0172572
ENSOART00000008150	ENSOARG00000007485	DCDC2	transcript	41.4616	6.49058	2.67536	9.31843e-10	3.31686e-07
ENSOART00000008158	ENSOARG00000007493	DHCR24	transcript	69.9408	32.9234	1.08702	0.000129996	0.00738377
ENSOART00000008297	ENSOARG00000007614	ACSL1	transcript	212.04	57.1031	1.89269	9.89926e-08	1.97217e-05
ENSOART00000008342	ENSOARG00000007666	SLC25A4	transcript	261.298	36.7281	2.83074	7.33625e-11	3.56088e-08
ENSOART00000008351	ENSOARG00000007675	RELT	transcript	34.2014	14.1123	1.2771	0.000534929	0.0215717
ENSOART00000008368	ENSOARG00000007680	SLC34A2	transcript	29.0189	0.853807	5.08694	2.49453e-11	1.44769e-08
ENSOART00000008375	ENSOARG00000007692	ASS1	transcript	15.7861	4.57865	1.78566	7.23595e-06	0.000723486
ENSOART00000008459	ENSOARG00000007774	CYTIP	transcript	24.2585	12.8836	0.91296	0.00128247	0.0406132
ENSOART00000008527	ENSOARG00000007831	SLC2A9	transcript	13.3831	0.129673	6.68939	1.84203e-15	2.72818e-12
ENSOART00000008545	ENSOARG00000007849	PLEKHB1	transcript	12.2708	4.09319	1.58393	0.000411836	0.0174791
ENSOART00000008566	ENSOARG00000007858	RASAL1	transcript	16.8942	5.83918	1.53269	4.58093e-05	0.00333677
ENSOART00000008583	ENSOARG00000007878	NCOA7	transcript	25.5188	13.6779	0.899715	0.000320632	0.0143653
ENSOART00000008616	ENSOARG00000007903	EPHB2	transcript	0.272334	2.89653	-3.41088	0.000642445	0.0248355
ENSOART00000008633	ENSOARG00000007929	GPX3	transcript	378.913	142.664	1.40924	4.71858e-05	0.00340452
ENSOART00000008640	ENSOARG00000007934	HS3ST1	transcript	1.03278	46.4013	-5.48957	1.63778e-12	1.3453e-09
ENSOART00000008655	ENSOARG00000007945	GALNT5	transcript	2.9388	0.895274	1.71483	0.000198723	0.0101339
ENSOART00000008660	ENSOARG00000007954	FGFBP1	transcript	169.845	1.12833	7.23389	3.63643e-25	2.42695e-21
ENSOART00000008671	ENSOARG00000007959	SPTBN2	transcript	18.0645	3.21814	2.48885	1.29063e-10	5.78339e-08
ENSOART00000008677	ENSOARG00000007969	CNTN5	transcript	0.102286	1.65655	-4.01749	5.20598e-05	0.00366699
ENSOART00000008680	ENSOARG00000007971	-	transcript	10.7974	3.15995	1.77271	2.46338e-05	0.0019928
ENSOART00000008689	ENSOARG00000007979	-	transcript	4.70323	0.547729	3.10212	1.64746e-05	0.00143275
ENSOART00000008690	ENSOARG00000007981	PTPDC1	transcript	0.323428	0.022728	3.8309	0.00103793	0.0351935
ENSOART00000008703	ENSOARG00000007997	BARX1	transcript	0	0.877248	#NAME?	0.00123088	0.0396654
ENSOART00000008709	ENSOARG00000007998	DGKB	transcript	0.0381657	1.0122	-4.72908	0.00138216	0.0428798
ENSOART00000008737	ENSOARG00000008017	GARS	transcript	77.1119	25.7599	1.58183	4.7562e-07	7.55783e-05
ENSOART00000008778	ENSOARG00000008060	ZNF185	transcript	4.10038	26.5812	-2.69658	0.000729728	0.0270431
ENSOART00000008790	ENSOARG00000008075	WNT4	transcript	0.376885	4.90674	-3.70257	0.000894925	0.0317487
ENSOART00000008811	ENSOARG00000008090	PELP1	transcript	0.169002	4.83656	-4.83887	6.00362e-05	0.0041043
ENSOART00000008842	ENSOARG00000008124	ARL4A	transcript	62.3102	17.0705	1.86796	2.24317e-07	3.95026e-05
ENSOART00000008859	ENSOARG00000008134	SORCS3	transcript	0	0.177242	#NAME?	0.000728017	0.027012
ENSOART00000008870	ENSOARG00000008148	KY	transcript	0.195795	10.1329	-5.69355	6.23691e-09	1.77128e-06
ENSOART00000008871	ENSOARG00000008153	FAM84B	transcript	24.7719	11.6663	1.08635	0.00160848	0.0477965
ENSOART00000008904	ENSOARG00000008183	TRIB1	transcript	18.4244	6.01115	1.61591	5.71842e-06	0.000601019
ENSOART00000008906	ENSOARG00000008179	SLC25A21	transcript	26.5338	0.943953	4.81297	5.75392e-13	5.12022e-10
ENSOART00000008986	ENSOARG00000008259	LTB	transcript	1.83199	16.6134	-3.18086	0.00160786	0.0477965
ENSOART00000009025	ENSOARG00000008295	TPD52	transcript	124.106	33.4418	1.89185	0.000248034	0.0120024
ENSOART00000009086	ENSOARG00000008350	ISL1	transcript	0.0112703	1.5036	-7.05975	0.00112111	0.0370138
ENSOART00000009117	ENSOARG00000008370	GPATCH8	transcript	0.0490197	0.999193	-4.34933	0.00135301	0.0423199
ENSOART00000009139	ENSOARG00000008399	CCDC69	transcript	0.380713	7.89558	-4.37427	0.000660726	0.0252885
ENSOART00000009228	ENSOARG00000008478	SQLE	transcript	69.3875	39.0991	0.82754	0.000524703	0.0212577
ENSOART00000009234	ENSOARG00000008480	ALOX15	transcript	2.33689	0.21309	3.45506	1.49888e-05	0.00132059
ENSOART00000009243	ENSOARG00000008491	-	transcript	29.6726	8.88756	1.73927	4.65555e-06	0.000508989
ENSOART00000009318	ENSOARG00000008560	-	transcript	3.27921	0.780323	2.0712	4.87169e-05	0.00347971
ENSOART00000009360	ENSOARG00000008598	MKS1	transcript	10.7693	4.28694	1.3289	0.000247414	0.0119872
ENSOART00000009392	ENSOARG00000008620	LTF	transcript	505.188	60.2649	3.06743	1.35853e-05	0.00121093
ENSOART00000009410	ENSOARG00000008645	CCL28	transcript	18.6762	2.57427	2.85897	9.06988e-12	6.12986e-09
ENSOART00000009449	ENSOARG00000008678	ZNF268	transcript	0.240093	0	Inf	0.000904772	0.032013
ENSOART00000009466	ENSOARG00000008693	CISH	transcript	15.2177	6.73281	1.17647	0.00112347	0.0370272
ENSOART00000009604	ENSOARG00000008821	SLC25A34	transcript	0.181453	2.53821	-3.80614	0.00129276	0.0408903
ENSOART00000009640	ENSOARG00000008854	MIGA2	transcript	18.7207	10.5958	0.82114	0.00152318	0.0459986
ENSOART00000009643	ENSOARG00000008859	C1QTNF7	transcript	0.513423	4.03345	-2.97379	0.000865245	0.0309218
ENSOART00000009709	ENSOARG00000008909	TMEM132E	transcript	0	0.398261	#NAME?	0.00156922	0.046964
ENSOART00000009745	ENSOARG00000008940	LPO	transcript	72.8514	0.0174893	12.0243	1.44108e-20	4.80889e-17
ENSOART00000009839	ENSOARG00000009032	SPARC	transcript	134.777	742.845	-2.46249	0.000487854	0.0200392
ENSOART00000009883	ENSOARG00000009073	RASEF	transcript	26.8691	6.15397	2.12636	5.43133e-07	8.5291e-05
ENSOART00000009892	ENSOARG00000009085	SESN3	transcript	12.6171	64.9977	-2.365	0.00124477	0.0398379
ENSOART00000009915	ENSOARG00000009107	CCL21	transcript	15.7476	121.137	-2.94343	0.00101482	0.0348162
ENSOART00000009954	ENSOARG00000009143	-	transcript	64.8135	855.891	-3.72306	7.89202e-09	2.18327e-06
ENSOART00000009982	ENSOARG00000009170	-	transcript	2.49292	0	Inf	0.000165898	0.00884878
ENSOART00000010026	ENSOARG00000009207	-	transcript	23.6451	12.478	0.922161	0.000724446	0.0269289
ENSOART00000010071	ENSOARG00000009254	-	transcript	13.6677	0.0522093	8.03225	1.2314e-07	2.39952e-05
ENSOART00000010097	ENSOARG00000009276	EYA2	transcript	6.37123	3.03364	1.07052	0.00124713	0.0398379
ENSOART00000010175	ENSOARG00000009348	-	transcript	0.547278	5.77324	-3.39903	0.00019309	0.00993007
ENSOART00000010210	ENSOARG00000009381	-	transcript	6.62052	0.482139	3.77942	2.66421e-06	0.000327759
ENSOART00000010212	ENSOARG00000009378	PDZRN3	transcript	1.04164	10.4765	-3.33024	5.19122e-05	0.00366142
ENSOART00000010234	ENSOARG00000009400	-	transcript	0.578779	56.8841	-6.61887	4.47024e-05	0.00326952
ENSOART00000010276	ENSOARG00000009438	APOE	transcript	141.88	1461.29	-3.36449	2.91004e-08	7.1645e-06
ENSOART00000010279	ENSOARG00000009442	AQP3	transcript	13.3784	4.17935	1.67855	0.00017641	0.00926145
ENSOART00000010310	ENSOARG00000009466	HSD17B2	transcript	0	0.348614	#NAME?	0.00164447	0.0484557
ENSOART00000010356	ENSOARG00000009510	C9	transcript	35.4995	0.311412	6.83283	9.29398e-16	1.50371e-12
ENSOART00000010403	ENSOARG00000009554	CCL11	transcript	0.433873	16.0798	-5.21183	0.00146019	0.0446265
ENSOART00000010429	ENSOARG00000009582	-	transcript	4.62523	0.423738	3.44828	8.03177e-06	0.000791204
ENSOART00000010544	ENSOARG00000009686	ADAMTS4	transcript	0.275195	2.13224	-2.95384	0.00123618	0.0397602
ENSOART00000010562	ENSOARG00000009705	WISP3	transcript	9.85865	3.20623	1.62051	0.000966538	0.0336411
ENSOART00000010588	ENSOARG00000009728	PTN	transcript	8.01262	79.9727	-3.31916	4.09217e-05	0.0030178
ENSOART00000010592	ENSOARG00000009733	RELL1	transcript	41.6015	21.444	0.956063	0.00136854	0.0426306
ENSOART00000010638	ENSOARG00000009778	-	transcript	18.074	5.16098	1.8082	2.29274e-05	0.00187464
ENSOART00000010689	ENSOARG00000009827	VASH2	transcript	0.691636	6.85169	-3.30838	0.00120111	0.0389373
ENSOART00000010717	ENSOARG00000009847	-	transcript	5621.81	1.36927	12.0034	7.29787e-17	1.3916e-13
ENSOART00000010738	ENSOARG00000009865	-	transcript	61.0001	0.253424	7.91111	2.8587e-10	1.16513e-07
ENSOART00000010759	ENSOARG00000009885	-	transcript	28.4164	9.73922	1.54484	6.01972e-05	0.00411004
ENSOART00000010778	ENSOARG00000009902	LAMP5	transcript	0	0.0866807	#NAME?	0.001657	0.048771
ENSOART00000010790	ENSOARG00000009911	PROM1	transcript	0	1.62971	#NAME?	1.40102e-05	0.00124036
ENSOART00000010808	ENSOARG00000009930	PSPH	transcript	85.1479	12.4823	2.77008	8.93776e-11	4.17838e-08
ENSOART00000010843	ENSOARG00000009963	-	transcript	3333.51	447.83	2.89602	0.000229569	0.0113492
ENSOART00000010935	ENSOARG00000010051	-	transcript	26.4515	152.274	-2.52525	0.00109222	0.0363566
ENSOART00000010936	ENSOARG00000010046	-	transcript	19.1847	0.203785	6.55677	1.59775e-15	2.50903e-12
ENSOART00000010968	ENSOARG00000010057	LRP1B	transcript	0.0288927	1.05904	-5.19591	0.000139826	0.00780103
ENSOART00000010969	ENSOARG00000010080	SULF2	transcript	32.8924	5.59678	2.55509	3.74133e-11	1.99757e-08
ENSOART00000010985	ENSOARG00000010094	FCGR2B	transcript	111.674	697.585	-2.64308	0.000483778	0.0199151
ENSOART00000011006	ENSOARG00000010115	-	transcript	1.07094	0.00889867	6.91107	1.26262e-06	0.000175557
ENSOART00000011047	ENSOARG00000010152	ANKEF1	transcript	0.0546407	1.99606	-5.19104	0.00136328	0.0425912
ENSOART00000011055	ENSOARG00000010158	-	transcript	0	2.1481	#NAME?	3.17141e-06	0.000377122
ENSOART00000011063	ENSOARG00000010166	FCRLA	transcript	0.195465	4.76953	-4.60887	2.28939e-05	0.00187464
ENSOART00000011096	ENSOARG00000010183	CTTNBP2	transcript	0.629199	0.0621533	3.33961	0.000167283	0.00889601
ENSOART00000011152	ENSOARG00000010253	TMEM25	transcript	8.52486	4.2246	1.01286	0.00171087	0.0498892
ENSOART00000011177	ENSOARG00000010272	DUSP4	transcript	43.3269	9.39985	2.20455	9.71612e-09	2.64675e-06
ENSOART00000011185	ENSOARG00000010287	PRXL2A	transcript	8.2429	44.6867	-2.43862	0.00117886	0.0383791
ENSOART00000011186	ENSOARG00000010276	CSN1S1	transcript	111667	688.138	7.34228	2.67837e-29	4.5306e-25
ENSOART00000011189	ENSOARG00000010284	SLC38A3	transcript	25.4808	7.6307	1.73952	0.00016271	0.00870484
ENSOART00000011233	ENSOARG00000010324	-	transcript	46.1946	18.2502	1.33981	0.000276204	0.013016
ENSOART00000011290	ENSOARG00000010377	ARL5C	transcript	0.00647167	1.90748	-8.20331	0.00106373	0.0356975
ENSOART00000011366	ENSOARG00000010444	CHRDL2	transcript	2.1023	25.4141	-3.59559	0.000114343	0.00671406
ENSOART00000011387	ENSOARG00000010462	CXCR4	transcript	5.47548	42.0433	-2.94082	0.000284946	0.0133154
ENSOART00000011405	ENSOARG00000010477	CSN2	transcript	66268.7	3651.7	4.18169	1.02555e-08	2.7795e-06
ENSOART00000011421	ENSOARG00000010493	ATF3	transcript	10.8649	4.27772	1.34477	0.00020332	0.0103093
ENSOART00000011439	ENSOARG00000010505	CDHR1	transcript	0	4.72036	#NAME?	0.000317411	0.0142774
ENSOART00000011472	ENSOARG00000010539	HIF3A	transcript	0	0.987788	#NAME?	0.000811349	0.0292898
ENSOART00000011505	ENSOARG00000010575	SUOX	transcript	20.0975	12.0173	0.741907	0.00163289	0.0482476
ENSOART00000011597	ENSOARG00000010659	TFF3	transcript	854.667	145.802	2.55135	5.09946e-08	1.1586e-05
ENSOART00000011628	ENSOARG00000010682	PACSIN1	transcript	0	0.927103	#NAME?	0.0007264	0.0269708
ENSOART00000011634	ENSOARG00000010683	CSN1S2	transcript	72307.1	207.595	8.44422	3.52778e-22	1.3454e-18
ENSOART00000011652	ENSOARG00000010703	ATP2C2	transcript	119.636	9.78483	3.61196	8.99973e-11	4.17838e-08
ENSOART00000011673	ENSOARG00000010731	-	transcript	0.1111	2.79337	-4.65207	0.000323151	0.0144484
ENSOART00000011732	ENSOARG00000010784	SLC1A5	transcript	61.4988	21.4499	1.51959	2.89356e-06	0.000350324
ENSOART00000011753	ENSOARG00000010810	TRPS1	transcript	20.3808	148.28	-2.86304	2.57176e-05	0.00206794
ENSOART00000011786	ENSOARG00000010839	MPP6	transcript	1.54579	0.040882	5.24074	0.000125891	0.00721201
ENSOART00000011810	ENSOARG00000010855	KL	transcript	1.38971	29.9304	-4.42875	0.000687448	0.0260129
ENSOART00000011818	ENSOARG00000010867	LCN2	transcript	102.909	4.76306	4.43334	5.16321e-11	2.65071e-08
ENSOART00000011820	ENSOARG00000010864	SPTLC3	transcript	21.2634	5.65008	1.91203	5.33232e-07	8.39833e-05
ENSOART00000011832	ENSOARG00000010879	-	transcript	0.569437	0	Inf	9.16156e-06	0.000884546
ENSOART00000011835	ENSOARG00000010882	SLC37A1	transcript	12.2243	5.64606	1.11443	0.000763898	0.027974
ENSOART00000011847	ENSOARG00000010894	MAGIX	transcript	6.65341	2.36686	1.49112	0.00066803	0.0254586
ENSOART00000011860	ENSOARG00000010904	BICDL1	transcript	28.2044	5.34202	2.40046	3.6878e-08	8.82956e-06
ENSOART00000011904	ENSOARG00000010944	-	transcript	0.97511	36.0523	-5.20838	1.34407e-05	0.00120205
ENSOART00000011926	ENSOARG00000010953	XDH	transcript	927.014	417.729	1.15002	0.00058358	0.0230122
ENSOART00000011937	ENSOARG00000010962	ADAMTS9	transcript	4.58963	23.5129	-2.357	0.0012182	0.0393717
ENSOART00000011945	ENSOARG00000010969	GPAM	transcript	581.731	150.245	1.95303	7.41535e-07	0.000112159
ENSOART00000011982	ENSOARG00000011014	RGS4	transcript	52.4038	1.02494	5.67606	8.29798e-11	3.92076e-08
ENSOART00000012018	ENSOARG00000011041	ELL3	transcript	9.29488	2.77433	1.7443	5.58253e-05	0.00385592
ENSOART00000012053	ENSOARG00000011081	-	transcript	972.679	439.592	1.1458	0.000228739	0.0113186
ENSOART00000012054	ENSOARG00000011084	CSN3	transcript	55975.2	518.902	6.75318	2.90663e-18	7.05412e-15
ENSOART00000012129	ENSOARG00000011149	CRYBG1	transcript	32.6801	15.455	1.08034	6.33739e-05	0.00426691
ENSOART00000012148	ENSOARG00000011172	MAP3K19	transcript	0.202147	0	Inf	0.000433605	0.0182533
ENSOART00000012243	ENSOARG00000011260	MFGE8	transcript	610.041	56.4797	3.4331	5.94715e-15	7.93826e-12
ENSOART00000012303	ENSOARG00000011316	TBC1D14	transcript	12.2937	89.131	-2.85801	4.1408e-05	0.00304946
ENSOART00000012328	ENSOARG00000011331	PREP	transcript	0	4.60048	#NAME?	0.000138603	0.00775713
ENSOART00000012341	ENSOARG00000011352	MST1R	transcript	6.2736	1.86661	1.74888	1.10737e-05	0.00102858
ENSOART00000012396	ENSOARG00000011401	RXRG	transcript	0.071345	4.27096	-5.9036	0.000769105	0.0280684
ENSOART00000012447	ENSOARG00000011446	-	transcript	0.0428143	20.4184	-8.89756	1.13859e-05	0.00104773
ENSOART00000012549	ENSOARG00000011539	BRIX1	transcript	0.625236	0.010276	5.92705	0.000731756	0.0270755
ENSOART00000012557	ENSOARG00000011545	ADGRF1	transcript	4.76248	0.669383	2.83081	1.07014e-05	0.000998893
ENSOART00000012608	ENSOARG00000011595	GPM6B	transcript	1.09338	17.9715	-4.03885	0.000115975	0.00679705
ENSOART00000012642	ENSOARG00000011624	FAM78B	transcript	11.9558	2.97508	2.00672	6.8392e-05	0.00453613
ENSOART00000012650	ENSOARG00000011633	TTC23L	transcript	7.71097	0.502381	3.94006	7.07678e-11	3.46645e-08
ENSOART00000012660	ENSOARG00000011642	GPR68	transcript	35.9622	3.09742	3.53734	1.4059e-12	1.17287e-09
ENSOART00000012707	ENSOARG00000011683	DTX4	transcript	5.91423	1.51472	1.96514	0.000453754	0.018879
ENSOART00000012737	ENSOARG00000011709	PLIN1	transcript	0.494572	86.3207	-7.44738	0.00034922	0.0152833
ENSOART00000012812	ENSOARG00000011782	SLC17A9	transcript	4.38826	2.26217	0.955944	0.00111831	0.0369487
ENSOART00000012847	ENSOARG00000011809	PRADC1	transcript	28.5404	10.668	1.41972	0.000293892	0.0135857
ENSOART00000012862	ENSOARG00000011817	ATP2B2	transcript	6.71851	0.164391	5.35294	2.18427e-13	2.12041e-10
ENSOART00000012876	ENSOARG00000011836	RAPGEF5	transcript	12.4831	5.16662	1.27268	0.000236071	0.0116062
ENSOART00000012884	ENSOARG00000011839	TMC5	transcript	13.0958	0.0946987	7.11154	8.37571e-16	1.39749e-12
ENSOART00000012929	ENSOARG00000011885	DPP10	transcript	0.253957	4.91151	-4.27351	7.05609e-05	0.00463393
ENSOART00000013008	ENSOARG00000011955	SLC5A1	transcript	40.3815	5.87147	2.7819	2.93331e-09	9.1588e-07
ENSOART00000013010	ENSOARG00000011961	NME4	transcript	3.81618	30.3721	-2.99254	0.00153946	0.0463774
ENSOART00000013083	ENSOARG00000012028	-	transcript	10.7364	5.10041	1.07383	0.00108954	0.0363125
ENSOART00000013102	ENSOARG00000012043	-	transcript	0.38326	0.0144293	4.73125	0.00108598	0.0362618
ENSOART00000013147	ENSOARG00000012072	UNC13B	transcript	16.2024	7.56058	1.09964	8.85109e-05	0.00554668
ENSOART00000013148	ENSOARG00000012085	TARS	transcript	152.095	87.3085	0.800774	0.000475398	0.0196307
ENSOART00000013200	ENSOARG00000012129	SLC7A5	transcript	53.5895	2.16269	4.63105	6.79489e-16	1.1703e-12
ENSOART00000013256	ENSOARG00000012189	DGAT2	transcript	0.136839	59.1969	-8.7569	1.68897e-05	0.00145683
ENSOART00000013261	ENSOARG00000012186	CATSPERB	transcript	0.392891	0.0664733	2.56328	0.000570062	0.0226128
ENSOART00000013299	ENSOARG00000012226	BCAT2	transcript	58.7532	14.5405	2.01459	4.90457e-07	7.77047e-05
ENSOART00000013317	ENSOARG00000012241	ADAM12	transcript	1.25641	11.0357	-3.13481	9.18322e-06	0.000885037
ENSOART00000013325	ENSOARG00000012252	CNNM1	transcript	0	0.215814	#NAME?	0.000308088	0.0139757
ENSOART00000013330	ENSOARG00000012259	FMO3	transcript	0.871516	22.6365	-4.69898	8.82397e-05	0.00553619
ENSOART00000013374	ENSOARG00000012286	ADCY10	transcript	0.413344	0.0115893	5.15647	0.000963302	0.0335503
ENSOART00000013428	ENSOARG00000012350	-	transcript	34.4151	17.068	1.01175	0.000273352	0.0129302
ENSOART00000013434	ENSOARG00000012354	PSAT1	transcript	290.019	55.4318	2.38736	5.28664e-10	2.00187e-07
ENSOART00000013443	ENSOARG00000012362	TC2N	transcript	60.2038	11.8474	2.34528	2.93489e-10	1.18712e-07
ENSOART00000013444	ENSOARG00000012366	MFSD12	transcript	29.039	12.2815	1.24151	4.62235e-05	0.00335321
ENSOART00000013467	ENSOARG00000012378	SLC4A4	transcript	0	0.516089	#NAME?	5.2684e-05	0.00369148
ENSOART00000013468	ENSOARG00000012389	GPRC5B	transcript	41.0589	20.3675	1.01142	0.000461997	0.0191662
ENSOART00000013474	ENSOARG00000012394	MPC2	transcript	202.605	59.4871	1.76802	6.79737e-07	0.000103693
ENSOART00000013476	ENSOARG00000012392	MRC2	transcript	4.19173	26.918	-2.68295	0.000238505	0.0116828
ENSOART00000013518	ENSOARG00000012425	DCAF6	transcript	0	5.03158	#NAME?	0.000254326	0.012246
ENSOART00000013546	ENSOARG00000012457	-	transcript	31.1386	250.564	-3.0084	8.25911e-06	0.000810607
ENSOART00000013563	ENSOARG00000012472	GP2	transcript	66.3718	9.26206	2.84117	2.98846e-07	5.12754e-05
ENSOART00000013626	ENSOARG00000012532	DNASE1L3	transcript	0.502736	9.95821	-4.30801	0.000273793	0.0129366
ENSOART00000013630	ENSOARG00000012537	-	transcript	2.58877	30.4083	-3.55413	0.000568674	0.0225745
ENSOART00000013685	ENSOARG00000012585	-	transcript	203.009	1730.97	-3.09197	1.22659e-06	0.00017144
ENSOART00000013692	ENSOARG00000012593	KCNB1	transcript	1.54511	13.4745	-3.12445	0.000124427	0.00714346
ENSOART00000013786	ENSOARG00000012681	ACSM5	transcript	0.916823	11.1487	-3.60409	1.22812e-05	0.00111327
ENSOART00000013790	ENSOARG00000012656	-	transcript	0.186611	0.00861433	4.43715	0.00152955	0.0461388
ENSOART00000013792	ENSOARG00000012690	-	transcript	13.4985	2.70983	2.31652	5.32881e-06	0.000570172
ENSOART00000013828	ENSOARG00000012717	CLGN	transcript	4.62831	1.41768	1.70695	0.000775409	0.0282459
ENSOART00000013915	ENSOARG00000012803	GABRR1	transcript	0	0.312599	#NAME?	0.00017293	0.00912357
ENSOART00000014043	ENSOARG00000012918	TRAF3IP3	transcript	43.0644	15.3745	1.48596	4.66166e-06	0.000508989
ENSOART00000014060	ENSOARG00000012938	RNASE4	transcript	181.408	74.7974	1.27818	4.34674e-05	0.00318792
ENSOART00000014113	ENSOARG00000012980	ACSM4	transcript	3.05103	0.00829333	8.52313	5.44338e-10	2.04671e-07
ENSOART00000014135	ENSOARG00000013005	-	transcript	177.688	24.3558	2.86701	3.79717e-10	1.48589e-07
ENSOART00000014141	ENSOARG00000013006	MAPK13	transcript	9.46611	2.46931	1.93867	3.55579e-05	0.00267395
ENSOART00000014183	ENSOARG00000013047	RAB19	transcript	0.564123	7.67438	-3.76597	0.00051935	0.0211029
ENSOART00000014208	ENSOARG00000013067	-	transcript	3.79981	0.0524103	6.17993	4.77859e-09	1.38662e-06
ENSOART00000014214	ENSOARG00000013077	RETREG1	transcript	153.742	17.6559	3.12229	1.45425e-13	1.46501e-10
ENSOART00000014218	ENSOARG00000013081	MS4A1	transcript	0.0525117	4.8308	-6.52348	0.000220602	0.0109465
ENSOART00000014313	ENSOARG00000013165	-	transcript	1.84601	68.8415	-5.22079	2.37252e-06	0.000296668
ENSOART00000014315	ENSOARG00000013167	2020-03-01	transcript	98.4489	52.7228	0.90095	0.00155219	0.0465586
ENSOART00000014318	ENSOARG00000013168	IFNGR2	transcript	62.3979	32.0982	0.959004	7.03514e-05	0.00462586
ENSOART00000014336	ENSOARG00000013181	TMEM120B	transcript	96.0178	21.5433	2.15606	1.8392e-05	0.001567
ENSOART00000014390	ENSOARG00000013238	SLC39A8	transcript	382.041	12.9513	4.88256	2.0242e-22	9.00632e-19
ENSOART00000014417	ENSOARG00000013258	TBC1D8	transcript	25.8076	10.7032	1.26975	1.01955e-05	0.000963461
ENSOART00000014468	ENSOARG00000013303	VLDLR	transcript	16.1457	7.43974	1.11782	0.000930346	0.0326796
ENSOART00000014523	ENSOARG00000013343	PIEZO1	transcript	14.4308	9.01662	0.678493	0.0011119	0.0367902
ENSOART00000014532	ENSOARG00000013364	HHIPL2	transcript	19.8028	2.79522	2.82467	1.21418e-05	0.00110251
ENSOART00000014547	ENSOARG00000013374	CAPN5	transcript	7.90991	3.43021	1.20537	6.14975e-05	0.00416156
ENSOART00000014573	ENSOARG00000013399	SLC1A1	transcript	62.916	9.43362	2.73754	4.32661e-09	1.27628e-06
ENSOART00000014681	ENSOARG00000013496	MGAT4A	transcript	25.8851	12.5841	1.04052	0.000285976	0.0133469
ENSOART00000014734	ENSOARG00000013545	OLFM2	transcript	0	0.798175	#NAME?	4.3236e-05	0.00317532
ENSOART00000014753	ENSOARG00000013562	SCUBE2	transcript	1.15015	0.112869	3.3491	0.000168988	0.00895987
ENSOART00000014812	ENSOARG00000013613	ZDHHC20	transcript	0.00135467	16.9681	-13.6126	2.39534e-07	4.16586e-05
ENSOART00000014817	ENSOARG00000013619	DKK1	transcript	0.119222	1.68201	-3.81846	0.000333724	0.014738
ENSOART00000014879	ENSOARG00000013672	GLDC	transcript	4.63212	1.01865	2.18501	0.000161076	0.0086608
ENSOART00000014898	ENSOARG00000013693	-	transcript	0.120258	4.52152	-5.2326	0.000827032	0.0297989
ENSOART00000015189	ENSOARG00000013939	GLB1L3	transcript	0	0.121901	#NAME?	0.00106091	0.0356641
ENSOART00000015194	ENSOARG00000013954	ANKRD33B	transcript	1.37579	11.9982	-3.12448	0.000509218	0.0207227
ENSOART00000015261	ENSOARG00000014015	CD79B	transcript	0.085493	4.17876	-5.61113	0.000792654	0.0287509
ENSOART00000015266	ENSOARG00000014017	GAS2L3	transcript	0	0.408168	#NAME?	5.72621e-05	0.00393105
ENSOART00000015296	ENSOARG00000014051	ALDH3B2	transcript	4.67037	1.75504	1.41204	0.000581161	0.0229507
ENSOART00000015307	ENSOARG00000014059	BNC2	transcript	1.04307	8.7771	-3.07291	0.000671282	0.0255138
ENSOART00000015311	ENSOARG00000014039	COL5A3	transcript	2.71448	34.2988	-3.65941	0.000103937	0.00626342
ENSOART00000015356	ENSOARG00000014104	-	transcript	187.694	7.45934	4.65319	5.7182e-08	1.27743e-05
ENSOART00000015405	ENSOARG00000014133	ADAMTSL1	transcript	0.143218	2.18301	-3.93003	0.000144498	0.00797009
ENSOART00000015430	ENSOARG00000014165	RIPPLY3	transcript	0	1.21463	#NAME?	1.05593e-06	0.000152374
ENSOART00000015467	ENSOARG00000014198	GCAT	transcript	19.0844	7.75798	1.29864	8.75243e-05	0.00550582
ENSOART00000015469	ENSOARG00000014199	PLIN2	transcript	729.241	337.381	1.11202	0.000646466	0.0249394
ENSOART00000015499	ENSOARG00000014229	SLC5A5	transcript	8.24363	2.24813	1.87455	0.000896701	0.0317906
ENSOART00000015503	ENSOARG00000014227	SUCO	transcript	39.2049	22.796	0.782253	0.000438566	0.0183798
ENSOART00000015507	ENSOARG00000014237	CCDC197	transcript	0	5.37127	#NAME?	4.74287e-05	0.00341743
ENSOART00000015512	ENSOARG00000014243	TNFSF13	transcript	15.1811	5.73146	1.4053	0.000207994	0.0104865
ENSOART00000015529	ENSOARG00000014253	SLC7A11	transcript	6.56834	1.23427	2.41187	1.73717e-06	0.000229353
ENSOART00000015548	ENSOARG00000014271	MOXD1	transcript	0.35624	4.1318	-3.53585	0.000221317	0.0109717
ENSOART00000015568	ENSOARG00000014295	MUC15	transcript	496.818	21.8738	4.50544	4.16536e-13	3.83443e-10
ENSOART00000015593	ENSOARG00000014319	DDAH1	transcript	9.46044	3.44593	1.45701	3.98002e-05	0.0029514
ENSOART00000015638	ENSOARG00000014364	PIM1	transcript	31.4607	7.0658	2.15463	4.8544e-08	1.11239e-05
ENSOART00000015692	ENSOARG00000014413	-	transcript	1485.4	343.771	2.11133	0.000101079	0.0061119
ENSOART00000015694	ENSOARG00000014408	ADGRG2	transcript	3.6616	1.30655	1.48671	0.000296603	0.0136538
ENSOART00000015730	ENSOARG00000014447	KCNJ15	transcript	8.77578	1.19515	2.87633	6.70372e-08	1.45498e-05
ENSOART00000015733	ENSOARG00000014451	-	transcript	5.55548	0.65875	3.07611	0.00146788	0.0447825
ENSOART00000015771	ENSOARG00000014490	-	transcript	1.75748	0.318611	2.46364	0.0017043	0.049787
ENSOART00000015777	ENSOARG00000014492	-	transcript	0.636912	0	Inf	2.09106e-07	3.73397e-05
ENSOART00000015778	ENSOARG00000014492	-	transcript	0	1.08122	#NAME?	2.22753e-06	0.0002825
ENSOART00000015811	ENSOARG00000014523	PCDH10	transcript	0.0813827	2.18286	-4.74535	0.000128925	0.00734636
ENSOART00000015813	ENSOARG00000014525	AR	transcript	0.948328	8.05841	-3.08704	0.000101445	0.00612706
ENSOART00000015830	ENSOARG00000014544	-	transcript	0.0103653	2.12256	-7.6779	0.000480876	0.0198244
ENSOART00000015880	ENSOARG00000014592	CXCL6	transcript	17.9555	1.31209	3.77449	2.15754e-07	3.83985e-05
ENSOART00000015881	ENSOARG00000014590	CRYM	transcript	0.194045	23.7219	-6.93368	8.17455e-11	3.89692e-08
ENSOART00000015916	ENSOARG00000014617	PPP4R4	transcript	0	0.641504	#NAME?	1.18667e-06	0.00016806
ENSOART00000015934	ENSOARG00000014638	SMARCA1	transcript	3.70645	0.274667	3.75428	0.000147301	0.00809956
ENSOART00000015951	ENSOARG00000014652	TNS4	transcript	8.73291	0.331743	4.71832	1.67923e-06	0.000224143
ENSOART00000015956	ENSOARG00000014657	ANKRD22	transcript	20.3907	1.55177	3.71592	9.67713e-12	6.45852e-09
ENSOART00000015995	ENSOARG00000014697	GPR160	transcript	37.5687	6.67967	2.49168	2.08006e-06	0.000265757
ENSOART00000016012	ENSOARG00000014707	ACO1	transcript	95.8746	48.6499	0.978713	0.000396046	0.0169845
ENSOART00000016014	ENSOARG00000014702	ADCY2	transcript	0.387978	3.91382	-3.33453	0.000589244	0.0232184
ENSOART00000016060	ENSOARG00000014745	PAPPA2	transcript	0.120028	1.94353	-4.01723	9.14941e-05	0.00566879
ENSOART00000016085	ENSOARG00000014778	LYN	transcript	38.6099	23.1818	0.73598	0.00118476	0.0385477
ENSOART00000016093	ENSOARG00000014785	IDI1	transcript	42.1095	21.5412	0.967048	0.000244711	0.0118851
ENSOART00000016151	ENSOARG00000014841	-	transcript	110.016	12.3014	3.16081	2.29165e-11	1.34457e-08
ENSOART00000016204	ENSOARG00000014890	SPTSSB	transcript	0.307056	17.4234	-5.82638	1.40317e-05	0.00124036
ENSOART00000016230	ENSOARG00000014908	LGR4	transcript	8.16093	0.0136407	9.22468	2.58998e-05	0.00207323
ENSOART00000016277	ENSOARG00000014957	PCDH9	transcript	0.343297	9.04036	-4.71885	0.00014714	0.00809956
ENSOART00000016291	ENSOARG00000014970	FAM20A	transcript	77.6654	21.7356	1.83721	1.9316e-06	0.000251542
ENSOART00000016318	ENSOARG00000014992	CAMKK2	transcript	17.7328	9.58122	0.888141	0.00102327	0.0349899
ENSOART00000016320	ENSOARG00000014992	CAMKK2	transcript	18.033	5.91937	1.60712	8.99356e-06	0.000871477
ENSOART00000016342	ENSOARG00000015016	CMTM8	transcript	23.7855	3.42276	2.79685	3.21088e-07	5.45973e-05
ENSOART00000016419	ENSOARG00000015076	SMG6	transcript	0.831228	0.001081	9.58673	3.1153e-05	0.00241411
ENSOART00000016434	ENSOARG00000015100	ANGPT1	transcript	19.07	9.38788	1.02243	0.00102432	0.0349899
ENSOART00000016445	ENSOARG00000015110	-	transcript	1.03586	37.7968	-5.18936	3.79604e-11	2.00671e-08
ENSOART00000016465	ENSOARG00000015125	PLA2G6	transcript	0	1.10356	#NAME?	8.33321e-05	0.00530306
ENSOART00000016509	ENSOARG00000015171	LIN7A	transcript	23.3073	1.03693	4.49039	2.66349e-10	1.1024e-07
ENSOART00000016530	ENSOARG00000015186	ACSS3	transcript	91.0409	43.7049	1.05872	3.73191e-05	0.00278677
ENSOART00000016620	ENSOARG00000015271	THRSP	transcript	2.48373	108.925	-5.45469	0.000315164	0.0142002
ENSOART00000016636	ENSOARG00000015286	SEMA3A	transcript	43.3104	3.47026	3.6416	3.95019e-15	5.40791e-12
ENSOART00000016642	ENSOARG00000015293	-	transcript	0.0528577	70.4055	-10.3794	5.86443e-08	1.30464e-05
ENSOART00000016669	ENSOARG00000015319	KLF11	transcript	1.42347	13.7539	-3.27236	5.70139e-05	0.00392785
ENSOART00000016814	ENSOARG00000015446	ADAMTS16	transcript	0.102341	4.08616	-5.31929	0.00123205	0.0396753
ENSOART00000016840	ENSOARG00000015469	RPS6KA3	transcript	57.2634	34.4593	0.73272	0.000715763	0.0267336
ENSOART00000016850	ENSOARG00000015486	AXIN2	transcript	0.200957	2.79439	-3.79757	0.000499208	0.0203619
ENSOART00000016886	ENSOARG00000015518	VPS35	transcript	81.2931	51.6442	0.654528	0.00117276	0.0382506
ENSOART00000016949	ENSOARG00000015578	LRRC8C	transcript	17.6932	8.13324	1.12129	0.000181343	0.00947382
ENSOART00000017052	ENSOARG00000015669	GABRB1	transcript	1.58559	0.0438483	5.17635	3.47639e-06	0.000407043
ENSOART00000017063	ENSOARG00000015679	-	transcript	2.62836	17.8314	-2.76219	0.00148174	0.0450529
ENSOART00000017077	ENSOARG00000015684	ARMC4	transcript	3.36658	1.07512	1.64679	0.000129378	0.0073565
ENSOART00000017096	ENSOARG00000015708	CHODL	transcript	0.047008	3.19739	-6.08785	8.22734e-05	0.00525495
ENSOART00000017217	ENSOARG00000015807	UNC13A	transcript	2.28095	0.0153897	7.21153	1.22005e-11	7.94401e-09
ENSOART00000017278	ENSOARG00000015869	-	transcript	1.73701	0.036687	5.56519	9.74153e-05	0.00595103
ENSOART00000017451	ENSOARG00000016023	-	transcript	7.23674	3.43729	1.07407	0.000700931	0.0263922
ENSOART00000017474	ENSOARG00000016046	RAB2A	transcript	11.1313	7.0453	0.659887	0.00160603	0.0477965
ENSOART00000017507	ENSOARG00000016075	-	transcript	1.35507	0	Inf	4.48442e-06	0.000496716
ENSOART00000017516	ENSOARG00000016083	-	transcript	7633.74	275.057	4.79459	1.67575e-11	1.02841e-08
ENSOART00000017551	ENSOARG00000016103	GREB1	transcript	0.404463	5.81215	-3.84499	6.05075e-05	0.00412209
ENSOART00000017562	ENSOARG00000016126	MSMO1	transcript	66.0863	24.0479	1.45844	9.04822e-07	0.000133823
ENSOART00000017583	ENSOARG00000016144	LPIN1	transcript	8.94976	4.20878	1.08845	0.00127267	0.0404378
ENSOART00000017650	ENSOARG00000016208	RAB18	transcript	410.138	78.4459	2.38634	1.12244e-09	3.89151e-07
ENSOART00000017652	ENSOARG00000016200	CACNA1D	transcript	0	0.123492	#NAME?	0.000212852	0.0106856
ENSOART00000017702	ENSOARG00000016231	-	transcript	8.28943	2.18598	1.92299	7.14051e-05	0.00467787
ENSOART00000017756	ENSOARG00000016302	TRIM36	transcript	0	1.75391	#NAME?	0.00137546	0.0427714
ENSOART00000017831	ENSOARG00000016369	DDX1	transcript	116.24	65.8956	0.818855	0.00080344	0.0290829
ENSOART00000017874	ENSOARG00000016415	CDO1	transcript	157.274	75.7979	1.05305	0.000717805	0.0267633
ENSOART00000017913	ENSOARG00000016440	COL5A2	transcript	24.7804	123.813	-2.32089	0.00063304	0.0245465
ENSOART00000017957	ENSOARG00000016491	-	transcript	36.7451	3.63919	3.33586	2.23199e-09	7.26648e-07
ENSOART00000017961	ENSOARG00000016476	COL3A1	transcript	275.411	1568.05	-2.50931	0.000254156	0.012246
ENSOART00000017972	ENSOARG00000016501	LRRFIP2	transcript	0	5.17734	#NAME?	7.26355e-15	9.23371e-12
ENSOART00000017988	ENSOARG00000016502	ADGRV1	transcript	0.574617	4.16624	-2.85807	7.36002e-05	0.00478644
ENSOART00000018017	ENSOARG00000016543	CXCL9	transcript	5.29436	81.1344	-3.93778	0.00104243	0.0352932
ENSOART00000018058	ENSOARG00000016574	PCOLCE	transcript	30.073	158.79	-2.40057	0.00112343	0.0370272
ENSOART00000018208	ENSOARG00000016719	-	transcript	11.9509	4.31133	1.47091	5.46072e-05	0.00379634
ENSOART00000018236	ENSOARG00000016748	-	transcript	81.4775	22.6767	1.84519	4.89999e-05	0.00349293
ENSOART00000018248	ENSOARG00000016747	ABCC11	transcript	14.6323	1.64478	3.15319	1.31338e-07	2.53869e-05
ENSOART00000018266	ENSOARG00000016775	ATF4	transcript	310.527	171.311	0.858096	0.000451094	0.0188016
ENSOART00000018283	ENSOARG00000016789	NIPAL1	transcript	1.41902	0	Inf	0.000999972	0.0345346
ENSOART00000018344	ENSOARG00000016843	TTPA	transcript	0.141734	4.15998	-4.87532	0.0010996	0.0364885
ENSOART00000018367	ENSOARG00000016864	LONP2	transcript	137.395	81.2811	0.757334	0.000746892	0.0274642
ENSOART00000018374	ENSOARG00000016870	-	transcript	17.3681	2.59999	2.73986	4.68113e-08	1.08667e-05
ENSOART00000018405	ENSOARG00000016899	TMEM132C	transcript	0.195033	3.0616	-3.97249	0.000860361	0.0308091
ENSOART00000018451	ENSOARG00000016939	-	transcript	0.356217	6.45978	-4.18066	0.000979339	0.033998
ENSOART00000018496	ENSOARG00000016979	-	transcript	123.332	57.7145	1.09554	0.000739006	0.0272117
ENSOART00000018505	ENSOARG00000016992	KRT15	transcript	127.068	31.0133	2.03464	3.7697e-08	8.98536e-06
ENSOART00000018517	ENSOARG00000017006	-	transcript	16.1857	144.22	-3.15547	5.9468e-05	0.00407066
ENSOART00000018530	ENSOARG00000017020	-	transcript	17.2808	8.28164	1.06118	0.000652628	0.0250504
ENSOART00000018547	ENSOARG00000017037	SHISA2	transcript	2.16535	38.7357	-4.16099	1.43271e-07	2.72225e-05
ENSOART00000018549	ENSOARG00000017035	KRT75	transcript	1.20126	0	Inf	4.35969e-07	7.0324e-05
ENSOART00000018574	ENSOARG00000017057	ARHGEF16	transcript	10.3718	3.51546	1.56088	6.90547e-05	0.00457395
ENSOART00000018578	ENSOARG00000017065	SLC23A1	transcript	0.826849	0.0486703	4.08651	9.95368e-05	0.00605293
ENSOART00000018597	ENSOARG00000017084	-	transcript	2.33249	0.443323	2.39544	0.000490767	0.0201098
ENSOART00000018618	ENSOARG00000017103	MATN3	transcript	0.134754	19.86	-7.2034	1.73653e-07	3.21933e-05
ENSOART00000018630	ENSOARG00000017113	-	transcript	0.730725	0	Inf	6.41545e-06	0.000660171
ENSOART00000018636	ENSOARG00000017123	-	transcript	714.97	209.024	1.77421	9.20062e-06	0.000885116
ENSOART00000018786	ENSOARG00000017256	PDK3	transcript	0	2.77163	#NAME?	0.00141175	0.0434945
ENSOART00000018798	ENSOARG00000017272	KRT17	transcript	27.8245	9.04233	1.62159	0.000171998	0.00909239
ENSOART00000018844	ENSOARG00000017308	KEL	transcript	18.15	0.0633753	8.16183	3.21079e-26	2.44901e-22
ENSOART00000018846	ENSOARG00000017308	KEL	transcript	0.136436	0	Inf	0.00157287	0.0470468
ENSOART00000018870	ENSOARG00000017334	NKD1	transcript	0	3.08044	#NAME?	1.00033e-07	1.97814e-05
ENSOART00000018937	ENSOARG00000017398	-	transcript	30.9918	273.278	-3.14041	6.93454e-05	0.00457663
ENSOART00000018962	ENSOARG00000017421	SOWAHB	transcript	11.7258	3.21727	1.86577	1.73782e-05	0.00149413
ENSOART00000019012	ENSOARG00000017464	HSPA12A	transcript	0.256883	6.8611	-4.73926	0.000441275	0.0184644
ENSOART00000019025	ENSOARG00000017477	CYP51A1	transcript	51.4327	31.0398	0.728569	0.00103658	0.0351845
ENSOART00000019031	ENSOARG00000017480	ELL2	transcript	92.5979	17.3872	2.41296	1.47984e-10	6.52987e-08
ENSOART00000019046	ENSOARG00000017490	THBS4	transcript	1.65396	13.5331	-3.0325	0.000314007	0.014172
ENSOART00000019144	ENSOARG00000017585	ERO1A	transcript	21.7664	9.88349	1.13901	0.000210257	0.0105806
ENSOART00000019243	ENSOARG00000017683	PALMD	transcript	12.6354	63.3342	-2.32551	0.00138815	0.0430021
ENSOART00000019260	ENSOARG00000017700	FRRS1	transcript	8.23272	2.73667	1.58895	5.3584e-05	0.00373006
ENSOART00000019295	ENSOARG00000017732	-	transcript	0.580809	38.8023	-6.06193	0.00151836	0.0459312
ENSOART00000019304	ENSOARG00000017739	CAPN6	transcript	2.30199	15.7394	-2.77343	0.00120333	0.0389856
ENSOART00000019314	ENSOARG00000017748	SLC3A2	transcript	169.178	61.5027	1.45982	2.08325e-06	0.000265757
ENSOART00000019321	ENSOARG00000017754	PYCR1	transcript	63.1594	24.546	1.36351	1.19657e-05	0.00109023
ENSOART00000019325	ENSOARG00000017759	PAK3	transcript	0.431156	0.00760067	5.82594	0.000724769	0.0269289
ENSOART00000019403	ENSOARG00000017833	CHRDL1	transcript	2.81268	31.1551	-3.46945	0.00060076	0.0235678
ENSOART00000019487	ENSOARG00000017909	-	transcript	441.38	247.028	0.837344	0.00102495	0.0349899
ENSOART00000019498	ENSOARG00000017913	IGDCC4	transcript	0.316901	4.10587	-3.69558	1.99783e-05	0.00167717
ENSOART00000019635	ENSOARG00000018041	LRRC39	transcript	0	4.88654	#NAME?	0.000320712	0.0143653
ENSOART00000019689	ENSOARG00000018086	-	transcript	5.60747	0.748722	2.90485	6.8816e-06	0.000693426
ENSOART00000019691	ENSOARG00000018086	-	transcript	8.10918	1.51849	2.41692	2.24832e-07	3.95026e-05
ENSOART00000019700	ENSOARG00000018100	LIX1	transcript	0	0.744063	#NAME?	0.000599581	0.0235398
ENSOART00000019777	ENSOARG00000018173	-	transcript	29.0342	195.091	-2.74832	0.000301029	0.0137706
ENSOART00000019807	ENSOARG00000018194	ABI3BP	transcript	1.61258	17.2636	-3.42029	1.15088e-07	2.25912e-05
ENSOART00000019836	ENSOARG00000018227	WSCD2	transcript	0	1.34107	#NAME?	2.23313e-08	5.65078e-06
ENSOART00000019850	ENSOARG00000018242	-	transcript	2.16551	18.007	-3.05577	0.000162498	0.00870484
ENSOART00000019853	ENSOARG00000018232	-	transcript	0.31121	74.474	-7.9027	4.18376e-06	0.000466345
ENSOART00000019854	ENSOARG00000018245	GCNT7	transcript	0.592895	17.4662	-4.88065	2.16142e-08	5.52166e-06
ENSOART00000019889	ENSOARG00000018279	LARGE1	transcript	28.8671	14.3189	1.01151	0.000156163	0.00849388
ENSOART00000019898	ENSOARG00000018281	IMPG2	transcript	0.006758	0.79485	-6.87794	3.56091e-06	0.000410636
ENSOART00000019919	ENSOARG00000018303	-	transcript	6.23863	47.0436	-2.9147	0.000116245	0.00680546
ENSOART00000020006	ENSOARG00000018376	SLC13A2	transcript	0.699745	6.65739	-3.25005	0.000906382	0.0320275
ENSOART00000020041	ENSOARG00000018415	LRRC66	transcript	1.823	0.174851	3.38212	3.99425e-06	0.000448027
ENSOART00000020069	ENSOARG00000018440	LRRN4	transcript	0.20854	0	Inf	0.000188931	0.0097746
ENSOART00000020198	ENSOARG00000018559	OTOS	transcript	1.02144	0	Inf	0.000935852	0.0328083
ENSOART00000020209	ENSOARG00000018568	GRIP2	transcript	0.002784	1.05253	-8.56248	6.38596e-07	9.85431e-05
ENSOART00000020214	ENSOARG00000018573	-	transcript	0	0.573975	#NAME?	0.000269127	0.012784
ENSOART00000020259	ENSOARG00000018591	COL11A1	transcript	0.0234773	1.06098	-5.49799	5.52071e-05	0.00382807
ENSOART00000020270	ENSOARG00000018623	ZNF608	transcript	0.16044	1.58484	-3.30423	0.00142699	0.0438629
ENSOART00000020286	ENSOARG00000018635	DZANK1	transcript	0.012965	0.533653	-5.36321	0.00016584	0.00884878
ENSOART00000020305	ENSOARG00000018657	-	transcript	0.0232193	5.59771	-7.91337	2.22002e-05	0.00182637
ENSOART00000020334	ENSOARG00000018680	HADHB	transcript	15.9615	81.7884	-2.3573	0.00158563	0.047349
ENSOART00000020355	ENSOARG00000018701	PRSS27	transcript	1.37018	0.149228	3.19878	0.00124494	0.0398379
ENSOART00000020419	ENSOARG00000018753	TNFRSF13C	transcript	0	0.874983	#NAME?	0.00102458	0.0349899
ENSOART00000020444	ENSOARG00000018774	PCDHAC2	transcript	0.667932	6.2976	-3.23703	0.000271545	0.0128654
ENSOART00000020473	ENSOARG00000018798	DNAJC22	transcript	0.20994	3.90517	-4.21733	0.000316464	0.0142468
ENSOART00000020492	ENSOARG00000018816	LBP	transcript	5.81364	0.221486	4.71415	2.3193e-05	0.00189345
ENSOART00000020556	ENSOARG00000018877	GRAMD2A	transcript	12.5671	2.08629	2.59065	3.04871e-06	0.00036497
ENSOART00000020572	ENSOARG00000018890	CCNYL1	transcript	40.7777	16.1234	1.33862	1.8774e-05	0.00158856
ENSOART00000020577	ENSOARG00000018896	FZD5	transcript	11.176	1.66216	2.74927	1.70465e-06	0.000226405
ENSOART00000020620	ENSOARG00000018938	FAM110A	transcript	32.405	13.1069	1.30589	0.000395679	0.0169824
ENSOART00000020664	ENSOARG00000018980	IDH1	transcript	351.303	127.055	1.46726	9.97273e-05	0.00605376
ENSOART00000020668	ENSOARG00000018983	SERHL2	transcript	40.9797	16.9963	1.26969	7.92765e-05	0.00509967
ENSOART00000020678	ENSOARG00000018994	IFT27	transcript	1.53939	14.7583	-3.2611	0.00161906	0.0480249
ENSOART00000020780	ENSOARG00000019080	COL6A3	transcript	22.5798	126.98	-2.4915	0.000294558	0.0136047
ENSOART00000020784	ENSOARG00000019087	EMILIN1	transcript	4.18973	26.7001	-2.67191	0.000312771	0.0141396
ENSOART00000020789	ENSOARG00000019093	SPNS2	transcript	16.595	7.99627	1.05335	0.000291626	0.0135164
ENSOART00000020794	ENSOARG00000019098	RND1	transcript	14.5494	2.54175	2.51707	2.18758e-07	3.88038e-05
ENSOART00000020817	ENSOARG00000019118	TEX33	transcript	0.0894817	3.68548	-5.36412	2.3216e-09	7.51243e-07
ENSOART00000020829	ENSOARG00000019127	NOP9	transcript	4.13946	0.507501	3.02796	1.99182e-07	3.59281e-05
ENSOART00000020830	ENSOARG00000019127	NOP9	transcript	1.23643	9.97621	-3.01231	0.000326134	0.0145471
ENSOART00000020832	ENSOARG00000019129	TRIB3	transcript	10.4906	0.873839	3.58559	9.16309e-07	0.000135031
ENSOART00000020850	ENSOARG00000019145	TST	transcript	18.4373	193.6	-3.39238	4.48839e-07	7.17497e-05
ENSOART00000020869	ENSOARG00000019163	-	transcript	3.56337	152.55	-5.4199	1.84577e-05	0.00156913
ENSOART00000020933	ENSOARG00000019223	LALBA	transcript	23319.4	259.364	6.49041	4.64825e-18	1.07904e-14
ENSOART00000020941	ENSOARG00000019231	ELFN2	transcript	0.00556133	0.494007	-6.47296	0.000117292	0.00684419
ENSOART00000020948	ENSOARG00000019237	PCK2	transcript	38.276	9.16775	2.0618	1.25471e-07	2.43605e-05
ENSOART00000020951	ENSOARG00000019240	NRL	transcript	1.0819	0.045472	4.57245	0.000142014	0.00788193
ENSOART00000020965	ENSOARG00000019252	IKZF2	transcript	9.99625	4.76226	1.06974	0.000348799	0.0152774
ENSOART00000021025	ENSOARG00000019306	SAG	transcript	1.1631	0.0121873	6.57645	0.000546361	0.0219004
ENSOART00000021032	ENSOARG00000019313	PKP2	transcript	10.7969	3.95085	1.45038	0.000102427	0.00617943
ENSOART00000021049	ENSOARG00000019328	EFS	transcript	0.517396	6.92246	-3.74194	2.73411e-05	0.00217231
ENSOART00000021053	ENSOARG00000019332	CCDC80	transcript	42.1774	281.424	-2.7382	4.04145e-05	0.00298866
ENSOART00000021070	ENSOARG00000019347	NGEF	transcript	8.06015	1.89099	2.09166	2.7849e-05	0.00219845
ENSOART00000021075	ENSOARG00000019352	-	transcript	153.028	7.33879	4.38211	9.27392e-07	0.00013551
ENSOART00000021118	ENSOARG00000019388	CSMD2	transcript	0	0.0617053	#NAME?	0.000633064	0.0245465
ENSOART00000021151	ENSOARG00000019421	IGFBP5	transcript	21.5677	166.262	-2.94651	0.000444591	0.0185886
ENSOART00000021166	ENSOARG00000019435	SIDT1	transcript	0.263866	3.79486	-3.84617	0.000159998	0.00862021
ENSOART00000021286	ENSOARG00000019544	PPP1CB	transcript	1.08146	22.5986	-4.38518	0.000238845	0.0116887
ENSOART00000021363	ENSOARG00000019616	TIGIT	transcript	0	1.2483	#NAME?	2.38242e-05	0.00193611
ENSOART00000021413	ENSOARG00000019663	PTHLH	transcript	35.2546	7.00648	2.33105	1.34171e-06	0.00018463
ENSOART00000021424	ENSOARG00000019673	UPK1B	transcript	0.129834	2.99923	-4.52986	0.0014249	0.0438239
ENSOART00000021433	ENSOARG00000019681	CAPN14	transcript	1.52288	0.0219523	6.11628	2.86223e-07	4.92969e-05
ENSOART00000021439	ENSOARG00000019689	MANSC4	transcript	3.91105	0.159804	4.61318	2.34475e-06	0.00029596
ENSOART00000021486	ENSOARG00000019730	-	transcript	0.324376	26.9811	-6.37814	8.99298e-08	1.80509e-05
ENSOART00000021503	ENSOARG00000019747	GRIK3	transcript	2.16077	0.473169	2.19112	6.05419e-05	0.00412209
ENSOART00000021529	ENSOARG00000019772	-	transcript	411.431	135.367	1.60377	8.74964e-05	0.00550582
ENSOART00000021532	ENSOARG00000019774	PLA1A	transcript	0.7013	15.1346	-4.43168	9.28916e-07	0.00013551
ENSOART00000021571	ENSOARG00000019811	RSPO1	transcript	0.261838	11.7446	-5.48718	7.02473e-06	0.000705009
ENSOART00000021635	ENSOARG00000019872	LPCAT4	transcript	16.9463	4.61105	1.8778	8.55619e-06	0.00083516
ENSOART00000021649	ENSOARG00000019884	CNTN1	transcript	1.45859	9.85679	-2.75654	0.00103593	0.0351845
ENSOART00000021710	ENSOARG00000019942	OLFML3	transcript	29.5969	232.549	-2.97402	3.52276e-06	0.000408885
ENSOART00000021717	ENSOARG00000019949	CPT1B	transcript	4.055	0.784218	2.37037	1.48503e-06	0.000202267
ENSOART00000021782	ENSOARG00000020004	SLC1A4	transcript	14.0829	5.11147	1.46214	3.25651e-05	0.00250535
ENSOART00000021830	ENSOARG00000020052	-	transcript	1.00995	0.0146607	6.10619	0.000992606	0.0343469
ENSOART00000021839	ENSOARG00000020061	UGP2	transcript	288.651	133.672	1.11063	0.000135842	0.0076588
ENSOART00000021859	ENSOARG00000020077	HIST1H1T	transcript	9.74994	2.14745	2.18277	0.000410058	0.0174314
ENSOART00000021871	ENSOARG00000020086	-	transcript	0.446284	33.382	-6.22496	5.80268e-14	6.32279e-11
ENSOART00000021882	ENSOARG00000020099	-	transcript	0	1.68717	#NAME?	1.6404e-05	0.00143112
ENSOART00000021977	ENSOARG00000020184	PENK	transcript	0	0.791225	#NAME?	0.00128664	0.0407211
ENSOART00000022006	ENSOARG00000020212	DISP2	transcript	0.085576	0	Inf	0.000972295	0.0337974
ENSOART00000022049	ENSOARG00000020251	-	transcript	52.1836	27.1785	0.941132	0.00163147	0.0482424
ENSOART00000022195	ENSOARG00000020383	BDH1	transcript	44.7425	6.50408	2.78223	3.50142e-09	1.06827e-06
ENSOART00000022253	ENSOARG00000020433	ATP13A4	transcript	0.260785	0	Inf	0.000245273	0.0118943
ENSOART00000022257	ENSOARG00000020438	ATP13A5	transcript	1.54044	0.154666	3.31612	3.77897e-05	0.00281404
ENSOART00000022295	ENSOARG00000020471	SLC2A1	transcript	28.3924	7.97908	1.83121	6.66574e-07	0.000102456
ENSOART00000022296	ENSOARG00000020473	IRS1	transcript	14.6908	8.24628	0.8331	0.000542027	0.0218085
ENSOART00000022308	ENSOARG00000020483	-	transcript	69.382	4.02911	4.10603	1.17412e-09	4.01851e-07
ENSOART00000022338	ENSOARG00000020508	C1orf210	transcript	10.1647	1.36102	2.9008	1.84856e-05	0.00156913
ENSOART00000022381	ENSOARG00000020545	ELOVL1	transcript	32.5741	18.8245	0.791116	0.00124754	0.0398379
ENSOART00000022401	ENSOARG00000020562	LIPH	transcript	4.12222	0.765872	2.42825	0.000143298	0.00792846
ENSOART00000022408	ENSOARG00000020568	PDZK1	transcript	3.9206	0.383408	3.35412	2.69444e-07	4.65571e-05
ENSOART00000022650	ENSOARG00000020789	-	transcript	7.41959	91.8036	-3.62914	0.000220291	0.0109412
ENSOART00000022653	ENSOARG00000020792	-	transcript	1.45987	24.6073	-4.07518	0.000765786	0.0279957
ENSOART00000022658	ENSOARG00000020797	TPM1	transcript	54.9972	32.39	0.76381	0.00113005	0.0371755
ENSOART00000022679	ENSOARG00000020816	RORA	transcript	21.2615	8.24835	1.36606	2.60305e-05	0.00208057
ENSOART00000022726	ENSOARG00000020860	ALDH1A2	transcript	0.331428	7.57596	-4.51466	6.3124e-06	0.000651898
ENSOART00000022768	ENSOARG00000020897	YARS	transcript	60.9291	32.9863	0.885266	0.000665814	0.0253922
ENSOART00000022777	ENSOARG00000020906	-	transcript	0	0.997972	#NAME?	1.53574e-06	0.000208112
ENSOART00000022821	ENSOARG00000020946	TMOD4	transcript	19.1148	2.32787	3.03761	1.69937e-06	0.000226267
ENSOART00000022858	ENSOARG00000020979	AP4E1	transcript	0	2.72819	#NAME?	8.00205e-14	8.54491e-11
ENSOART00000022950	ENSOARG00000021064	FERMT2	transcript	0.023911	4.66674	-7.6086	2.98816e-11	1.67941e-08
ENSOART00000023069	ENSOARG00000021170	ARG2	transcript	12.8354	3.47416	1.88539	6.14101e-06	0.000639144
ENSOART00000027081	ENSOARG00000025179	-	transcript	4.29478	0.0786813	5.77042	1.81747e-05	0.0015601

## Sheet: mRNA, PL vs. EL
transcript_id	gene_id	gene_name	feature_id	PL_FPKM	EL_FPKM	log2(foldchange)	pvalue	qvalue
ENSOART00000000697	ENSOARG00000000647	-	transcript	6.82664	0.28602	4.57699	0.000109142	0.047765
ENSOART00000002169	ENSOARG00000002018	WBP1L	transcript	11.832	0	Inf	5.55821e-20	2.96764e-15
ENSOART00000002170	ENSOARG00000002018	WBP1L	transcript	0.032514	10.792	-8.37469	2.59225e-17	4.61351e-13
ENSOART00000003324	ENSOARG00000003068	-	transcript	2.18809	0	Inf	6.84973e-19	1.8286e-14
ENSOART00000004494	ENSOARG00000004133	-	transcript	14.1391	0	Inf	8.76658e-07	0.00126504
ENSOART00000004757	ENSOARG00000004361	ANLN	transcript	1.39128	0.00294833	8.88229	0.000101409	0.0454996
ENSOART00000005944	ENSOARG00000005456	BIRC5	transcript	6.44019	0.0408603	7.30026	6.84142e-05	0.0362455
ENSOART00000006003	ENSOARG00000005491	HK1	transcript	7.03377	0	Inf	1.76373e-08	6.27795e-05
ENSOART00000006369	ENSOARG00000005853	-	transcript	88.4552	314.777	-1.83131	0.000116264	0.0496606
ENSOART00000006748	ENSOARG00000006197	RGS3	transcript	1.81304	0	Inf	4.76526e-12	5.08853e-08
ENSOART00000010204	ENSOARG00000009374	FBXL5	transcript	4.91555	0	Inf	9.38736e-05	0.0443549
ENSOART00000014313	ENSOARG00000013165	-	transcript	1.84601	26.2012	-3.82715	4.88958e-06	0.00469891
ENSOART00000017004	ENSOARG00000015628	DUSP6	transcript	1.92967	0	Inf	3.60956e-05	0.0229431
ENSOART00000017595	ENSOARG00000016160	-	transcript	180.934	588.012	-1.70038	6.60502e-05	0.0356217
ENSOART00000017961	ENSOARG00000016476	COL3A1	transcript	275.411	58.7213	2.22963	7.5917e-05	0.0382393
ENSOART00000017972	ENSOARG00000016501	LRRFIP2	transcript	0	1.88148	#NAME?	9.05765e-06	0.00752399
ENSOART00000018443	ENSOARG00000016933	VPS29	transcript	14.0676	0.0108427	10.3414	1.43906e-06	0.00178684

## Sheet: lncRNA, EL vs. PP
transcript_id	gene_id	gene_name	feature_id	EL_FPKM	PP_FPKM	log2(foldchange)	pvalue	qvalue
ENSOART00000026242	ENSOARG00000024340	RF00017	transcript	171648	96536.4	0.830312	0.000569703	0.0142872
ENSOART00000027570	ENSOARG00000025633	-	transcript	0	3.54727	#NAME?	1.08262e-05	0.000626257
ENSOART00000027662	ENSOARG00000025715	-	transcript	0.763484	0.102014	2.90383	0.00033431	0.00955028
ENSOART00000027871	ENSOARG00000025902	-	transcript	0.356066	0.050988	2.80392	5.43002e-05	0.00229186
ENSOART00000027910	ENSOARG00000025937	-	transcript	4.70996	1.76394	1.41691	0.00133586	0.0276773
ENSOART00000028030	ENSOARG00000026052	-	transcript	1.31924	13.4184	-3.34644	0.00228173	0.0410038
ENSOART00000028252	ENSOARG00000026255	-	transcript	0.468515	0	Inf	3.45497e-05	0.00159801
ENSOART00000028493	ENSOARG00000026482	-	transcript	3.14569	34.7486	-3.46551	3.82035e-06	0.000257871
ENSOART00000028529	ENSOARG00000026511	-	transcript	0	2.28467	#NAME?	0.00072567	0.0173046
ENSOART00000028582	ENSOARG00000026562	-	transcript	0.640697	0	Inf	0.000371656	0.0102869
ENSOART00000029099	ENSOARG00000027036	-	transcript	0.389499	0.008382	5.53818	3.04541e-05	0.00144663
LNC_000057	XLOC_000408	.	transcript	0	0.496204	#NAME?	0.00130134	0.0271835
LNC_000121	XLOC_001378	.	transcript	0	1.73922	#NAME?	0.000161992	0.00546415
LNC_000123	XLOC_001393	.	transcript	1.68008	0.021453	6.29121	2.05362e-10	4.64605e-08
LNC_000124	XLOC_001393	.	transcript	0.6173	0	Inf	0.00035213	0.00992133
LNC_000155	XLOC_001674	.	transcript	0	0.485768	#NAME?	0.00146984	0.029828
LNC_000159	XLOC_001686	.	transcript	0.644964	0	Inf	5.08529e-05	0.00217211
LNC_000174	XLOC_001864	.	transcript	4.57256	0	Inf	1.4998e-21	3.33655e-18
LNC_000175	XLOC_001864	.	transcript	89.9161	66.7575	0.429649	0.000670808	0.0162573
LNC_000176	XLOC_001866	.	transcript	1.82342	0.393025	2.21395	0.000492447	0.0127264
LNC_000183	XLOC_001903	.	transcript	0	25.7842	#NAME?	1.1402e-10	2.77191e-08
LNC_000217	XLOC_002148	.	transcript	0	1.64764	#NAME?	0.000107383	0.00391892
LNC_000219	XLOC_002148	.	transcript	0	1.43976	#NAME?	4.77749e-05	0.00207045
LNC_000254	XLOC_002463	.	transcript	3.01023	38.3916	-3.67285	0.00054592	0.0138403
LNC_000259	XLOC_002515	.	transcript	0	0.557131	#NAME?	0.00157465	0.0311616
LNC_000287	XLOC_002855	.	transcript	5.31742	49.697	-3.22436	0.00159339	0.0314857
LNC_000294	XLOC_002934	.	transcript	0	4.34536	#NAME?	1.33268e-07	1.39792e-05
LNC_000295	XLOC_002934	.	transcript	1.00251	17.9788	-4.16461	0.000682815	0.0164739
LNC_000296	XLOC_002934	.	transcript	4.21366	43.7216	-3.3752	0.00123435	0.0261509
LNC_000297	XLOC_002934	.	transcript	0.0183153	14.8896	-9.66704	3.76171e-05	0.00170642
LNC_000311	XLOC_003080	.	transcript	0	0.859613	#NAME?	9.65588e-06	0.000568409
LNC_000440	XLOC_004343	.	transcript	0.471786	0	Inf	0.00133367	0.0276426
LNC_000451	XLOC_004498	.	transcript	1.04072	0	Inf	3.14166e-05	0.00148049
LNC_000538	XLOC_005028	.	transcript	0.946188	0.138727	2.76988	0.000899195	0.0204558
LNC_000542	XLOC_005054	.	transcript	0	1.00456	#NAME?	0.00123941	0.0262077
LNC_000550	XLOC_005085	.	transcript	3.07591	33.1217	-3.42869	0.000378563	0.0104026
LNC_000560	XLOC_005100	.	transcript	0	2.56503	#NAME?	0.00011773	0.00423287
LNC_000565	XLOC_005119	.	transcript	1.89729	0.250509	2.921	0.000800419	0.0186865
LNC_000631	XLOC_005368	.	transcript	0	1.87897	#NAME?	0.00133152	0.0276196
LNC_000670	XLOC_005497	.	transcript	0	0.870419	#NAME?	0.00207861	0.0384816
LNC_000779	XLOC_006180	.	transcript	7.04094	0.650383	3.43641	0.00140587	0.0287375
LNC_000789	XLOC_006246	.	transcript	0	0.426331	#NAME?	0.000800123	0.0186865
LNC_000799	XLOC_006324	.	transcript	0	2.23036	#NAME?	3.77805e-06	0.000255987
LNC_000808	XLOC_006356	.	transcript	0.395268	0	Inf	8.08018e-06	0.000485283
LNC_000817	XLOC_006494	.	transcript	0.418216	0.0123207	5.0851	0.000350421	0.00989929
LNC_000818	XLOC_006494	.	transcript	2.62573	0.037937	6.11297	6.74825e-13	2.88242e-10
LNC_000819	XLOC_006494	.	transcript	0.627219	0	Inf	0.000818938	0.0190108
LNC_000852	XLOC_006812	.	transcript	0	0.237987	#NAME?	0.00130756	0.0272549
LNC_000862	XLOC_006941	.	transcript	1.08245	0.348932	1.63328	0.00238417	0.0422909
LNC_000921	XLOC_007607	.	transcript	2.16841	0.0332307	6.02798	0.000163391	0.00550049
LNC_001014	XLOC_008842	.	transcript	0.346637	0	Inf	6.04625e-05	0.00249862
LNC_001016	XLOC_008842	.	transcript	0	0.201655	#NAME?	0.00188277	0.035685
LNC_001153	XLOC_009899	.	transcript	0.997822	0.069851	3.83643	0.000149316	0.00511373
LNC_001154	XLOC_009900	.	transcript	0.31911	0.0179007	4.15597	0.00151358	0.0304495
LNC_001207	XLOC_010290	.	transcript	0	0.51648	#NAME?	9.4887e-05	0.0035956
LNC_001277	XLOC_011155	.	transcript	0.0142307	0.442701	-4.95926	0.000334038	0.00955028
LNC_001280	XLOC_011189	.	transcript	0.0175787	5.50191	-8.28996	4.59775e-05	0.00200722
LNC_001281	XLOC_011189	.	transcript	0.036091	1.16368	-5.01091	5.71887e-05	0.00239296
LNC_001288	XLOC_011246	.	transcript	0	0.399242	#NAME?	0.000441607	0.0116724
LNC_001290	XLOC_011249	.	transcript	0	0.181572	#NAME?	0.00189284	0.035825
LNC_001300	XLOC_011378	.	transcript	0	0.388611	#NAME?	0.000551294	0.013933
LNC_001325	XLOC_011806	.	transcript	0.0134783	1.45123	-6.75049	0.000110628	0.0040154
LNC_001342	XLOC_011962	.	transcript	0	0.891154	#NAME?	4.57279e-05	0.00200383
LNC_001376	XLOC_012407	.	transcript	0.0850713	2.45968	-4.85366	4.83252e-06	0.000316975
LNC_001394	XLOC_012496	.	transcript	10.5342	3.99146	1.4001	3.7472e-05	0.00170273
LNC_001421	XLOC_012598	.	transcript	2.19995	0.101285	4.44098	2.16239e-05	0.00109435
LNC_001423	XLOC_012598	.	transcript	0.884601	0.024069	5.19978	7.45462e-06	0.000453839
LNC_001427	XLOC_012598	.	transcript	0.630452	0.133581	2.23867	0.000337062	0.00960321
LNC_001428	XLOC_012598	.	transcript	0.720494	0	Inf	0.00222136	0.0401907
LNC_001429	XLOC_012613	.	transcript	0.631103	0	Inf	3.52427e-05	0.00162354
LNC_001430	XLOC_012615	.	transcript	1.2898	0.0526607	4.61428	1.6455e-10	3.81985e-08
LNC_001476	XLOC_013068	.	transcript	0.462739	0.029478	3.97249	8.89107e-07	7.38277e-05
LNC_001477	XLOC_013068	.	transcript	0.754664	0	Inf	7.2127e-10	1.43694e-07
LNC_001478	XLOC_013068	.	transcript	0.725454	0.0148633	5.60905	8.85282e-08	9.77045e-06
LNC_001504	XLOC_013330	.	transcript	9.35121	1.24482	2.90921	1.2185e-05	0.0006841
LNC_001506	XLOC_013338	.	transcript	3.17529	1.83381	0.792044	0.00105261	0.02309
LNC_001517	XLOC_013617	.	transcript	0	1.53147	#NAME?	0.000873338	0.0200278
LNC_001518	XLOC_013617	.	transcript	0	1.5412	#NAME?	6.40782e-05	0.0026277
LNC_001519	XLOC_013618	.	transcript	0.0154923	1.63534	-6.72189	8.1373e-10	1.57988e-07
LNC_001552	XLOC_014154	.	transcript	0	0.440343	#NAME?	0.000878428	0.0200947
LNC_001602	XLOC_014578	.	transcript	0.375659	0	Inf	0.0019195	0.0362525
LNC_001607	XLOC_014636	.	transcript	0.0101277	1.87265	-7.53064	2.64964e-05	0.00129551
LNC_001608	XLOC_014636	.	transcript	0	0.506688	#NAME?	7.44168e-05	0.00295928
LNC_001609	XLOC_014636	.	transcript	0	1.10468	#NAME?	7.3862e-08	8.31991e-06
LNC_001611	XLOC_014636	.	transcript	0.012048	0.566533	-5.55529	0.000517875	0.0132844
LNC_001634	XLOC_014918	.	transcript	0.0225443	2.08373	-6.53026	1.07807e-05	0.000625653
LNC_001647	XLOC_015043	.	transcript	0.800432	0.016934	5.56278	1.59162e-08	2.2246e-06
LNC_001648	XLOC_015043	.	transcript	0.982308	0.0496817	4.30539	0.000466108	0.0121779
LNC_001652	XLOC_015076	.	transcript	0	0.240273	#NAME?	0.00208126	0.0385056
LNC_001655	XLOC_015079	.	transcript	0.0563037	1.95626	-5.11872	3.45688e-05	0.00159801
LNC_001671	XLOC_015170	.	transcript	0.592711	0	Inf	5.18085e-06	0.000336516
LNC_001699	XLOC_015463	.	transcript	0.030893	0.932446	-4.91567	4.07978e-05	0.00181523
LNC_001720	XLOC_015648	.	transcript	0.336282	0	Inf	5.12365e-06	0.00033402
LNC_001741	XLOC_015879	.	transcript	0.000163667	1.40262	-13.0651	1.6292e-09	2.88991e-07
LNC_001746	XLOC_015953	.	transcript	0	0.565501	#NAME?	0.00222901	0.0402617
LNC_001819	XLOC_016558	.	transcript	0.020094	0.638752	-4.99042	4.94437e-05	0.00212552
LNC_001822	XLOC_016583	.	transcript	0.507761	0.023745	4.41845	0.000218687	0.00690079
LNC_001829	XLOC_016665	.	transcript	0.000451333	1.74745	-11.9188	0.00260986	0.0451772
LNC_001840	XLOC_016781	.	transcript	0.443596	0	Inf	0.000355665	0.00998405
LNC_001874	XLOC_017095	.	transcript	0.451219	0	Inf	0.000164586	0.00553722
LNC_001880	XLOC_017107	.	transcript	0.357226	5.5385	-3.95459	0.000366521	0.010203
LNC_001941	XLOC_017724	.	transcript	0.852781	0	Inf	2.44729e-05	0.00121211
LNC_001942	XLOC_017724	.	transcript	1.60025	0.19439	3.04126	0.000338489	0.00963358
LNC_001956	XLOC_017837	.	transcript	0.00687867	1.08761	-7.30482	0.000182687	0.00598773
LNC_001959	XLOC_017868	.	transcript	1.05391	0.0483343	4.44656	5.50086e-06	0.000354284
LNC_001961	XLOC_017868	.	transcript	0.240414	0	Inf	0.00125483	0.02645
LNC_001962	XLOC_017868	.	transcript	0.97922	0	Inf	1.19448e-19	1.99185e-16
LNC_001963	XLOC_017868	.	transcript	0.393843	0	Inf	2.88746e-05	0.00138404
LNC_001964	XLOC_017868	.	transcript	1.18314	0.11442	3.37021	2.44685e-06	0.000175732
LNC_001965	XLOC_017868	.	transcript	1.46793	0.0409277	5.16456	3.14238e-06	0.000218746
LNC_001966	XLOC_017868	.	transcript	0.412833	0	Inf	0.000517263	0.0132777
LNC_001982	XLOC_018055	.	transcript	0	1.04441	#NAME?	0.000273952	0.00823096
LNC_001983	XLOC_018055	.	transcript	0.017607	0.766567	-5.44419	0.000300077	0.00885668
LNC_001984	XLOC_018058	.	transcript	0.030867	0.748214	-4.59931	0.000271805	0.00818511
LNC_002021	XLOC_018337	.	transcript	0.345673	0.104027	1.73245	0.00287461	0.0485404
LNC_002027	XLOC_018389	.	transcript	0	0.710254	#NAME?	0.000817773	0.018992
LNC_002151	XLOC_019401	.	transcript	0	1.07787	#NAME?	8.38221e-05	0.00326912
LNC_002161	XLOC_019470	.	transcript	0	0.609614	#NAME?	0.00184038	0.0350308
LNC_002163	XLOC_019470	.	transcript	2.31068	0.808739	1.51457	0.000860883	0.0198036
LNC_002200	XLOC_019959	.	transcript	0	0.472319	#NAME?	0.0014391	0.0293158
LNC_002208	XLOC_020021	.	transcript	2.58071	0	Inf	4.92783e-19	6.92387e-16
LNC_002228	XLOC_020169	.	transcript	0.403993	0.0124317	5.02224	0.00156554	0.0310503
LNC_002273	XLOC_020846	.	transcript	0.286867	2.99559	-3.38439	2.60632e-05	0.00127784
LNC_002279	XLOC_020881	.	transcript	0	1.4155	#NAME?	2.55376e-17	2.72701e-14
LNC_002292	XLOC_020980	.	transcript	0	0.498708	#NAME?	0.00258985	0.044939
LNC_002296	XLOC_021007	.	transcript	0.0246477	0.768978	-4.96342	0.000361774	0.0101331
LNC_002298	XLOC_021033	.	transcript	0.00613233	0.472396	-6.26742	0.000798527	0.0186668
LNC_002312	XLOC_021153	.	transcript	0	0.416312	#NAME?	0.000602717	0.0149259
LNC_002395	XLOC_021926	.	transcript	0	0.56239	#NAME?	4.42613e-07	4.08152e-05
LNC_002409	XLOC_022129	.	transcript	0	0.506058	#NAME?	0.000362522	0.0101339
LNC_002413	XLOC_022159	.	transcript	0	0.2601	#NAME?	9.06752e-06	0.000538524
LNC_002417	XLOC_022182	.	transcript	0	0.637544	#NAME?	0.000222917	0.00699294
LNC_002474	XLOC_022627	.	transcript	0	0.4518	#NAME?	0.000398879	0.0108161
LNC_002475	XLOC_022627	.	transcript	0.0429553	0.535751	-3.64065	0.00112414	0.0243416
LNC_002480	XLOC_022641	.	transcript	0	0.381337	#NAME?	0.00112764	0.0243851
LNC_002484	XLOC_022684	.	transcript	3.07631	1.47158	1.06384	0.000353287	0.00994327
LNC_002486	XLOC_022684	.	transcript	0	0.761485	#NAME?	0.00138168	0.0283659
LNC_002492	XLOC_022718	.	transcript	2.22233	0.429347	2.37185	0.0013519	0.0278797
LNC_002563	XLOC_023673	.	transcript	0	0.417571	#NAME?	0.00251523	0.0439728
LNC_002601	XLOC_024185	.	transcript	0.275902	0	Inf	0.00138416	0.0284024
LNC_002618	XLOC_024458	.	transcript	2.74971	1.05883	1.37681	0.000362048	0.0101331
LNC_002638	XLOC_024693	.	transcript	0.000946333	0.27722	-8.19447	0.000520775	0.0133422
LNC_002676	XLOC_024931	.	transcript	0.0149923	0.694571	-5.53383	7.08858e-05	0.00286072
LNC_002699	XLOC_025263	.	transcript	0.0224897	2.01216	-6.48334	5.42528e-05	0.00229167
LNC_002714	XLOC_025489	.	transcript	0.468047	0.015212	4.94337	0.000292438	0.00866473
LNC_002743	XLOC_025812	.	transcript	0	0.654904	#NAME?	6.10041e-08	7.11225e-06
LNC_002746	XLOC_025837	.	transcript	2.00907	0	Inf	1.50868e-13	7.51195e-11
LNC_002747	XLOC_025837	.	transcript	8.57494	0.02587	8.3727	3.09583e-32	4.13232e-28
LNC_002749	XLOC_025837	.	transcript	0.434469	0	Inf	7.59905e-07	6.48129e-05
LNC_002750	XLOC_025837	.	transcript	13.1494	0	Inf	1.28771e-31	1.14589e-27
LNC_002758	XLOC_025884	.	transcript	0.907206	0.104691	3.11529	0.000166031	0.00556747
LNC_002763	XLOC_025890	.	transcript	4.50496	0.332128	3.76171	7.01041e-07	6.05663e-05
LNC_002764	XLOC_025892	.	transcript	0.958925	0.070403	3.76771	0.000375204	0.0103552
LNC_002791	XLOC_026240	.	transcript	0.303504	0.00456333	6.05548	0.00202131	0.0376712
LNC_002801	XLOC_026357	.	transcript	0	0.864864	#NAME?	0.000594882	0.0147936
LNC_002803	XLOC_026415	.	transcript	144.809	108.455	0.417051	0.0019893	0.0372242
LNC_002839	XLOC_026960	.	transcript	0.263151	0.0247567	3.41	0.00294928	0.0494716
LNC_002841	XLOC_026960	.	transcript	0.602697	0.035175	4.09881	0.000109756	0.00399188
LNC_002910	XLOC_027904	.	transcript	0.888408	0.0585737	3.9229	2.92469e-05	0.00139924
LNC_002922	XLOC_028206	.	transcript	2.76259	0	Inf	0.00017344	0.00574816
LNC_002985	XLOC_028972	.	transcript	0	0.816353	#NAME?	1.54491e-09	2.76948e-07
LNC_003045	XLOC_029668	.	transcript	0.969997	0	Inf	8.65365e-05	0.00334092
LNC_003055	XLOC_029754	.	transcript	0	0.590936	#NAME?	0.000432642	0.0114875
LNC_003060	XLOC_029904	.	transcript	0.00177333	0.578383	-8.34942	0.000855837	0.019713
LNC_003109	XLOC_030331	.	transcript	0	0.277811	#NAME?	0.0028767	0.0485592
LNC_003117	XLOC_030374	.	transcript	0	0.292692	#NAME?	2.22874e-05	0.0011205
LNC_003118	XLOC_030382	.	transcript	0.003978	0.378221	-6.57104	0.000269945	0.00814287
LNC_003225	XLOC_031653	.	transcript	0	1.94618	#NAME?	6.75894e-07	5.87741e-05
LNC_003229	XLOC_031699	.	transcript	0.924852	0	Inf	4.10459e-07	3.80473e-05
LNC_003265	XLOC_032046	.	transcript	0	1.07391	#NAME?	0.000471203	0.0122844
LNC_003267	XLOC_032050	.	transcript	0	0.630533	#NAME?	0.00100963	0.0223676
LNC_003304	XLOC_032313	.	transcript	0.0465737	4.3281	-6.53808	0.000125179	0.00445275
LNC_003305	XLOC_032314	.	transcript	0.210022	5.22756	-4.63752	0.00110635	0.0240221
LNC_003312	XLOC_032357	.	transcript	0.533495	0	Inf	0.00211072	0.0388204
LNC_003337	XLOC_032616	.	transcript	0	0.367099	#NAME?	0.00168146	0.032825
LNC_003508	XLOC_033685	.	transcript	0.004708	0.451444	-6.58329	0.000203414	0.00653472
LNC_003521	XLOC_033716	.	transcript	36.1397	8.2928	2.12365	3.94059e-09	6.59549e-07
LNC_003543	XLOC_033820	.	transcript	0.160316	0	Inf	0.00264229	0.0455088
LNC_003592	XLOC_034098	.	transcript	1.20722	0	Inf	0.000289202	0.00859268
LNC_003593	XLOC_034098	.	transcript	0	2.09283	#NAME?	1.26499e-11	4.02024e-09
LNC_003603	XLOC_034186	.	transcript	0	0.670069	#NAME?	0.000159571	0.00540493
LNC_003614	XLOC_034247	.	transcript	0	0.450956	#NAME?	4.58901e-05	0.00200669
LNC_003630	XLOC_034374	.	transcript	0	0.683426	#NAME?	0.00057261	0.0143399
LNC_003638	XLOC_034447	.	transcript	0	0.425215	#NAME?	0.000197524	0.00637617
LNC_003641	XLOC_034463	.	transcript	1.60445	0.045287	5.14684	2.2533e-05	0.00113178
LNC_003656	XLOC_034502	.	transcript	0	3.34971	#NAME?	0.000262118	0.00796074
LNC_003674	XLOC_034569	.	transcript	0	0.341813	#NAME?	5.48814e-05	0.00231456
LNC_003675	XLOC_034569	.	transcript	0.46241	0.013848	5.06142	3.67477e-07	3.44822e-05
LNC_003691	XLOC_034775	.	transcript	0.135994	1.71659	-3.65793	0.00269562	0.0462334
LNC_003708	XLOC_035001	.	transcript	1.99198	0.908937	1.13195	0.000966691	0.0216409
LNC_003711	XLOC_035001	.	transcript	0.884915	0.355179	1.31699	0.00148168	0.0299782
LNC_003752	XLOC_035411	.	transcript	8.24071	0.0664393	6.95459	9.66917e-14	5.21471e-11
LNC_003753	XLOC_035411	.	transcript	1.78672	0.00359467	8.95724	4.06945e-15	2.98345e-12
LNC_003771	XLOC_035555	.	transcript	0	0.785673	#NAME?	0.00196906	0.0370034
LNC_003781	XLOC_035602	.	transcript	0	6.8072	#NAME?	0.000144509	0.00499392
LNC_003850	XLOC_036339	.	transcript	0.836717	0	Inf	0.000306132	0.00899696
LNC_003851	XLOC_036339	.	transcript	1.47205	0.00368633	8.64142	3.41004e-14	2.00076e-11
LNC_003860	XLOC_036424	.	transcript	0.584103	0	Inf	0.000142978	0.00495064
LNC_003890	XLOC_036623	.	transcript	0.355144	0	Inf	0.00179936	0.0344219
LNC_003935	XLOC_036972	.	transcript	2.31664	75.8557	-5.03315	5.31994e-09	8.47886e-07
LNC_003979	XLOC_037239	.	transcript	1.89955	0.153933	3.62528	8.85694e-08	9.77045e-06
LNC_003995	XLOC_037381	.	transcript	1.29155	0.229325	2.49364	0.000195757	0.00632681
LNC_003998	XLOC_037381	.	transcript	0.337357	0	Inf	0.00130782	0.0272549
LNC_004016	XLOC_037457	.	transcript	0	0.259886	#NAME?	0.00262835	0.0454005
LNC_004027	XLOC_037555	.	transcript	0	1.91454	#NAME?	0.000129829	0.00457246
LNC_004045	XLOC_037638	.	transcript	0.945054	0	Inf	1.6274e-05	0.000865437
LNC_004046	XLOC_037638	.	transcript	0.958897	0	Inf	2.83118e-09	4.84496e-07
LNC_004047	XLOC_037638	.	transcript	1.72074	0.028863	5.89766	7.18564e-17	6.97556e-14
LNC_004067	XLOC_037787	.	transcript	0.434336	0.00599467	6.17899	9.04279e-05	0.00346848
LNC_004081	XLOC_037817	.	transcript	2.96464	0.982719	1.593	0.000115398	0.00415744
LNC_004105	XLOC_038054	.	transcript	0.359858	0.0287147	3.64757	0.00214729	0.0392751
LNC_004106	XLOC_038055	.	transcript	0.375221	0	Inf	0.000187988	0.00611089
LNC_004151	XLOC_038267	.	transcript	0.00476833	0.275863	-5.85432	0.00189719	0.0358948
LNC_004155	XLOC_038272	.	transcript	0.0791477	1.5382	-4.28055	0.00156635	0.0310548
LNC_004178	XLOC_038482	.	transcript	0	0.41513	#NAME?	0.000352619	0.00992987
LNC_004205	XLOC_038757	.	transcript	0	0.126309	#NAME?	0.000279895	0.00836271
LNC_004218	XLOC_038782	.	transcript	0	0.330199	#NAME?	0.00145051	0.0294919
LNC_004278	XLOC_039451	.	transcript	1.82677	0	Inf	1.92893e-11	5.65875e-09
LNC_004279	XLOC_039451	.	transcript	1.82029	0.339106	2.42436	0.000160857	0.00543575
LNC_004280	XLOC_039451	.	transcript	1.2986	0	Inf	6.97634e-06	0.00042774
LNC_004300	XLOC_039640	.	transcript	0	0.557051	#NAME?	0.00120408	0.0256948
LNC_004307	XLOC_039645	.	transcript	0	0.362753	#NAME?	0.00061495	0.0151796
LNC_004313	XLOC_039650	.	transcript	0	0.199054	#NAME?	0.00096971	0.0216714
LNC_004358	XLOC_040113	.	transcript	0	1.83156	#NAME?	0.000321735	0.00932072
LNC_004466	XLOC_041075	.	transcript	0.839105	0.098396	3.09218	0.000177768	0.00586614
LNC_004474	XLOC_041155	.	transcript	0.0116647	0.5402	-5.53328	0.000444684	0.0117421
LNC_004538	XLOC_041895	.	transcript	0.0419417	2.19989	-5.7129	0.000255778	0.0078061
LNC_004563	XLOC_042427	.	transcript	0.443333	0	Inf	0.000431729	0.0114738
LNC_004606	XLOC_042908	.	transcript	0	0.530281	#NAME?	0.000886996	0.02023
LNC_004616	XLOC_043016	.	transcript	0.263547	0.017216	3.93624	0.000438221	0.0115944
LNC_004626	XLOC_043149	.	transcript	0.343983	0.065167	2.40013	4.88129e-05	0.00210348
LNC_004627	XLOC_043149	.	transcript	0.0597	0	Inf	0.00250478	0.0438476
LNC_004660	XLOC_043488	.	transcript	0	0.904186	#NAME?	4.92109e-05	0.00211722
LNC_004699	XLOC_044165	.	transcript	0	0.352052	#NAME?	0.000402767	0.0108774
LNC_004713	XLOC_044287	.	transcript	0.222186	0.015371	3.85348	0.00134457	0.0278037
LNC_004723	XLOC_044364	.	transcript	0.581386	0	Inf	0.00220622	0.0400117
LNC_004740	XLOC_044480	.	transcript	1.21417	0.119856	3.34059	3.74095e-05	0.00170133
LNC_004784	XLOC_044775	.	transcript	0.479676	0	Inf	0.00132399	0.027506
LNC_004785	XLOC_044775	.	transcript	0.560142	0	Inf	0.000722632	0.0172398
LNC_004809	XLOC_044994	.	transcript	0	0.371555	#NAME?	0.00102897	0.0227114
LNC_004838	XLOC_045242	.	transcript	0	0.445902	#NAME?	0.00156133	0.0310127
LNC_004856	XLOC_045397	.	transcript	0	0.561303	#NAME?	0.00210889	0.0388129
LNC_004875	XLOC_046100	.	transcript	0.756581	0.0329557	4.5209	3.82523e-05	0.00172643
LNC_004876	XLOC_046100	.	transcript	0.5906	0.02323	4.66812	1.2588e-05	0.000700101
LNC_004886	XLOC_046187	.	transcript	1.10573	0.0889383	3.63605	0.000100538	0.00375106
LNC_004887	XLOC_046187	.	transcript	0.335205	0	Inf	0.000536444	0.013639
LNC_004895	XLOC_046267	.	transcript	0	0.322608	#NAME?	0.00139509	0.0285499
LNC_004919	XLOC_046398	.	transcript	1.03101	0.0134317	6.26228	0.000348336	0.00985604
LNC_004991	XLOC_047217	.	transcript	0.316705	0.007617	5.37777	0.00197206	0.0370356
LNC_004998	XLOC_047217	.	transcript	2.68575	0	Inf	0.000157578	0.00534865
LNC_005021	XLOC_047445	.	transcript	0.574532	0	Inf	5.9398e-08	6.98541e-06
LNC_005061	XLOC_047854	.	transcript	0.0183987	0.781339	-5.40828	3.03371e-05	0.00144363
LNC_005088	XLOC_048125	.	transcript	0.004648	0.547721	-6.88069	0.00211871	0.0389218
LNC_005108	XLOC_048265	.	transcript	0.441998	0	Inf	0.00129008	0.0270012
LNC_005112	XLOC_048288	.	transcript	0.0302857	1.95142	-6.00974	1.08176e-08	1.57377e-06
LNC_005114	XLOC_048317	.	transcript	1.54487	0	Inf	8.48024e-05	0.00329532
LNC_005115	XLOC_048317	.	transcript	0.339288	0.0278533	3.60659	0.00255312	0.0444461
LNC_005116	XLOC_048317	.	transcript	0.551262	0	Inf	5.40074e-05	0.00228491
LNC_005117	XLOC_048317	.	transcript	1.48713	0.0449183	5.04909	1.18082e-08	1.70395e-06
LNC_005123	XLOC_048362	.	transcript	0	0.467828	#NAME?	0.000986487	0.0219644
LNC_005180	XLOC_048805	.	transcript	0.121047	13.875	-6.84078	7.70289e-06	0.000465768
LNC_005246	XLOC_049465	.	transcript	0.529217	0.17951	1.5598	0.00175622	0.0338636
LNC_005249	XLOC_049562	.	transcript	0.837783	0.049407	4.08379	6.71032e-08	7.6555e-06
LNC_005250	XLOC_049562	.	transcript	0.262791	0	Inf	0.000708169	0.0169478
LNC_005251	XLOC_049562	.	transcript	1.01839	0	Inf	1.62895e-10	3.79793e-08
LNC_005252	XLOC_049562	.	transcript	0.9089	0.0817713	3.47445	0.00108688	0.0236861
LNC_005253	XLOC_049562	.	transcript	1.15747	0.0319263	5.18008	4.64113e-10	9.642e-08
LNC_005254	XLOC_049562	.	transcript	1.15597	0.0180937	5.99747	1.91284e-13	9.0381e-11
LNC_005255	XLOC_049562	.	transcript	2.21598	0.193722	3.51588	3.19839e-11	8.8025e-09
LNC_005256	XLOC_049567	.	transcript	0.421032	0.00426267	6.62603	9.3471e-08	1.02687e-05
LNC_005257	XLOC_049568	.	transcript	0.362446	0.0161307	4.48989	0.00170699	0.0331958
LNC_005259	XLOC_049573	.	transcript	0.820957	0.0311323	4.72082	9.64323e-08	1.05723e-05
LNC_005260	XLOC_049575	.	transcript	0.835039	0.0381093	4.45363	3.56477e-06	0.000243389
LNC_005261	XLOC_049578	.	transcript	0.452976	0	Inf	0.000295821	0.00874071
LNC_005262	XLOC_049580	.	transcript	0.401347	0	Inf	0.000154212	0.00524775
LNC_005263	XLOC_049581	.	transcript	0.861663	0.070347	3.61456	6.4512e-06	0.000402271
LNC_005264	XLOC_049582	.	transcript	0.832153	0.0693103	3.58571	7.55922e-06	0.00045916
LNC_005265	XLOC_049583	.	transcript	0.640774	0.0790187	3.01955	1.24639e-05	0.0006961
LNC_005266	XLOC_049585	.	transcript	0.933594	0.09853	3.24416	1.06427e-07	1.15261e-05
LNC_005274	XLOC_049663	.	transcript	0	0.61684	#NAME?	0.00143606	0.029265
LNC_005278	XLOC_049723	.	transcript	0.0232643	1.81957	-6.28933	0.000236262	0.00731905
LNC_005284	XLOC_049744	.	transcript	8.81415	2.04551	2.10736	0.000940551	0.0211444
LNC_005285	XLOC_049744	.	transcript	3.85007	1.19769	1.68463	0.000755028	0.0178374
LNC_005379	XLOC_050739	.	transcript	0	0.282692	#NAME?	0.00295842	0.0495471
LNC_005405	XLOC_050904	.	transcript	2.42534	0	Inf	3.08094e-06	0.000214917
LNC_005406	XLOC_050904	.	transcript	3.27983	0.045794	6.16232	4.16854e-06	0.000277169
LNC_005482	XLOC_051669	.	transcript	0	1.27221	#NAME?	1.6134e-05	0.000859708
LNC_005502	XLOC_051860	.	transcript	0.351709	0	Inf	5.39465e-05	0.00228415
LNC_005503	XLOC_051860	.	transcript	0.2683	0	Inf	0.00295368	0.0495142
LNC_005504	XLOC_051860	.	transcript	0.428925	0	Inf	6.206e-09	9.63229e-07
LNC_005506	XLOC_051860	.	transcript	0.308969	0	Inf	2.04812e-06	0.000150624
LNC_005507	XLOC_051860	.	transcript	0.234857	0	Inf	1.89369e-06	0.000141212
LNC_005508	XLOC_051860	.	transcript	0.300801	0	Inf	0.000204469	0.00655677
LNC_005509	XLOC_051860	.	transcript	0.952986	0.057198	4.05842	0.000432675	0.0114875
LNC_005510	XLOC_051860	.	transcript	1.09253	0.039155	4.80234	1.71671e-05	0.000903933
LNC_005512	XLOC_051860	.	transcript	1.14038	0	Inf	0.000126834	0.00449663
LNC_005513	XLOC_051860	.	transcript	3.00686	0.291263	3.36786	1.79239e-06	0.000134409
LNC_005514	XLOC_051860	.	transcript	13.9947	0.515119	4.76383	0.000681028	0.0164383
LNC_005515	XLOC_051860	.	transcript	2.28383	0	Inf	1.88712e-07	1.8975e-05
LNC_005540	XLOC_051967	.	transcript	0	0.312925	#NAME?	0.00298726	0.049893
LNC_005581	XLOC_052303	.	transcript	0.642101	0.0474983	3.75685	4.79926e-07	4.36528e-05
LNC_005582	XLOC_052303	.	transcript	0.662711	0.007923	6.38619	5.6104e-08	6.62723e-06
LNC_005603	XLOC_052503	.	transcript	0.37394	0.0944203	1.98564	0.00228311	0.0410038
LNC_005607	XLOC_052564	.	transcript	0	0.384171	#NAME?	0.000516657	0.0132686
LNC_005609	XLOC_052567	.	transcript	0	0.471272	#NAME?	0.00253376	0.0441956
LNC_005622	XLOC_052646	.	transcript	0	1.13735	#NAME?	3.50399e-05	0.00161698
LNC_005623	XLOC_052646	.	transcript	0	1.14494	#NAME?	0.000343227	0.00974764
LNC_005632	XLOC_052712	.	transcript	0	0.600854	#NAME?	1.22571e-05	0.000687427
LNC_005678	XLOC_053211	.	transcript	0.0465243	0.540441	-3.53808	0.00152914	0.0305966
LNC_005711	XLOC_053508	.	transcript	3.91858	0.212407	4.20543	6.44329e-05	0.00263596
LNC_005713	XLOC_053530	.	transcript	1.82729	0.31216	2.54935	2.49424e-06	0.000178276
LNC_005715	XLOC_053545	.	transcript	7.01935	46.1273	-2.71621	0.001317	0.0273821
LNC_005723	XLOC_053752	.	transcript	1.82768	0.006158	8.21334	2.42846e-11	6.89684e-09
LNC_005724	XLOC_053755	.	transcript	1.43042	0.116732	3.61516	1.32825e-05	0.000733382
LNC_005746	XLOC_054088	.	transcript	0	0.525267	#NAME?	8.53144e-05	0.00330799
LNC_005759	XLOC_054172	.	transcript	0.307823	0	Inf	0.000332591	0.00953179
LNC_005835	XLOC_054945	.	transcript	0.0293367	0.809105	-4.78555	0.00100219	0.0222306
LNC_005855	XLOC_055228	.	transcript	0	0.527634	#NAME?	3.25462e-05	0.00152163
LNC_005891	XLOC_055402	.	transcript	0	0.363573	#NAME?	0.00016252	0.00547462
LNC_005901	XLOC_055483	.	transcript	4.51119	0.240446	4.22972	5.91696e-07	5.25655e-05
LNC_005952	XLOC_055775	.	transcript	1.47499	0.274231	2.42724	0.00048047	0.0125016
LNC_006025	XLOC_056227	.	transcript	0	0.312794	#NAME?	0.00207806	0.0384816
LNC_006030	XLOC_056255	.	transcript	0	0.857216	#NAME?	0.00221561	0.0401003
LNC_006107	XLOC_057316	.	transcript	0.0239087	1.16491	-5.60654	0.000424543	0.0113449
LNC_006108	XLOC_057320	.	transcript	0.799078	0.018425	5.4386	1.60196e-05	0.00085532
LNC_006124	XLOC_057443	.	transcript	0.280873	0.00644167	5.44634	2.00386e-05	0.00102974
LNC_006153	XLOC_057788	.	transcript	0	0.919427	#NAME?	0.000389115	0.0106146
LNC_006158	XLOC_057913	.	transcript	1.0725	0.192278	2.4797	0.00134786	0.0278502
LNC_006159	XLOC_057913	.	transcript	1.03132	0.146615	2.81438	5.72832e-07	5.10293e-05
LNC_006160	XLOC_057913	.	transcript	2.78053	0.595003	2.22439	1.94397e-07	1.94368e-05
LNC_006165	XLOC_057922	.	transcript	0.400564	3.10248	-2.95332	0.000214645	0.00682163
LNC_006167	XLOC_057922	.	transcript	0	0.643882	#NAME?	9.69037e-12	3.15481e-09
LNC_006168	XLOC_057922	.	transcript	0.1456	1.35712	-3.22047	0.000333726	0.00955028
LNC_006176	XLOC_057957	.	transcript	0.107821	1.20789	-3.48579	8.13567e-05	0.00319162
LNC_006183	XLOC_057974	.	transcript	3.27145	0.546673	2.58118	0.000325139	0.00937863
LNC_006276	XLOC_058654	.	transcript	0	0.655092	#NAME?	3.97724e-05	0.00177813
LNC_006307	XLOC_058851	.	transcript	0.854413	0.240291	1.83015	0.000223635	0.00700311
LNC_006378	XLOC_059190	.	transcript	0.184627	4.23064	-4.51819	0.00191904	0.0362525
LNC_006380	XLOC_059191	.	transcript	29.8569	226.371	-2.92256	0.000249516	0.00764762
LNC_006456	XLOC_059588	.	transcript	0.00237233	0.651976	-8.10237	0.00188814	0.0357616
LNC_006476	XLOC_059738	.	transcript	0	0.434724	#NAME?	0.000129052	0.00456012
LNC_006496	XLOC_059848	.	transcript	0.510828	0.0294127	4.11833	0.00109464	0.0238064
LNC_006544	XLOC_060432	.	transcript	0.066439	1.62066	-4.60841	0.000505285	0.0130078
LNC_006545	XLOC_060433	.	transcript	0.495924	3.08572	-2.63742	0.00109515	0.0238079
LNC_006547	XLOC_060438	.	transcript	0.129708	1.24007	-3.25708	3.08467e-05	0.00146008
LNC_006553	XLOC_060482	.	transcript	0.523178	4.43643	-3.08403	0.00039956	0.0108236
LNC_006557	XLOC_060499	.	transcript	0.317718	0	Inf	0.000467297	0.0122004
LNC_006596	XLOC_060739	.	transcript	0.3588	0	Inf	0.000262523	0.00796851
LNC_006608	XLOC_060866	.	transcript	1.1948	0	Inf	0.00138968	0.0284719
LNC_006619	XLOC_061002	.	transcript	0	0.735653	#NAME?	0.000493158	0.0127386
LNC_006620	XLOC_061028	.	transcript	0	1.06667	#NAME?	0.000145218	0.00501519
LNC_006684	XLOC_061922	.	transcript	0.00535633	0.300798	-5.81141	0.00283142	0.0479617
LNC_006735	XLOC_062415	.	transcript	6.70235	3.41463	0.972937	0.00172697	0.0334081
LNC_006745	XLOC_062452	.	transcript	2.04252	0	Inf	1.60261e-07	1.63393e-05
LNC_006747	XLOC_062452	.	transcript	0.764621	0.050627	3.91677	4.80546e-05	0.0020792
LNC_006749	XLOC_062458	.	transcript	0	0.134158	#NAME?	0.000309428	0.00907324
LNC_006751	XLOC_062458	.	transcript	0	0.365536	#NAME?	2.56297e-05	0.00126122
LNC_006754	XLOC_062458	.	transcript	0.0492957	0.70363	-3.83528	0.00101508	0.0224699
LNC_006756	XLOC_062458	.	transcript	0.002671	2.20814	-9.69124	2.53746e-11	7.13053e-09
LNC_006760	XLOC_062458	.	transcript	0.308328	0	Inf	0.00054791	0.013871
LNC_006763	XLOC_062488	.	transcript	1.17514	0	Inf	6.95235e-06	0.000427158
LNC_006764	XLOC_062488	.	transcript	2.23415	0.0996507	4.48671	0.000353467	0.00994327
LNC_006765	XLOC_062488	.	transcript	0.34223	0.00687867	5.63669	0.000415225	0.011135
LNC_006767	XLOC_062488	.	transcript	0.843703	0	Inf	0.000184507	0.00603289
LNC_006768	XLOC_062488	.	transcript	0.375422	0.0170017	4.46476	0.00284925	0.0481897
LNC_006769	XLOC_062488	.	transcript	0.713644	0	Inf	0.000408919	0.0110156
LNC_006894	XLOC_063554	.	transcript	0.403093	5.36317	-3.7339	0.00122291	0.0259617
LNC_006943	XLOC_064051	.	transcript	0.329374	0	Inf	0.00202482	0.0377213
LNC_006946	XLOC_064104	.	transcript	0.666857	0	Inf	0.00041166	0.0110727
LNC_006961	XLOC_064170	.	transcript	0	0.395901	#NAME?	1.94041e-05	0.00100487
LNC_007060	XLOC_064981	.	transcript	1.65766	0.106633	3.95842	4.68715e-05	0.00203626
LNC_007061	XLOC_064981	.	transcript	12.3506	0.90823	3.76538	4.5051e-09	7.42396e-07
LNC_007064	XLOC_064987	.	transcript	2.35014	0.382593	2.61886	0.00083985	0.0194118
LNC_007069	XLOC_065055	.	transcript	0	0.456445	#NAME?	0.00196965	0.0370034
LNC_007073	XLOC_065060	.	transcript	3.12859	1.20774	1.3732	0.00114638	0.0247003
LNC_007131	XLOC_065518	.	transcript	0.569076	0.0891603	2.67415	2.12734e-05	0.00108011
LNC_007132	XLOC_065518	.	transcript	0.542235	0.00782167	6.1153	0.000308683	0.0090606
LNC_007166	XLOC_065955	.	transcript	0.272116	0	Inf	2.25505e-06	0.000164035
LNC_007182	XLOC_066126	.	transcript	1.48814	0.323049	2.20368	1.09738e-05	0.000633417
LNC_007183	XLOC_066127	.	transcript	0.521412	0.0261777	4.31601	0.000314997	0.00920543
LNC_007185	XLOC_066130	.	transcript	0.421971	0.0580397	2.86203	0.000236276	0.00731905
LNC_007186	XLOC_066130	.	transcript	0.286832	0	Inf	0.00183727	0.0350041
LNC_007187	XLOC_066130	.	transcript	0.546509	0	Inf	8.31318e-07	7.01135e-05
LNC_007188	XLOC_066130	.	transcript	0.253836	0	Inf	0.000435121	0.011541
LNC_007190	XLOC_066191	.	transcript	19.7354	1.92007	3.36155	2.95265e-05	0.00141048
LNC_007193	XLOC_066213	.	transcript	1.10695	0.243201	2.18637	0.000142798	0.00495044
LNC_007204	XLOC_066381	.	transcript	0.68613	0.069332	3.30689	0.000853008	0.0196734
LNC_007213	XLOC_066467	.	transcript	0.716825	0.23003	1.6398	0.000736744	0.0174983
LNC_007256	XLOC_066790	.	transcript	0.0365473	0.885626	-4.59886	8.45648e-05	0.00328848
LNC_007313	XLOC_067392	.	transcript	3.87459	2.13689	0.858527	0.000705783	0.0169286
LNC_007358	XLOC_067877	.	transcript	0.542017	0.0944803	2.52025	0.00284096	0.0480928
LNC_007360	XLOC_067879	.	transcript	0.854472	0	Inf	1.10225e-06	8.91686e-05
LNC_007378	XLOC_068050	.	transcript	0.346216	0.0360923	3.26191	0.00185559	0.035245
LNC_007399	XLOC_068517	.	transcript	0.213038	0	Inf	0.00131777	0.0273875
LNC_007402	XLOC_068522	.	transcript	1.26166	0.406489	1.63403	8.41352e-05	0.00327804
LNC_007409	XLOC_068541	.	transcript	0	0.500771	#NAME?	0.000577027	0.0144273
LNC_007417	XLOC_068581	.	transcript	1.32004	0.132209	3.31969	2.02888e-06	0.000149703
LNC_007420	XLOC_068621	.	transcript	0.426951	0.002459	7.43985	0.000646386	0.0157517
LNC_007422	XLOC_068621	.	transcript	0	0.429244	#NAME?	0.000138564	0.00482282
LNC_007423	XLOC_068624	.	transcript	5.54218	0.0770197	6.16908	4.70572e-09	7.68343e-07
LNC_007461	XLOC_068981	.	transcript	0.105258	6.77229	-6.00764	0.00088265	0.0201567
LNC_007480	XLOC_069487	.	transcript	0	0.248865	#NAME?	0.000498055	0.0128464
LNC_007530	XLOC_070241	.	transcript	0.0109987	0.792762	-6.17149	0.00142507	0.0290642
LNC_007546	XLOC_070429	.	transcript	1.54809	0.010568	7.19464	1.86809e-11	5.5387e-09
LNC_007553	XLOC_070447	.	transcript	0.523717	0	Inf	0.000257165	0.00783707
LNC_007584	XLOC_070884	.	transcript	3.34101	0.0435243	6.26232	1.78738e-11	5.48458e-09
LNC_007588	XLOC_070952	.	transcript	0	0.441331	#NAME?	0.00169699	0.0330677
LNC_007592	XLOC_070981	.	transcript	0	0.302571	#NAME?	0.000526974	0.0134494
LNC_007600	XLOC_070993	.	transcript	0	0.28385	#NAME?	0.0027323	0.0466825
LNC_007641	XLOC_071414	.	transcript	6.88105	0.150664	5.51323	2.07313e-05	0.00105821
LNC_007644	XLOC_071461	.	transcript	0.939957	0.102897	3.1914	1.13753e-05	0.00064861
LNC_007654	XLOC_071538	.	transcript	0.0161273	0.672801	-5.3826	0.000330201	0.00949171
LNC_007688	XLOC_072072	.	transcript	1.66368	0.571519	1.5415	8.03565e-05	0.00315935
LNC_007718	XLOC_072430	.	transcript	0.968446	0	Inf	0.000968227	0.0216583
LNC_007719	XLOC_072430	.	transcript	0.434829	0.0192283	4.49914	0.00113375	0.0244975
LNC_007778	XLOC_072917	.	transcript	0	1.13107	#NAME?	0.00072741	0.0173383
LNC_007798	XLOC_073068	.	transcript	0.470044	0.00893133	5.71778	1.90051e-05	0.000989007
LNC_007799	XLOC_073068	.	transcript	0.647097	0	Inf	6.01182e-08	7.05458e-06
LNC_007800	XLOC_073068	.	transcript	0.3424	0.00880533	5.28116	0.00274154	0.0467963
LNC_007833	XLOC_073378	.	transcript	0.382476	0	Inf	0.00295349	0.0495142
LNC_007889	XLOC_073806	.	transcript	0	0.522296	#NAME?	0.000370432	0.0102637
LNC_007917	XLOC_073961	.	transcript	0	0.256325	#NAME?	0.00245659	0.0433022
LNC_007927	XLOC_074174	.	transcript	0.0421597	0.934016	-4.46951	0.00291336	0.0490248
LNC_007928	XLOC_074205	.	transcript	0	0.305123	#NAME?	0.000974999	0.0217721
LNC_007933	XLOC_074300	.	transcript	0	0.556434	#NAME?	0.00298936	0.049893
LNC_007955	XLOC_074532	.	transcript	0.523972	0.0504593	3.3763	0.000938361	0.021104
LNC_007973	XLOC_074778	.	transcript	0	0.771007	#NAME?	0.00177535	0.0340969
LNC_007979	XLOC_074809	.	transcript	0	0.306196	#NAME?	0.000537537	0.0136603
LNC_007980	XLOC_074809	.	transcript	0	0.375935	#NAME?	0.00135018	0.0278658
LNC_008026	XLOC_075493	.	transcript	0.000219667	0.230877	-10.0376	0.000762954	0.017969
LNC_008087	XLOC_075849	.	transcript	0.949869	0.3999	1.24809	0.00193694	0.0365302
LNC_008116	XLOC_075944	.	transcript	0	0.352565	#NAME?	3.94323e-05	0.00176773
LNC_008146	XLOC_076148	.	transcript	0.006189	1.52604	-7.94587	8.79195e-11	2.18335e-08
LNC_008148	XLOC_076148	.	transcript	0	0.525724	#NAME?	0.000200123	0.00645229
LNC_008171	XLOC_076295	.	transcript	2.22288	0.470538	2.24005	4.59891e-06	0.000302395
LNC_008174	XLOC_076295	.	transcript	1.9306	0.387956	2.31509	1.10712e-05	0.000636524
LNC_008192	XLOC_076402	.	transcript	0.858901	0	Inf	0.000317285	0.00922685
LNC_008193	XLOC_076402	.	transcript	0.918768	0	Inf	7.32132e-06	0.000447766
LNC_008194	XLOC_076402	.	transcript	0.438415	0	Inf	0.00163847	0.0321621
LNC_008195	XLOC_076402	.	transcript	1.13686	0	Inf	3.97843e-07	3.70709e-05
LNC_008217	XLOC_076614	.	transcript	0.0127947	0.503982	-5.29976	0.00204931	0.0380581
LNC_008239	XLOC_076672	.	transcript	0.0106133	217.951	-14.3258	8.80985e-10	1.692e-07
LNC_008274	XLOC_077089	.	transcript	0.0538043	0.917307	-4.09161	1.71564e-05	0.000903933
LNC_008286	XLOC_077203	.	transcript	0.327466	0.00434067	6.23728	0.00271207	0.0464559
LNC_008303	XLOC_077390	.	transcript	0	0.698134	#NAME?	0.000104161	0.00383769
LNC_008316	XLOC_077468	.	transcript	0	0.763676	#NAME?	0.000881996	0.0201504
LNC_008345	XLOC_077684	.	transcript	0.0109093	0.497629	-5.51144	0.00153507	0.0306641
LNC_008377	XLOC_078045	.	transcript	0.980715	0.373222	1.3938	0.000309519	0.00907324
LNC_008405	XLOC_078252	.	transcript	0	0.614832	#NAME?	0.0005316	0.0135416
LNC_008436	XLOC_078395	.	transcript	0.205223	0	Inf	0.0013098	0.0272855
LNC_008468	XLOC_078704	.	transcript	0.0131963	1.03344	-6.29117	4.21897e-05	0.00186937
LNC_008494	XLOC_078878	.	transcript	0.043062	13.6239	-8.30551	6.97786e-06	0.00042774
LNC_008569	XLOC_079909	.	transcript	0	1.01763	#NAME?	8.91941e-05	0.00343102
LNC_008577	XLOC_079930	.	transcript	0.220223	0	Inf	0.000315809	0.00920867
LNC_008580	XLOC_079930	.	transcript	0	1.34965	#NAME?	0.000322314	0.00932231
LNC_008590	XLOC_079991	.	transcript	0	0.225246	#NAME?	0.000430522	0.011459
LNC_008620	XLOC_080351	.	transcript	0	0.540318	#NAME?	0.000415872	0.0111467
LNC_008645	XLOC_080522	.	transcript	0.0452197	2.26296	-5.64511	0.000593321	0.0147617
LNC_008674	XLOC_080851	.	transcript	0.046391	1.13409	-4.61155	1.67252e-05	0.000886782
LNC_008703	XLOC_081243	.	transcript	0.000179333	0.677229	-11.8828	0.000330304	0.00949171
LNC_008718	XLOC_081400	.	transcript	1.3364	0.0921347	3.85846	3.94495e-13	1.78499e-10
LNC_008730	XLOC_081519	.	transcript	0	0.638002	#NAME?	0.0018431	0.0350651
LNC_008739	XLOC_081622	.	transcript	0.713513	0.0120477	5.88811	2.05452e-05	0.00105172
LNC_008758	XLOC_081735	.	transcript	0.0503753	0.783659	-3.95944	6.45274e-05	0.002636
LNC_008816	XLOC_082453	.	transcript	1.34866	0.494644	1.44707	0.000304439	0.00897223
LNC_008818	XLOC_082457	.	transcript	0.904682	0.455558	0.989775	0.000793801	0.0185726
LNC_008821	XLOC_082499	.	transcript	3.79764	2.2779	0.737403	0.00245155	0.0432419
LNC_008829	XLOC_082595	.	transcript	0.540292	0	Inf	2.20288e-05	0.00111379
LNC_008830	XLOC_082595	.	transcript	0.362331	0	Inf	0.000218511	0.00690079
LNC_008831	XLOC_082595	.	transcript	0.519829	0	Inf	6.29421e-06	0.000395049
LNC_008832	XLOC_082596	.	transcript	0.328443	0	Inf	2.36613e-07	2.29278e-05
LNC_008833	XLOC_082597	.	transcript	0.371328	0	Inf	2.60262e-05	0.0012772
LNC_008834	XLOC_082620	.	transcript	0.567675	0	Inf	2.71545e-09	4.67689e-07
LNC_008838	XLOC_082789	.	transcript	0	0.374744	#NAME?	3.05318e-05	0.00144903
LNC_008840	XLOC_082811	.	transcript	0	0.277251	#NAME?	0.0024339	0.0430045
LNC_008843	XLOC_082813	.	transcript	0.191633	0	Inf	0.000179455	0.00591083
LNC_008895	XLOC_083203	.	transcript	0	0.383847	#NAME?	0.00135918	0.0280034
LNC_008901	XLOC_083217	.	transcript	0	0.256219	#NAME?	0.000531067	0.0135345
LNC_008909	XLOC_083358	.	transcript	0.0134657	0.451522	-5.06744	0.00183067	0.0349207
LNC_008919	XLOC_083573	.	transcript	0.0709407	1.28456	-4.17852	4.88549e-06	0.000320057
LNC_008920	XLOC_083574	.	transcript	0.0528443	1.10294	-4.38346	2.49195e-06	0.000178276
LNC_008975	XLOC_084041	.	transcript	0	0.531705	#NAME?	1.16456e-09	2.15149e-07
LNC_009009	XLOC_084306	.	transcript	0.917645	0	Inf	0.00019276	0.00625263
LNC_009010	XLOC_084306	.	transcript	0.911068	0	Inf	6.10835e-06	0.000385505
LNC_009011	XLOC_084306	.	transcript	4.01504	0	Inf	7.49519e-11	1.88766e-08
LNC_009012	XLOC_084306	.	transcript	0.556202	0	Inf	0.000236651	0.00732056
LNC_009030	XLOC_084505	.	transcript	1.58076	0.46029	1.78	0.002542	0.0442959
LNC_009063	XLOC_084836	.	transcript	0.719624	0.0417413	4.1077	0.000243744	0.00748792
LNC_009081	XLOC_084993	.	transcript	0.00240567	0.42563	-7.46702	0.000488245	0.0126423
LNC_009106	XLOC_085178	.	transcript	0.0113553	1.25496	-6.78812	0.000130275	0.00458211
LNC_009116	XLOC_085253	.	transcript	0	2.63543	#NAME?	0.00011004	0.00399948
LNC_009140	XLOC_085536	.	transcript	0.538939	0	Inf	0.000331944	0.00952347
LNC_009142	XLOC_085543	.	transcript	0.607107	0	Inf	0.000216471	0.00684612
LNC_009146	XLOC_085632	.	transcript	0.247029	0	Inf	0.00236279	0.0420094
LNC_009192	XLOC_085914	.	transcript	0.00830433	0.333392	-5.32721	0.00119379	0.0255466
LNC_009199	XLOC_085949	.	transcript	0	0.270613	#NAME?	0.00123596	0.0261658
LNC_009211	XLOC_086166	.	transcript	0	0.679537	#NAME?	0.000466207	0.0121779
LNC_009289	XLOC_087101	.	transcript	0.665934	0.081311	3.03386	0.00192461	0.0363196
LNC_009330	XLOC_087252	.	transcript	0	0.587887	#NAME?	3.90274e-05	0.00175252
LNC_009342	XLOC_087367	.	transcript	1.40853	0.0846963	4.05575	8.23394e-10	1.59285e-07
LNC_009344	XLOC_087369	.	transcript	0.846562	0.0257697	5.03787	9.02204e-06	0.000536707
LNC_009351	XLOC_087403	.	transcript	0	0.288613	#NAME?	0.00119491	0.0255559
LNC_009363	XLOC_087490	.	transcript	0	0.353936	#NAME?	0.000875315	0.0200421
LNC_009371	XLOC_087519	.	transcript	0.20647	0	Inf	0.00177399	0.0340884
LNC_009400	XLOC_087782	.	transcript	0.149039	0	Inf	0.00162767	0.0320327
LNC_009401	XLOC_087782	.	transcript	1.70692	0	Inf	1.47012e-06	0.000114421
LNC_009403	XLOC_087782	.	transcript	0.428559	0	Inf	0.00184352	0.0350651
LNC_009405	XLOC_087782	.	transcript	1.18122	0	Inf	1.49926e-10	3.52638e-08
LNC_009427	XLOC_088003	.	transcript	0	1.06144	#NAME?	0.000105645	0.00387669
LNC_009460	XLOC_088441	.	transcript	2.94561	0.066724	5.46421	2.84667e-06	0.000199986
LNC_009461	XLOC_088441	.	transcript	1.32128	0.147901	3.15924	0.000188546	0.00612338
LNC_009462	XLOC_088459	.	transcript	0.421883	0	Inf	9.41275e-05	0.00357562
LNC_009486	XLOC_088839	.	transcript	0.043524	0.859327	-4.30332	0.000494511	0.0127612
LNC_009513	XLOC_089147	.	transcript	0	1.08448	#NAME?	0.000134367	0.00470744
LNC_009533	XLOC_089274	.	transcript	0.212381	0	Inf	3.25751e-05	0.00152165
LNC_009534	XLOC_089274	.	transcript	1.11613	0.00271267	8.68457	2.25282e-18	2.93372e-15
LNC_009535	XLOC_089274	.	transcript	3.28609	0	Inf	3.7086e-08	4.61561e-06
LNC_009575	XLOC_089820	.	transcript	5.03933	1.63244	1.6262	7.60128e-06	0.000460667
LNC_009617	XLOC_090366	.	transcript	0.551866	0	Inf	4.53369e-05	0.00199349
LNC_009635	XLOC_090619	.	transcript	0.61827	0	Inf	3.63705e-05	0.00167016
LNC_009639	XLOC_090649	.	transcript	1.54837	0.627104	1.30397	0.00127379	0.0267757
LNC_009724	XLOC_091637	.	transcript	0	0.501371	#NAME?	0.00261632	0.0452365
LNC_009761	XLOC_092087	.	transcript	0	0.552492	#NAME?	0.00207196	0.0383986
LNC_009798	XLOC_092449	.	transcript	0.352062	0	Inf	0.00219601	0.0398671
LNC_009813	XLOC_092726	.	transcript	0.372658	0	Inf	2.21832e-05	0.00111842
LNC_009833	XLOC_093097	.	transcript	0	0.492233	#NAME?	0.000115139	0.00415093
LNC_009835	XLOC_093100	.	transcript	0	0.310526	#NAME?	0.000555587	0.0140031
LNC_009875	XLOC_093830	.	transcript	0.293282	0.0125087	4.55129	0.00234513	0.0417887
LNC_009938	XLOC_094345	.	transcript	0.405906	0	Inf	0.00185848	0.0352874
LNC_010056	XLOC_095725	.	transcript	0	0.614241	#NAME?	0.00140234	0.0286873
LNC_010067	XLOC_095750	.	transcript	0.970978	0.0158113	5.94041	3.22235e-06	0.000222571
LNC_010104	XLOC_096058	.	transcript	0	2.58022	#NAME?	6.81401e-08	7.69162e-06
LNC_010105	XLOC_096058	.	transcript	0	2.2489	#NAME?	6.69106e-05	0.00271879
LNC_010129	XLOC_096199	.	transcript	0	0.938313	#NAME?	2.73121e-06	0.00019289
LNC_010139	XLOC_096276	.	transcript	0.483273	0	Inf	7.46764e-05	0.00296661
LNC_010150	XLOC_096365	.	transcript	0.805097	0.0181617	5.47019	0.000186061	0.00607751
LNC_010152	XLOC_096368	.	transcript	0.6942	0.016297	5.41267	4.04845e-08	5.01519e-06
LNC_010153	XLOC_096368	.	transcript	0.23479	0	Inf	0.00121603	0.0258803
LNC_010154	XLOC_096368	.	transcript	0.80441	0.0517863	3.95729	4.1527e-06	0.000276805
LNC_010186	XLOC_096728	.	transcript	0.250088	0.0378653	2.72349	0.0029666	0.0496062
LNC_010220	XLOC_097186	.	transcript	0.00550967	0.700592	-6.99047	9.32654e-07	7.68461e-05
LNC_010233	XLOC_097363	.	transcript	0	0.449403	#NAME?	0.00207166	0.0383986
LNC_010234	XLOC_097368	.	transcript	0.0221807	0.465645	-4.39186	0.00228683	0.0410415
LNC_010244	XLOC_097489	.	transcript	0.0248877	1.62774	-6.0313	0.000817049	0.0189834
LNC_010247	XLOC_097489	.	transcript	0	0.444568	#NAME?	0.000206379	0.00660214
LNC_010288	XLOC_097731	.	transcript	0	1.25397	#NAME?	1.03481e-06	8.42231e-05
LNC_010302	XLOC_097800	.	transcript	0.523739	0.0348833	3.90824	0.00208792	0.0386004
LNC_010315	XLOC_097876	.	transcript	1.37035	0	Inf	1.86794e-06	0.000139487
LNC_010343	XLOC_098129	.	transcript	0.857321	0	Inf	7.43264e-05	0.00295928
LNC_010348	XLOC_098259	.	transcript	0.420134	0.09769	2.10457	0.0022863	0.0410415
LNC_010349	XLOC_098259	.	transcript	1.04726	0.212301	2.30244	3.24185e-06	0.000223341
LNC_010350	XLOC_098259	.	transcript	1.02196	0	Inf	8.79741e-14	4.84239e-11
LNC_010351	XLOC_098259	.	transcript	1.31106	0.085847	3.93282	6.08568e-05	0.00250909
LNC_010352	XLOC_098259	.	transcript	0.891629	0.070397	3.66286	1.84592e-05	0.000964064
LNC_010354	XLOC_098268	.	transcript	0.351351	0.076806	2.19362	0.00107872	0.0235563
LNC_010355	XLOC_098269	.	transcript	0.709127	0.169939	2.06103	0.000631982	0.0154737
LNC_010356	XLOC_098272	.	transcript	0.340625	0.044579	2.93375	0.000151232	0.00516939
LNC_010381	XLOC_098542	.	transcript	0.785464	0	Inf	0.000150199	0.00514066
LNC_010427	XLOC_099012	.	transcript	0	0.672731	#NAME?	0.000158027	0.00535708
LNC_010455	XLOC_099402	.	transcript	0	0.897809	#NAME?	2.44027e-06	0.000175732
LNC_010481	XLOC_099796	.	transcript	0	0.305869	#NAME?	0.00140886	0.0287655
LNC_010552	XLOC_100617	.	transcript	0.359573	0.043369	3.05155	0.00236205	0.0420094
LNC_010560	XLOC_100688	.	transcript	0.272635	0	Inf	0.00125851	0.0265067
LNC_010671	XLOC_102073	.	transcript	0.444336	0	Inf	3.2627e-05	0.00152275
LNC_010794	XLOC_103480	.	transcript	0	0.257297	#NAME?	0.000380859	0.0104549
LNC_010820	XLOC_103697	.	transcript	1.9184	0.37167	2.36781	5.52168e-06	0.000355197
LNC_010823	XLOC_103706	.	transcript	13.2227	1.2739	3.37569	3.82471e-05	0.00172643
LNC_010847	XLOC_103850	.	transcript	0.000546	0.256607	-8.87644	0.00261623	0.0452365
LNC_010876	XLOC_104168	.	transcript	0.398568	0	Inf	0.000602369	0.0149242
LNC_010877	XLOC_104168	.	transcript	1.68039	0.135876	3.62844	9.70879e-07	7.95048e-05
LNC_010878	XLOC_104168	.	transcript	0.542666	0	Inf	0.000640627	0.0156399
LNC_010927	XLOC_104662	.	transcript	0.00599833	2.83717	-8.88567	3.9553e-08	4.9112e-06
LNC_010928	XLOC_104663	.	transcript	0.85311	11.2118	-3.71615	2.68608e-05	0.00131093
LNC_010931	XLOC_104680	.	transcript	3.60819	1.18306	1.60876	4.56229e-07	4.17822e-05
LNC_010932	XLOC_104680	.	transcript	2.99936	0	Inf	1.23915e-29	9.45154e-26
LNC_010942	XLOC_104808	.	transcript	0.782199	19.6354	-4.64978	5.12097e-06	0.00033402
LNC_010966	XLOC_104957	.	transcript	0	0.818491	#NAME?	0.000689344	0.0166083
LNC_010967	XLOC_104957	.	transcript	0	1.21216	#NAME?	0.000138239	0.00481801
LNC_010973	XLOC_104986	.	transcript	0.00739267	0.346965	-5.55255	0.00250675	0.0438677
LNC_011005	XLOC_105192	.	transcript	0.275805	0.033029	3.06185	0.00272763	0.04666
LNC_011055	XLOC_105700	.	transcript	0	1.25131	#NAME?	5.67658e-05	0.00237899
LNC_011077	XLOC_105907	.	transcript	0.26483	0.0138717	4.25485	0.00296641	0.0496062
LNC_011099	XLOC_106182	.	transcript	0.598321	0	Inf	9.83528e-06	0.000578332
LNC_011101	XLOC_106189	.	transcript	2.03712	0.642463	1.66484	0.00219509	0.039864
LNC_011112	XLOC_106308	.	transcript	0.273716	0	Inf	0.000943581	0.0212013
LNC_011166	XLOC_106757	.	transcript	0.410582	0	Inf	0.000155677	0.00529422
LNC_011193	XLOC_107170	.	transcript	0.749507	0.102861	2.86524	0.00152104	0.0305442
LNC_011248	XLOC_107610	.	transcript	0	0.727599	#NAME?	0.000150499	0.00514764
LNC_011260	XLOC_107756	.	transcript	0.0199113	0.882358	-5.4697	2.2834e-05	0.00114582
LNC_011261	XLOC_107763	.	transcript	0.0582407	1.0379	-4.1555	9.55437e-06	0.000563054
LNC_011262	XLOC_107770	.	transcript	0	0.448683	#NAME?	0.00170729	0.0331958
LNC_011279	XLOC_107973	.	transcript	0	0.70857	#NAME?	1.4126e-05	0.000771968
LNC_011380	XLOC_108556	.	transcript	0.418808	0	Inf	0.000253144	0.0077366
LNC_011459	XLOC_109259	.	transcript	0.294124	0.0281723	3.38407	0.00271066	0.0464466
LNC_011468	XLOC_109314	.	transcript	1.14328	0.35436	1.68989	0.00077771	0.0182441
LNC_011471	XLOC_109400	.	transcript	0.230732	1.72802	-2.90483	0.00210958	0.0388129
LNC_011486	XLOC_109631	.	transcript	0	0.762018	#NAME?	0.00150973	0.0304315
LNC_011520	XLOC_109986	.	transcript	0	0.184529	#NAME?	0.000269672	0.00814287
LNC_011523	XLOC_109986	.	transcript	0	0.18367	#NAME?	2.78428e-05	0.00134777
LNC_011530	XLOC_110012	.	transcript	0.540571	0.021473	4.65389	0.00166316	0.0325869
LNC_011531	XLOC_110012	.	transcript	0.562645	0.0669737	3.07056	0.000900486	0.0204765
LNC_011592	XLOC_110416	.	transcript	0.339477	0.008483	5.3226	2.61728e-06	0.000186074
LNC_011609	XLOC_110503	.	transcript	0.373644	0	Inf	0.00263889	0.0454903
LNC_011620	XLOC_110691	.	transcript	0.956186	0.527012	0.859456	0.00172994	0.0334496
LNC_011630	XLOC_111000	.	transcript	0	0.335893	#NAME?	0.000832636	0.0192868
LNC_011637	XLOC_111034	.	transcript	0	0.286703	#NAME?	0.00167568	0.03276
LNC_011668	XLOC_111599	.	transcript	71.9791	2.0665	5.12232	9.30958e-05	0.00354787
LNC_011718	XLOC_112160	.	transcript	0	0.663008	#NAME?	0.000147814	0.00507972
LNC_011724	XLOC_112235	.	transcript	0.396842	0.0399697	3.31159	0.000926964	0.0209271
LNC_011725	XLOC_112235	.	transcript	0.257555	0	Inf	0.00211915	0.0389218
LNC_011742	XLOC_112361	.	transcript	2.99127	0.175357	4.09239	8.78447e-05	0.00338643
LNC_011751	XLOC_112427	.	transcript	0.684377	0	Inf	0.00153573	0.0306641
LNC_011764	XLOC_112542	.	transcript	0.789116	0.011122	6.14875	3.45228e-05	0.00159801
LNC_011825	XLOC_113015	.	transcript	0	0.811268	#NAME?	3.36004e-05	0.00156407
LNC_011831	XLOC_113059	.	transcript	0.155838	0	Inf	0.000990847	0.0220385
LNC_011843	XLOC_113128	.	transcript	2.05066	1.15519	0.827951	0.00210766	0.0388129
LNC_011873	XLOC_113537	.	transcript	0	0.313632	#NAME?	0.00217138	0.0395706
LNC_011880	XLOC_113637	.	transcript	0.501191	0.0102447	5.61241	0.000105295	0.00386651
LNC_011958	XLOC_114183	.	transcript	3.0491	0	Inf	3.77423e-05	0.00170919
LNC_011961	XLOC_114185	.	transcript	0.027924	1.30805	-5.54977	0.000309794	0.00907324
LNC_012011	XLOC_114445	.	transcript	0.509312	0	Inf	1.43827e-05	0.000782793
LNC_012013	XLOC_114445	.	transcript	0.387288	0	Inf	0.000127903	0.00453153
LNC_012045	XLOC_114683	.	transcript	5.14061	0	Inf	0.000215464	0.00682717
LNC_012069	XLOC_115060	.	transcript	0.577359	0	Inf	4.99887e-05	0.00214205
LNC_012070	XLOC_115060	.	transcript	1.30781	0.0340867	5.2618	8.66037e-09	1.29522e-06
LNC_012106	XLOC_115325	.	transcript	0.292784	0	Inf	0.00267241	0.0459141
LNC_012129	XLOC_115497	.	transcript	0.002855	0.307563	-6.75125	2.53589e-05	0.0012506
LNC_012137	XLOC_115506	.	transcript	0.382023	0.0235283	4.02119	7.09502e-05	0.00286075
LNC_012167	XLOC_115815	.	transcript	3.16261	0.39457	3.00276	0.00116032	0.0249404
LNC_012168	XLOC_115822	.	transcript	6.36064	1.54819	2.03859	1.10804e-06	8.93665e-05
LNC_012169	XLOC_115822	.	transcript	2.11145	0.734541	1.52332	3.23212e-05	0.00151377
LNC_012175	XLOC_115839	.	transcript	0	0.307073	#NAME?	0.000252283	0.00771913
LNC_012268	XLOC_116734	.	transcript	0.294789	0.00506667	5.8625	0.000287805	0.00855596
LNC_012275	XLOC_116826	.	transcript	0	0.532565	#NAME?	4.42911e-05	0.00195231
LNC_012304	XLOC_117089	.	transcript	0.0192573	0.500539	-4.7	0.00261035	0.0451772
LNC_012318	XLOC_117242	.	transcript	0.67285	0.0260073	4.6933	9.25682e-05	0.00353029
LNC_012348	XLOC_117457	.	transcript	0	0.700277	#NAME?	5.55284e-06	0.000356772
LNC_012351	XLOC_117526	.	transcript	0	0.643198	#NAME?	1.26446e-07	1.34219e-05
LNC_012358	XLOC_117616	.	transcript	0.946355	0.164384	2.52531	0.000205835	0.00659428
LNC_012359	XLOC_117619	.	transcript	0	0.387636	#NAME?	7.2471e-05	0.0029046
LNC_012372	XLOC_117737	.	transcript	0.623215	0	Inf	3.42143e-05	0.0015885
LNC_012374	XLOC_117811	.	transcript	1.3e-05	0.302345	-14.5054	0.000108539	0.00395842
LNC_012377	XLOC_117816	.	transcript	0	0.32819	#NAME?	0.00264587	0.0455558
LNC_012454	XLOC_118587	.	transcript	0.899104	0.113235	2.98917	0.00073246	0.0174121
LNC_012471	XLOC_118788	.	transcript	0.0172707	0.926727	-5.74575	0.00132589	0.0275134
LNC_012525	XLOC_119337	.	transcript	0	0.662966	#NAME?	0.00232878	0.0415842
LNC_012537	XLOC_119470	.	transcript	2.80397	1.06785	1.39277	0.00154027	0.0307089
LNC_012554	XLOC_119601	.	transcript	0.000328333	0.328955	-9.96851	0.00161355	0.0318369
LNC_012617	XLOC_120379	.	transcript	0	2.06204	#NAME?	3.7258e-05	0.00169589
LNC_012621	XLOC_120441	.	transcript	0	0.520152	#NAME?	4.84504e-05	0.00208955
LNC_012668	XLOC_121101	.	transcript	0.629568	0.020014	4.97528	2.45009e-07	2.36984e-05
LNC_012682	XLOC_121217	.	transcript	0	0.47402	#NAME?	9.42423e-05	0.00357562
LNC_012684	XLOC_121217	.	transcript	0	1.52307	#NAME?	8.35495e-07	7.025e-05
LNC_012685	XLOC_121217	.	transcript	0	0.89123	#NAME?	5.24216e-06	0.00033926
LNC_012686	XLOC_121217	.	transcript	0	0.570769	#NAME?	0.000122282	0.00436713
LNC_012688	XLOC_121238	.	transcript	0	0.510382	#NAME?	6.1609e-08	7.16004e-06
LNC_012738	XLOC_121931	.	transcript	0	0.506754	#NAME?	0.000376102	0.0103687
LNC_012782	XLOC_122401	.	transcript	0	5.5334	#NAME?	0.000677222	0.016376
LNC_012853	XLOC_122843	.	transcript	0	0.378653	#NAME?	0.00255428	0.0444518
LNC_012869	XLOC_122960	.	transcript	0	0.476377	#NAME?	0.00169065	0.0329854
LNC_012871	XLOC_122969	.	transcript	0	0.458918	#NAME?	0.000176032	0.00582324
LNC_012928	XLOC_123841	.	transcript	0	1.05064	#NAME?	6.37107e-05	0.00261665
LNC_012936	XLOC_123897	.	transcript	0.0579207	0.780007	-3.75134	0.00150997	0.0304315
LNC_012937	XLOC_123900	.	transcript	0	0.485312	#NAME?	0.00291438	0.0490248
LNC_012956	XLOC_124035	.	transcript	73.6595	29.9095	1.30027	7.48012e-06	0.000454873
LNC_012977	XLOC_124194	.	transcript	3.19705	0.405795	2.97792	7.84342e-07	6.6684e-05
LNC_012999	XLOC_124364	.	transcript	0	0.543758	#NAME?	1.57897e-05	0.000844111
LNC_013047	XLOC_124601	.	transcript	0.18728	0	Inf	3.61412e-06	0.000246129
LNC_013060	XLOC_124699	.	transcript	4.48879	0.975876	2.20156	0.000547718	0.013871
LNC_013062	XLOC_124702	.	transcript	0.575299	0	Inf	2.97506e-05	0.00141699
LNC_013074	XLOC_124818	.	transcript	0	0.269764	#NAME?	0.00212438	0.0389871
LNC_013097	XLOC_125005	.	transcript	0	0.363545	#NAME?	0.000323836	0.00935621
LNC_013101	XLOC_125010	.	transcript	0.41851	0	Inf	4.59479e-05	0.00200722
LNC_013127	XLOC_125138	.	transcript	0	0.583579	#NAME?	2.1057e-06	0.00015401
LNC_013135	XLOC_125191	.	transcript	0.212192	0	Inf	8.17618e-05	0.00320281
LNC_013165	XLOC_125347	.	transcript	0.417663	0.0158193	4.72258	0.00183832	0.0350041
LNC_013205	XLOC_125801	.	transcript	2.09821	0.374826	2.48487	4.79788e-05	0.0020776
LNC_013211	XLOC_125872	.	transcript	0.326114	0	Inf	0.00017305	0.00574239
LNC_013214	XLOC_125889	.	transcript	0	0.800021	#NAME?	3.57358e-05	0.00164483
LNC_013255	XLOC_126174	.	transcript	0	0.361718	#NAME?	3.17101e-05	0.00149169
LNC_013292	XLOC_126359	.	transcript	0.186466	1.41894	-2.92783	0.00144033	0.0293295
LNC_013294	XLOC_126382	.	transcript	0.171335	1.11709	-2.70485	0.00163468	0.0321233
LNC_013295	XLOC_126385	.	transcript	0.00112333	0.315173	-8.13221	0.000482146	0.0125269
LNC_013299	XLOC_126419	.	transcript	0.131901	1.10545	-3.0671	0.0024274	0.0429436
LNC_013303	XLOC_126429	.	transcript	0.285201	1.93763	-2.76424	0.00214858	0.0392751
LNC_013304	XLOC_126431	.	transcript	0.285326	2.12237	-2.89499	0.000129235	0.00456056
LNC_013306	XLOC_126432	.	transcript	0.272344	2.15675	-2.98536	8.21245e-05	0.00321465
LNC_013307	XLOC_126433	.	transcript	0.338781	2.30613	-2.76705	0.00199984	0.0373694
LNC_013310	XLOC_126447	.	transcript	0	0.674983	#NAME?	2.74763e-10	5.93933e-08
LNC_013312	XLOC_126455	.	transcript	0.256523	1.72302	-2.74777	0.00264943	0.0456023
LNC_013316	XLOC_126486	.	transcript	0	0.48875	#NAME?	7.26141e-07	6.25325e-05
LNC_013417	XLOC_127337	.	transcript	0	0.328942	#NAME?	0.00084726	0.0195577
LNC_013471	XLOC_128037	.	transcript	1.60828	0.117382	3.77624	2.40516e-10	5.32847e-08
LNC_013472	XLOC_128037	.	transcript	1.76741	0.098664	4.16297	7.39356e-05	0.00294815
LNC_013473	XLOC_128037	.	transcript	0.495205	0	Inf	0.00192509	0.0363196
LNC_013476	XLOC_128037	.	transcript	0.922612	0.0327523	4.81605	2.00093e-05	0.00102922
LNC_013477	XLOC_128037	.	transcript	0.82636	0.0316423	4.70684	2.37149e-05	0.00117894
LNC_013544	XLOC_128586	.	transcript	0.000324333	0.858711	-11.3705	1.94844e-05	0.00100648
LNC_013553	XLOC_128607	.	transcript	0	0.502631	#NAME?	2.21657e-10	4.97256e-08
LNC_013575	XLOC_128814	.	transcript	0.733821	0	Inf	5.35223e-08	6.36451e-06
LNC_013576	XLOC_128814	.	transcript	0.510039	0	Inf	4.31676e-05	0.00190637
LNC_013600	XLOC_129165	.	transcript	0	0.30614	#NAME?	0.00166186	0.0325735
LNC_013602	XLOC_129182	.	transcript	0.348396	0.00577367	5.9151	3.29675e-05	0.00153729
LNC_013617	XLOC_129271	.	transcript	0.148252	0	Inf	0.000391192	0.0106564
LNC_013618	XLOC_129271	.	transcript	0.305229	0	Inf	4.97102e-09	8.06726e-07
LNC_013619	XLOC_129271	.	transcript	0.360184	0.0488863	2.88123	0.000588744	0.0146683
LNC_013620	XLOC_129271	.	transcript	0.255434	0.0148003	4.10925	0.00290504	0.0489293
LNC_013621	XLOC_129271	.	transcript	0.695496	0	Inf	1.89708e-06	0.000141268
LNC_013622	XLOC_129271	.	transcript	0.596387	0	Inf	1.00684e-06	8.21977e-05
LNC_013624	XLOC_129271	.	transcript	0.671527	0.05713	3.55512	0.000325037	0.00937863
LNC_013625	XLOC_129271	.	transcript	0.772074	0.034712	4.47523	2.08837e-05	0.00106396
LNC_013630	XLOC_129284	.	transcript	0.557602	0.000671333	9.69799	7.43825e-06	0.00045336
LNC_013631	XLOC_129284	.	transcript	0.324424	0.0930467	1.80185	0.00197375	0.0370543
LNC_013725	XLOC_130336	.	transcript	0.410716	0	Inf	0.00262572	0.0453697
LNC_013743	XLOC_130627	.	transcript	1.84044	0.00260267	9.46585	1.73878e-06	0.000131542
LNC_013744	XLOC_130627	.	transcript	13.1343	0.578822	4.50407	0.000331599	0.00951867
LNC_013750	XLOC_130635	.	transcript	0.528578	0.0274227	4.26868	0.000278603	0.00833811
LNC_013765	XLOC_130743	.	transcript	0.003286	0.258671	-6.29864	0.00215567	0.0393623
LNC_013785	XLOC_130810	.	transcript	0	3.41208	#NAME?	5.77713e-06	0.000367643
LNC_013838	XLOC_131516	.	transcript	1.33751	0.00796	7.39257	7.94124e-14	4.4275e-11
LNC_013839	XLOC_131516	.	transcript	1.96182	0	Inf	3.04373e-10	6.52057e-08
LNC_013840	XLOC_131516	.	transcript	1.26731	0	Inf	1.48439e-09	2.68659e-07
LNC_013841	XLOC_131516	.	transcript	1.29054	0	Inf	2.26378e-12	8.51181e-10
LNC_013842	XLOC_131516	.	transcript	1.0559	0.009066	6.86379	5.39749e-11	1.41394e-08
LNC_013843	XLOC_131516	.	transcript	1.67413	0	Inf	2.73483e-12	1.00702e-09
LNC_013844	XLOC_131516	.	transcript	1.27925	0	Inf	2.11497e-12	8.00869e-10
LNC_013845	XLOC_131516	.	transcript	1.33804	0	Inf	2.28677e-12	8.53813e-10
LNC_013868	XLOC_131781	.	transcript	0.942923	0	Inf	3.89145e-05	0.00174892
LNC_013870	XLOC_131801	.	transcript	0.318919	0	Inf	1.86083e-09	3.27898e-07
LNC_013871	XLOC_131854	.	transcript	0.757474	0	Inf	0.000197146	0.00636783
LNC_013879	XLOC_132200	.	transcript	4.25282	1.05378	2.01285	5.68862e-08	6.70479e-06
LNC_013922	XLOC_132862	.	transcript	1.38912	0.0687737	4.33618	9.52676e-05	0.00359684
LNC_013923	XLOC_132863	.	transcript	0.676574	0	Inf	0.000846375	0.0195457
LNC_013924	XLOC_132864	.	transcript	0.387063	0.018568	4.38168	0.00153566	0.0306641
LNC_013984	XLOC_133530	.	transcript	0.721072	0	Inf	0.000153572	0.00523595
LNC_013993	XLOC_133572	.	transcript	0	0.286687	#NAME?	0.000187166	0.00610084
LNC_013997	XLOC_133575	.	transcript	0	0.273932	#NAME?	0.00234883	0.0418168
LNC_014005	XLOC_133680	.	transcript	5.75433	0.0552483	6.70257	1.90733e-08	2.61118e-06
LNC_014010	XLOC_133763	.	transcript	0.068813	4.81775	-6.12953	8.85149e-05	0.00340734
LNC_014019	XLOC_133830	.	transcript	0	0.542282	#NAME?	0.00016623	0.00556797
LNC_014023	XLOC_133840	.	transcript	0.568203	0.100651	2.49704	4.20309e-05	0.00186543
LNC_014024	XLOC_133840	.	transcript	0.353008	0	Inf	2.35507e-14	1.46211e-11
LNC_014025	XLOC_133840	.	transcript	0.498062	0	Inf	3.59195e-09	6.06903e-07
LNC_014026	XLOC_133840	.	transcript	0.25838	0.0141113	4.19457	7.73786e-05	0.00305803
LNC_014027	XLOC_133840	.	transcript	0.448177	0	Inf	1.21488e-09	2.2214e-07
LNC_014028	XLOC_133840	.	transcript	0.600072	0	Inf	3.44978e-10	7.33828e-08
LNC_014029	XLOC_133840	.	transcript	0.731176	0.011197	6.02904	1.59692e-09	2.85159e-07
LNC_014030	XLOC_133840	.	transcript	0.386527	0	Inf	1.40232e-09	2.55539e-07
LNC_014031	XLOC_133840	.	transcript	0.294563	0	Inf	1.00726e-08	1.47746e-06
LNC_014032	XLOC_133840	.	transcript	1.55225	0	Inf	1.93964e-17	2.1135e-14
LNC_014073	XLOC_134323	.	transcript	0.649938	0.024979	4.70152	0.00083743	0.0193651
LNC_014096	XLOC_134633	.	transcript	0.000291333	0.759354	-11.3479	3.76864e-05	0.00170811
LNC_014118	XLOC_134823	.	transcript	0	3.27007	#NAME?	2.04596e-05	0.00104835
LNC_014127	XLOC_134922	.	transcript	4926.79	1650.6	1.57766	2.14518e-05	0.00108668
LNC_014131	XLOC_134926	.	transcript	1.22198	0	Inf	9.51402e-05	0.00359684
LNC_014134	XLOC_134940	.	transcript	0.446951	0.095093	2.23271	0.00167774	0.0327884
LNC_014135	XLOC_134989	.	transcript	0.509085	0.00730867	6.12215	0.000804083	0.0187392
LNC_014164	XLOC_135099	.	transcript	0.0124973	0.934297	-6.22419	0.00293375	0.0492885
LNC_014174	XLOC_135183	.	transcript	10.5782	0.208966	5.66168	1.41176e-11	4.43393e-09
LNC_014193	XLOC_135238	.	transcript	0.543422	0	Inf	0.00120553	0.0257061
LNC_014194	XLOC_135238	.	transcript	15.6808	0.597976	4.71277	3.60411e-10	7.57601e-08
LNC_014210	XLOC_135321	.	transcript	0.0498797	0.828109	-4.0533	0.00117636	0.0252648
LNC_014232	XLOC_135745	.	transcript	0.02156	0.71443	-5.05036	3.07435e-05	0.00145648
LNC_014233	XLOC_135755	.	transcript	2.46873	0.636945	1.95453	5.78864e-05	0.0024127
LNC_014280	XLOC_136291	.	transcript	0.130691	0.964753	-2.884	0.0021249	0.0389871
LNC_014312	XLOC_136521	.	transcript	2.82784	0.214264	3.72224	0.000346196	0.00980589
LNC_014315	XLOC_136521	.	transcript	3.06926	0.0413397	6.21422	2.23855e-07	2.18502e-05
LNC_014316	XLOC_136521	.	transcript	3.17708	0.158093	4.32886	8.3691e-09	1.25871e-06
LNC_014351	XLOC_136944	.	transcript	0.0233683	1.60387	-6.10085	0.00208556	0.0385702
LNC_014381	XLOC_137381	.	transcript	0.514139	0.0573157	3.16516	0.00130277	0.0271852
LNC_014396	XLOC_137614	.	transcript	2.14274	1.34127	0.675861	0.00295662	0.0495324
LNC_014420	XLOC_137748	.	transcript	0	0.521673	#NAME?	0.00194119	0.0365975
LNC_014425	XLOC_137863	.	transcript	0.147638	1.17666	-2.99456	0.00253	0.0441802
LNC_014427	XLOC_137866	.	transcript	0.138559	1.11394	-3.0071	0.00111474	0.0241747
LNC_014433	XLOC_137872	.	transcript	0.0623923	0.69731	-3.48236	0.00201492	0.0376024
LNC_014493	XLOC_138344	.	transcript	1.40835	0.0244823	5.84612	1.35199e-07	1.4154e-05
LNC_014494	XLOC_138344	.	transcript	0.492619	0.007525	6.03264	2.77594e-05	0.00134495
LNC_014551	XLOC_138763	.	transcript	0.00890733	0.495265	-5.79706	0.00105032	0.0230587
LNC_014552	XLOC_138763	.	transcript	0.003927	0.521362	-7.05271	0.000100297	0.00375035
LNC_014591	XLOC_139076	.	transcript	1.76974	0.124456	3.82983	7.85392e-05	0.00309245
LNC_014592	XLOC_139092	.	transcript	1.39526	0	Inf	2.44955e-05	0.00121211
LNC_014612	XLOC_139375	.	transcript	0	0.423153	#NAME?	6.07104e-05	0.00250499
LNC_014617	XLOC_139397	.	transcript	0.282935	7.14668	-4.65873	0.0010895	0.0237334
LNC_014684	XLOC_139993	.	transcript	1.42456	0.00584567	7.92893	3.06003e-11	8.46534e-09
LNC_014685	XLOC_140000	.	transcript	28.6262	0.560981	5.67324	5.43335e-09	8.60824e-07
LNC_014686	XLOC_140002	.	transcript	11.4308	0.0807653	7.14497	7.86018e-07	6.67203e-05
LNC_014687	XLOC_140002	.	transcript	13.5263	0.373952	5.17677	4.62567e-08	5.54997e-06
LNC_014689	XLOC_140002	.	transcript	4.00748	0	Inf	4.23371e-07	3.91762e-05
LNC_014690	XLOC_140004	.	transcript	4.00327	0.145773	4.77938	8.94439e-07	7.41551e-05
LNC_014702	XLOC_140133	.	transcript	0.389263	0	Inf	0.000145938	0.0050368
LNC_014709	XLOC_140159	.	transcript	10.2969	3.95518	1.3804	2.25378e-07	2.19188e-05
LNC_014735	XLOC_140384	.	transcript	0.0128097	0.902844	-6.13917	0.000935463	0.0210833
LNC_014745	XLOC_140496	.	transcript	0.00383333	0.452216	-6.88227	4.98488e-05	0.00214072
LNC_014748	XLOC_140528	.	transcript	0.0221347	0.418021	-4.2392	0.000914186	0.0207051
LNC_014754	XLOC_140624	.	transcript	0.021448	0.436221	-4.34614	0.00186228	0.0353343
LNC_014800	XLOC_141140	.	transcript	0	0.791442	#NAME?	1.56142e-05	0.000837865
LNC_014816	XLOC_141256	.	transcript	0.465512	0.009825	5.56622	8.47087e-08	9.38333e-06
LNC_014828	XLOC_141514	.	transcript	1.90896	0.137626	3.79396	0.000170362	0.00566726
LNC_014856	XLOC_141840	.	transcript	0.00212167	0.283589	-7.06246	0.000166591	0.00557306
LNC_014858	XLOC_141840	.	transcript	0.774361	0.144639	2.42055	7.76473e-05	0.00305959
LNC_014860	XLOC_141847	.	transcript	0	0.733676	#NAME?	0.000143991	0.00497925
LNC_014861	XLOC_141847	.	transcript	0	0.609629	#NAME?	0.000317029	0.00922442
LNC_014863	XLOC_141859	.	transcript	0	1.00364	#NAME?	7.37033e-05	0.00294481
LNC_014887	XLOC_142082	.	transcript	0.271198	0	Inf	0.000530186	0.0135185
LNC_014888	XLOC_142103	.	transcript	0.523324	0	Inf	0.000961869	0.0215601
LNC_014901	XLOC_142230	.	transcript	0	0.410955	#NAME?	0.000824821	0.0191224
LNC_014920	XLOC_142517	.	transcript	2.34321	1.37595	0.76806	0.00167152	0.0327027
LNC_014927	XLOC_142601	.	transcript	0.520091	0.116765	2.15515	0.00210773	0.0388129
LNC_015033	XLOC_143265	.	transcript	0.247686	2.15809	-3.12317	0.00152239	0.0305442
LNC_015042	XLOC_143381	.	transcript	0	1.02402	#NAME?	0.000151847	0.00518685
LNC_015052	XLOC_143462	.	transcript	0	0.560041	#NAME?	0.000802224	0.0187204
LNC_015098	XLOC_143844	.	transcript	0.774968	0.051036	3.92455	2.4465e-05	0.00121211
LNC_015118	XLOC_144084	.	transcript	0	0.49905	#NAME?	0.00102139	0.0225808
LNC_015164	XLOC_144267	.	transcript	3.95543	0.852712	2.2137	0.000188047	0.00611089
LNC_015165	XLOC_144267	.	transcript	0.387111	0	Inf	0.0021064	0.0388129
LNC_015167	XLOC_144278	.	transcript	0.973096	0	Inf	0.000716998	0.0171284
LNC_015243	XLOC_144962	.	transcript	0.027466	0.436048	-3.98877	0.00290393	0.0489261
LNC_015259	XLOC_145128	.	transcript	0	0.429034	#NAME?	0.000416497	0.0111579
LNC_015264	XLOC_145258	.	transcript	0.357108	0.004762	6.22865	0.00138481	0.0284048
LNC_015369	XLOC_147053	.	transcript	0	0.331622	#NAME?	7.25172e-05	0.0029046
LNC_015391	XLOC_147348	.	transcript	1.88891	0.944771	0.999514	0.00281221	0.0477119
LNC_015426	XLOC_147742	.	transcript	0	0.632971	#NAME?	2.73974e-05	0.00133208
LNC_015465	XLOC_148068	.	transcript	0.923992	0.0739593	3.64308	0.00081646	0.018978
LNC_015467	XLOC_148068	.	transcript	0.507909	0.0498133	3.34997	0.00263324	0.0454408
LNC_015611	XLOC_149813	.	transcript	0.40287	0	Inf	1.76762e-05	0.000928907
LNC_015612	XLOC_149817	.	transcript	0.238852	0	Inf	0.00179887	0.0344219
LNC_015613	XLOC_149832	.	transcript	0.438368	0.00702733	5.96302	0.000102538	0.00379894
LNC_015614	XLOC_149835	.	transcript	0.747671	0.016748	5.48034	4.66255e-09	7.65978e-07
LNC_015615	XLOC_149836	.	transcript	0.762412	0.002714	8.13401	6.67234e-12	2.266e-09
LNC_015616	XLOC_149837	.	transcript	53.4332	1.30381	5.35693	1.05972e-09	1.99931e-07
LNC_015617	XLOC_149837	.	transcript	170.382	9.48048	4.16767	1.55081e-10	3.63161e-08
LNC_015628	XLOC_149866	.	transcript	0	1.03067	#NAME?	3.5462e-07	3.34521e-05
LNC_015629	XLOC_149867	.	transcript	0	0.982155	#NAME?	1.10249e-07	1.18917e-05
LNC_015670	XLOC_150242	.	transcript	2.24809	0.444649	2.33796	0.000780469	0.0182927
LNC_015689	XLOC_150328	.	transcript	0	0.430398	#NAME?	0.00138185	0.0283659
LNC_015698	XLOC_150466	.	transcript	0.0277517	0.63021	-4.50519	0.00124842	0.0263565
LNC_015722	XLOC_150906	.	transcript	1.48532	0.174059	3.09313	0.0003781	0.0103952
LNC_015743	XLOC_151292	.	transcript	0	0.622096	#NAME?	0.00136122	0.0280034
LNC_015756	XLOC_151367	.	transcript	0	0.456776	#NAME?	0.00183808	0.0350041
LNC_015788	XLOC_151551	.	transcript	0.00131367	0.29222	-7.79731	0.00289976	0.0488867
LNC_015831	XLOC_151837	.	transcript	0.497016	0	Inf	5.52586e-18	6.41385e-15
LNC_015833	XLOC_151837	.	transcript	1.34474	0.177069	2.92494	3.83876e-05	0.00173107
LNC_015838	XLOC_151837	.	transcript	1.29793	0.575805	1.17256	7.20384e-05	0.00289411
LNC_015840	XLOC_151837	.	transcript	0.429919	0	Inf	5.23274e-07	4.70348e-05
LNC_015842	XLOC_151839	.	transcript	0.468729	0.226907	1.04665	0.00171255	0.0332639
LNC_015846	XLOC_151847	.	transcript	1.19164	0.616313	0.95121	0.000117905	0.00423349
LNC_015848	XLOC_151848	.	transcript	1.20085	0.504533	1.25104	0.00016749	0.00559965
LNC_015890	XLOC_152216	.	transcript	0.499365	0.067597	2.88506	0.000273565	0.00823096
LNC_015893	XLOC_152216	.	transcript	0.834719	0.143811	2.53711	0.00171662	0.0333044
LNC_015904	XLOC_152372	.	transcript	0	0.702469	#NAME?	0.000111634	0.00404366
LNC_015924	XLOC_152589	.	transcript	0.358358	0	Inf	0.000247409	0.00758739
LNC_015930	XLOC_152593	.	transcript	0.206904	0	Inf	5.57285e-05	0.00234658
LNC_015940	XLOC_152655	.	transcript	0	0.827195	#NAME?	0.000112284	0.00406444
LNC_016020	XLOC_153273	.	transcript	0	0.361455	#NAME?	0.00030609	0.00899696
LNC_016061	XLOC_153504	.	transcript	0	0.436673	#NAME?	8.58341e-05	0.00332332
LNC_016073	XLOC_153632	.	transcript	0.332259	0	Inf	0.000833004	0.019287
LNC_016080	XLOC_153644	.	transcript	1.85802	0.426338	2.1237	0.000906476	0.0205776
LNC_016196	XLOC_155025	.	transcript	0.476643	0.129253	1.88271	0.000413084	0.0110991
LNC_016197	XLOC_155026	.	transcript	1.90237	0	Inf	2.48003e-14	1.5047e-11
LNC_016209	XLOC_155181	.	transcript	0.313907	0	Inf	0.000354543	0.00995778
LNC_016211	XLOC_155220	.	transcript	3.83701	0.8769	2.1295	2.21423e-08	2.97041e-06
LNC_016212	XLOC_155220	.	transcript	3.09866	0.00132667	11.1896	1.37473e-23	3.86314e-20
LNC_016213	XLOC_155220	.	transcript	1.06979	0	Inf	0.000153832	0.0052383
LNC_016214	XLOC_155220	.	transcript	0.361853	0.000828333	8.77098	1.0537e-07	1.14347e-05
LNC_016215	XLOC_155220	.	transcript	0.387515	0.0167843	4.52907	3.90267e-07	3.65564e-05
LNC_016216	XLOC_155221	.	transcript	0.376125	0.006977	5.75246	0.000110965	0.00402217
LNC_016221	XLOC_155279	.	transcript	5.04348	0.7866	2.68072	0.000240509	0.00741412
LNC_016222	XLOC_155279	.	transcript	0.742214	0.0514403	3.85086	0.000340764	0.00968799
LNC_016225	XLOC_155279	.	transcript	0.445524	0	Inf	0.000856246	0.019714
LNC_016260	XLOC_155890	.	transcript	1.33778	0	Inf	5.07434e-05	0.00216917
LNC_016263	XLOC_155890	.	transcript	1.46553	0	Inf	2.08883e-08	2.83063e-06
LNC_016264	XLOC_155890	.	transcript	8.65504	0	Inf	2.5865e-21	5.52393e-18
LNC_016266	XLOC_155890	.	transcript	0.736723	0	Inf	3.42653e-07	3.23804e-05
LNC_016267	XLOC_155890	.	transcript	2.14004	0.0149913	7.15737	7.19061e-11	1.8282e-08
LNC_016268	XLOC_155890	.	transcript	0.720076	0	Inf	1.40995e-07	1.46459e-05
LNC_016269	XLOC_155890	.	transcript	0.227352	0	Inf	0.00153861	0.0306986
LNC_016270	XLOC_155890	.	transcript	0.436058	0.0113143	5.2683	3.69218e-05	0.00168634
LNC_016271	XLOC_155890	.	transcript	1.39093	0	Inf	7.61033e-06	0.000460692
LNC_016272	XLOC_155890	.	transcript	0.977778	0	Inf	2.33826e-05	0.00116677
LNC_016273	XLOC_155890	.	transcript	1.32514	0.0196947	6.07219	5.14302e-09	8.22145e-07
LNC_016274	XLOC_155890	.	transcript	0.993124	0.192046	2.37052	6.93996e-06	0.000427158
LNC_016275	XLOC_155890	.	transcript	0.723946	0.031069	4.54233	5.43225e-08	6.4453e-06
LNC_016321	XLOC_156517	.	transcript	0.879435	0.0170237	5.69096	0.000246765	0.00757199
LNC_016339	XLOC_156766	.	transcript	0.159965	0	Inf	0.00165408	0.0324329
LNC_016377	XLOC_157542	.	transcript	0.23227	0.006822	5.08947	0.00231614	0.0414144
LNC_016380	XLOC_157545	.	transcript	0.449225	0.016828	4.7385	0.00128126	0.0268798
LNC_016426	XLOC_157996	.	transcript	0.502995	8.07818	-4.00541	0.000239222	0.00737871
LNC_016427	XLOC_157996	.	transcript	0.113666	2.92578	-4.68594	0.00263431	0.0454446
LNC_016449	XLOC_158173	.	transcript	0.194464	0	Inf	0.000225995	0.00707286
LNC_016582	XLOC_159946	.	transcript	0.247856	0.002608	6.57041	0.000396277	0.0107729
LNC_016583	XLOC_159946	.	transcript	0.421056	0	Inf	0.000581706	0.0145132
LNC_016584	XLOC_159946	.	transcript	0.577643	0	Inf	0.00163161	0.0320866
LNC_016585	XLOC_159946	.	transcript	1.81642	0	Inf	2.74063e-10	5.93933e-08
LNC_016586	XLOC_159950	.	transcript	1.02514	0.120147	3.09294	3.2447e-07	3.08258e-05
LNC_016587	XLOC_159951	.	transcript	0.42329	0.107051	1.98335	0.000947948	0.0212838
LNC_016596	XLOC_160049	.	transcript	0.890076	0.162341	2.4549	5.65201e-06	0.000360971
LNC_016597	XLOC_160050	.	transcript	4.6183	0.655753	2.81614	5.13648e-09	8.22145e-07
LNC_016601	XLOC_160146	.	transcript	0.830291	0.0835957	3.31212	0.00240288	0.0425803
LNC_016639	XLOC_160973	.	transcript	0.19985	0	Inf	0.000456588	0.0119794
LNC_016660	XLOC_161147	.	transcript	0	0.515311	#NAME?	0.00153964	0.0307076
LNC_016667	XLOC_161246	.	transcript	0.0165483	0.934451	-5.81936	0.00106655	0.0233766
LNC_016716	XLOC_161812	.	transcript	0.373621	0	Inf	0.00184481	0.0350651
LNC_016725	XLOC_161866	.	transcript	0.617135	5.96963	-3.27398	0.00228997	0.041084
LNC_016763	XLOC_162427	.	transcript	0.971145	0.096091	3.33721	5.73295e-05	0.00239697
LNC_016838	XLOC_163004	.	transcript	0	0.481441	#NAME?	0.0015274	0.0305893
LNC_016878	XLOC_163177	.	transcript	5.26956	0.857213	2.61996	8.91353e-09	1.32566e-06
LNC_016886	XLOC_163202	.	transcript	0.409407	0	Inf	0.000776049	0.0182211
LNC_016933	XLOC_163579	.	transcript	0	0.358411	#NAME?	0.00169091	0.0329854
LNC_016986	XLOC_163997	.	transcript	0	0.491978	#NAME?	0.00288401	0.0486672
LNC_017032	XLOC_164257	.	transcript	0.006883	1.17911	-7.42044	2.95861e-05	0.00141048
LNC_017046	XLOC_164356	.	transcript	12.7767	5.13051	1.31634	5.29044e-06	0.000341557
LNC_017094	XLOC_164770	.	transcript	0.233512	2.64996	-3.5044	0.00174024	0.0336039
LNC_017109	XLOC_164956	.	transcript	1.00521	0.130264	2.94798	0.000181127	0.00594834
LNC_017176	XLOC_165639	.	transcript	0	0.947415	#NAME?	0.000333536	0.00955028
LNC_017182	XLOC_165694	.	transcript	0.851413	8.14577	-3.25812	0.000795068	0.0185941
LNC_017214	XLOC_165906	.	transcript	0.0320407	0.722672	-4.49536	0.0023513	0.0418329
LNC_017262	XLOC_166382	.	transcript	4.45732	48.8474	-3.45403	2.54474e-07	2.45694e-05
LNC_017265	XLOC_166458	.	transcript	1.19383	0	Inf	3.70098e-05	0.00168747
LNC_017310	XLOC_167241	.	transcript	0.9738	0	Inf	0.000134113	0.00470161
LNC_017311	XLOC_167264	.	transcript	0.343804	0.030126	3.51251	0.00270369	0.0463421
LNC_017315	XLOC_167279	.	transcript	0.399364	0.00636167	5.97216	4.62132e-05	0.00201586
LNC_017319	XLOC_167365	.	transcript	0.206074	0	Inf	0.000930208	0.0209825
LNC_017360	XLOC_168086	.	transcript	0.553933	0.0984883	2.49169	0.000170037	0.00565998
LNC_017361	XLOC_168087	.	transcript	2.54368	0.608937	2.06255	6.90159e-06	0.000425999
LNC_017376	XLOC_168558	.	transcript	0.28076	0	Inf	0.00187299	0.0355123
LNC_017383	XLOC_168690	.	transcript	0.004733	0.87058	-7.52308	4.20856e-05	0.00186631
LNC_017403	XLOC_168843	.	transcript	0.991078	0.029449	5.07271	3.78744e-06	0.000256298
LNC_017405	XLOC_168847	.	transcript	0.837285	0	Inf	0.000183728	0.00601817
LNC_017406	XLOC_168847	.	transcript	0.643637	0	Inf	0.000233162	0.00725465
LNC_017407	XLOC_168847	.	transcript	0.893281	0	Inf	0.000206048	0.0065955
LNC_017408	XLOC_168847	.	transcript	0.663343	0.0564473	3.55478	6.62638e-08	7.57592e-06
LNC_017409	XLOC_168847	.	transcript	0.971194	0	Inf	1.35056e-08	1.92804e-06
LNC_017411	XLOC_168853	.	transcript	4.20386	1.1222	1.90538	0.000113993	0.00411516
LNC_017532	XLOC_169607	.	transcript	0	1.20355	#NAME?	0.000414522	0.0111217
LNC_017544	XLOC_169660	.	transcript	0	2.2783	#NAME?	0.00061452	0.0151796
LNC_017603	XLOC_170029	.	transcript	0.307864	0	Inf	0.00200599	0.0374489
LNC_017634	XLOC_170528	.	transcript	0.824825	0.158165	2.38266	1.58051e-07	1.6166e-05
LNC_017639	XLOC_170528	.	transcript	0.0796073	0	Inf	0.00134944	0.0278613
LNC_017641	XLOC_170528	.	transcript	0.436612	0.000384333	10.1498	2.18228e-15	1.66452e-12
LNC_017642	XLOC_170528	.	transcript	1.074	0.201822	2.41183	8.97832e-06	0.000535012
LNC_017643	XLOC_170535	.	transcript	0.662202	0.0825913	3.00321	0.00020368	0.00653599
LNC_017644	XLOC_170535	.	transcript	0.131989	0	Inf	0.00113524	0.0245197
LNC_017646	XLOC_170537	.	transcript	1.21977	0.319947	1.9307	2.01723e-06	0.000149174
LNC_017647	XLOC_170557	.	transcript	0.24734	0	Inf	0.00220044	0.0399341
LNC_017648	XLOC_170567	.	transcript	0.920828	0.035229	4.7081	1.91497e-07	1.92188e-05
LNC_017685	XLOC_171052	.	transcript	0.0410813	1.2561	-4.93432	0.000386329	0.0105616
LNC_017779	XLOC_171828	.	transcript	1.06784	0.201154	2.40832	0.000106269	0.00389545
LNC_017859	XLOC_172684	.	transcript	0	0.308861	#NAME?	0.00282902	0.0479436
LNC_017883	XLOC_172844	.	transcript	20.1136	4.86174	2.04862	1.05083e-11	3.36377e-09
LNC_017884	XLOC_172850	.	transcript	0.272734	0	Inf	3.66849e-05	0.00167983
LNC_017885	XLOC_172850	.	transcript	0.341125	0.00959467	5.15193	0.00113818	0.0245606
LNC_017894	XLOC_173025	.	transcript	0.0787433	1.82464	-4.53431	0.000934179	0.0210632
LNC_017949	XLOC_173827	.	transcript	0	0.280226	#NAME?	0.000546662	0.0138526
LNC_018004	XLOC_174351	.	transcript	46.5194	1.78978	4.69998	1.8721e-15	1.51447e-12
LNC_018031	XLOC_174758	.	transcript	0.178639	1.45628	-3.02717	0.000739914	0.017546
LNC_018078	XLOC_175291	.	transcript	0	0.57851	#NAME?	0.00151997	0.0305442
LNC_018088	XLOC_175352	.	transcript	0	0.413685	#NAME?	0.00240672	0.0426201
LNC_018095	XLOC_175420	.	transcript	0.58905	0.0268933	4.45307	0.00020318	0.00653421
LNC_018108	XLOC_175480	.	transcript	3.9481	0.0288453	7.09668	7.9029e-10	1.5526e-07
LNC_018109	XLOC_175481	.	transcript	0.794799	0	Inf	1.36071e-05	0.000746671
LNC_018111	XLOC_175483	.	transcript	2733.64	149.965	4.18813	1.56639e-08	2.20086e-06
LNC_018112	XLOC_175490	.	transcript	1.25328	0	Inf	2.08718e-05	0.00106396
LNC_018116	XLOC_175509	.	transcript	1.55474	0.0243617	5.99591	9.42585e-05	0.00357562
LNC_018130	XLOC_175624	.	transcript	0	0.0392957	#NAME?	0.000407743	0.0109895
LNC_018140	XLOC_175721	.	transcript	0.0449043	2.4037	-5.74226	0.00169414	0.0330363
LNC_018141	XLOC_175722	.	transcript	0.057248	2.04071	-5.1557	0.00135985	0.0280034
LNC_018192	XLOC_176139	.	transcript	0.497812	0	Inf	0.0029885	0.049893
LNC_018210	XLOC_176282	.	transcript	3.45015	0.0445047	6.27656	7.33572e-11	1.85625e-08
LNC_018243	XLOC_176614	.	transcript	0.54534	0	Inf	0.00127372	0.0267757
LNC_018255	XLOC_176737	.	transcript	0.230027	0.005881	5.2896	0.000569967	0.0142872
LNC_018267	XLOC_176854	.	transcript	0.00155067	0.968821	-9.2872	1.05734e-05	0.000616304
LNC_018305	XLOC_177162	.	transcript	0.263341	0	Inf	0.00086314	0.019847
LNC_018313	XLOC_177187	.	transcript	1.07971	0.108962	3.30875	7.82047e-06	0.000472342
LNC_018314	XLOC_177187	.	transcript	8.55003	0.181653	5.55667	9.03345e-12	2.95898e-09
LNC_018331	XLOC_177333	.	transcript	2.99381	0.94248	1.66745	1.94392e-05	0.00100572
LNC_018362	XLOC_177824	.	transcript	2.43246	0.457748	2.40979	5.94669e-07	5.27418e-05
LNC_018383	XLOC_178203	.	transcript	0.64567	0	Inf	0.000460106	0.0120599
LNC_018386	XLOC_178286	.	transcript	0	0.607743	#NAME?	7.03397e-06	0.000430686
LNC_018460	XLOC_178928	.	transcript	0	0.474814	#NAME?	0.000397361	0.0107914
LNC_018469	XLOC_179040	.	transcript	5.06696	0.782862	2.69429	0.00104454	0.0229601
LNC_018472	XLOC_179099	.	transcript	0.348533	0	Inf	7.99947e-08	8.87958e-06
LNC_018476	XLOC_179138	.	transcript	1.83476	0	Inf	8.29221e-09	1.25067e-06
LNC_018477	XLOC_179139	.	transcript	0.791856	0	Inf	7.36586e-05	0.00294481
LNC_018478	XLOC_179142	.	transcript	1218.64	8.97007	7.08594	2.00069e-28	1.06821e-24
LNC_018479	XLOC_179142	.	transcript	955.807	2.98314	8.32374	1.4759e-29	9.85015e-26
LNC_018480	XLOC_179142	.	transcript	637.666	2.30804	8.10999	3.47507e-24	1.03078e-20
LNC_018481	XLOC_179143	.	transcript	0.426758	0	Inf	0.000928909	0.0209621
LNC_018483	XLOC_179152	.	transcript	1772.43	3.88257	8.8345	1.57974e-26	6.02467e-23
LNC_018484	XLOC_179152	.	transcript	501.569	1.25256	8.64542	1.45162e-28	8.61167e-25
LNC_018541	XLOC_179878	.	transcript	3.86058	0.00960567	8.65072	8.57852e-17	8.17901e-14
LNC_018542	XLOC_179878	.	transcript	1.60528	0.00903467	7.47314	5.28547e-10	1.08539e-07
LNC_018543	XLOC_179878	.	transcript	0.900604	0.0402877	4.48248	6.24362e-05	0.00256825
LNC_018544	XLOC_179878	.	transcript	3.97106	0.039278	6.65966	6.63255e-12	2.266e-09
LNC_018548	XLOC_179920	.	transcript	0	0.588922	#NAME?	3.21903e-06	0.000222571
LNC_018549	XLOC_179920	.	transcript	0	0.84146	#NAME?	2.18162e-08	2.93403e-06
LNC_018550	XLOC_179920	.	transcript	0	0.485063	#NAME?	0.000152486	0.00520225
LNC_018608	XLOC_180499	.	transcript	3.17797	1.41874	1.1635	0.00236767	0.042082
LNC_018634	XLOC_180784	.	transcript	0.0188877	0.702104	-5.21617	0.00246136	0.0433577
LNC_018680	XLOC_181226	.	transcript	1.38028	0	Inf	1.31671e-07	1.38513e-05
LNC_018707	XLOC_181373	.	transcript	1.33627	0.264595	2.33635	3.26911e-08	4.19577e-06
LNC_018708	XLOC_181373	.	transcript	0.468157	0.039652	3.56153	0.000903599	0.0205298
LNC_018740	XLOC_181772	.	transcript	0.857597	0	Inf	1.10947e-05	0.000636957
LNC_018755	XLOC_181896	.	transcript	23.5392	16.7193	0.493555	0.00118622	0.0254457
LNC_018757	XLOC_181896	.	transcript	0.0330073	6.92572	-7.71303	1.78731e-20	3.40815e-17
LNC_018758	XLOC_181896	.	transcript	0	5.40402	#NAME?	9.30399e-08	1.02424e-05
LNC_018788	XLOC_182118	.	transcript	0	0.368428	#NAME?	1.11603e-05	0.000638664
LNC_018823	XLOC_182404	.	transcript	0	0.698824	#NAME?	0.00282945	0.0479436
LNC_018831	XLOC_182544	.	transcript	0.0128983	0.973983	-6.23864	3.86795e-05	0.00173983
LNC_018832	XLOC_182544	.	transcript	0.0160323	0.492741	-4.94177	0.000417139	0.0111639
LNC_018833	XLOC_182544	.	transcript	0.002872	3.4026	-10.2104	7.35594e-13	3.09251e-10
LNC_018834	XLOC_182544	.	transcript	0.0491217	1.55696	-4.98623	0.00108379	0.0236378
LNC_018835	XLOC_182544	.	transcript	0.018497	1.87056	-6.66003	1.48391e-13	7.51195e-11
LNC_018836	XLOC_182546	.	transcript	0.034392	2.74534	-6.31877	8.28622e-10	1.59718e-07
LNC_018837	XLOC_182547	.	transcript	0	0.250903	#NAME?	5.60309e-05	0.00235248
LNC_018838	XLOC_182559	.	transcript	0.00586767	0.716094	-6.93122	1.74396e-06	0.000131703
LNC_018840	XLOC_182565	.	transcript	0	0.258111	#NAME?	0.00073789	0.0175178
LNC_018841	XLOC_182567	.	transcript	0.00471067	0.587257	-6.96192	0.00224308	0.040474
LNC_018842	XLOC_182567	.	transcript	0	0.497772	#NAME?	0.000221975	0.0069757
LNC_018843	XLOC_182576	.	transcript	0	0.353063	#NAME?	0.000264911	0.00802883
LNC_018846	XLOC_182601	.	transcript	0.00567333	2.2729	-8.64612	8.12108e-10	1.57988e-07
LNC_018871	XLOC_182950	.	transcript	0.87316	0	Inf	3.318e-07	3.14104e-05
LNC_018897	XLOC_183116	.	transcript	0	0.41476	#NAME?	0.00147131	0.0298466
LNC_018920	XLOC_183524	.	transcript	0.666272	0	Inf	0.00177935	0.0341369
LNC_018957	XLOC_183869	.	transcript	0	0.667314	#NAME?	0.00142512	0.0290642
LNC_018961	XLOC_183908	.	transcript	0	0.278025	#NAME?	0.000501395	0.0129201
LNC_019000	XLOC_184269	.	transcript	1.87	0.55914	1.74176	7.91885e-06	0.000477204
LNC_019001	XLOC_184269	.	transcript	0.149897	0	Inf	0.00207037	0.0383957
LNC_019002	XLOC_184269	.	transcript	1.19116	0.402799	1.56424	0.00239946	0.0425479
LNC_019003	XLOC_184269	.	transcript	0.667913	0	Inf	2.7419e-05	0.00133208
LNC_019084	XLOC_185203	.	transcript	0.192187	0.008598	4.48236	0.00170397	0.0331795
LNC_019087	XLOC_185203	.	transcript	0.00179133	0.473175	-8.0452	0.000235928	0.00731905
LNC_019156	XLOC_185723	.	transcript	0	0.803164	#NAME?	0.000125714	0.0044658
LNC_019192	XLOC_186178	.	transcript	0	0.843529	#NAME?	0.00272895	0.04666
LNC_019236	XLOC_186830	.	transcript	0	0.451725	#NAME?	0.000483595	0.0125523
LNC_019243	XLOC_186911	.	transcript	0.708733	0.234185	1.59759	0.000309755	0.00907324
LNC_019319	XLOC_187620	.	transcript	0.0177223	0.916504	-5.6925	6.50518e-05	0.00265336
LNC_019343	XLOC_187679	.	transcript	0	0.275816	#NAME?	0.000142848	0.00495044
LNC_019387	XLOC_187943	.	transcript	0.0200237	0.966389	-5.59283	0.000360861	0.010114
LNC_019444	XLOC_188287	.	transcript	0.005776	0.414812	-6.16624	0.00200033	0.0373694
LNC_019549	XLOC_189357	.	transcript	0	0.365739	#NAME?	0.000105178	0.00386488
LNC_019571	XLOC_189653	.	transcript	0.533306	0.00597533	6.4798	1.87546e-05	0.000977876
LNC_019591	XLOC_190038	.	transcript	0	0.396942	#NAME?	0.000487314	0.0126243
LNC_019627	XLOC_190540	.	transcript	0	0.705468	#NAME?	1.50584e-06	0.000116108
LNC_019629	XLOC_190540	.	transcript	0.738873	0.0323773	4.51227	8.14257e-07	6.87893e-05
LNC_019649	XLOC_190708	.	transcript	0.465955	0.0794913	2.55132	0.00153388	0.0306641
LNC_019650	XLOC_190724	.	transcript	0.289515	0.00398767	6.18195	0.000595753	0.0148084
LNC_019652	XLOC_190759	.	transcript	0.740968	0.0163097	5.50561	5.86168e-05	0.00243554
LNC_019667	XLOC_191073	.	transcript	0.0742727	0.732119	-3.30117	0.00256004	0.0445231
LNC_019672	XLOC_191095	.	transcript	0.0526783	0.689014	-3.70925	0.00138577	0.0284135
LNC_019674	XLOC_191158	.	transcript	0	0.425576	#NAME?	0.000292271	0.00866458
LNC_019680	XLOC_191227	.	transcript	0.0649713	0.59617	-3.19785	0.00263319	0.0454408
LNC_019682	XLOC_191242	.	transcript	0	0.385699	#NAME?	3.95038e-05	0.00176945
LNC_019699	XLOC_191472	.	transcript	0.608363	0	Inf	7.71466e-10	1.52556e-07
LNC_019732	XLOC_191925	.	transcript	0.684097	0.0633333	3.43316	9.92611e-05	0.00371651
LNC_019759	XLOC_192296	.	transcript	0.667576	0.0218423	4.93373	1.94036e-06	0.000144089
LNC_019817	XLOC_192950	.	transcript	0	0.206888	#NAME?	0.000896047	0.0204103
LNC_019878	XLOC_193385	.	transcript	1.23067	0.39257	1.64842	0.00157099	0.0311122
LNC_019895	XLOC_193577	.	transcript	16.7949	8.47827	0.98618	0.000621371	0.0152886
LNC_019900	XLOC_193595	.	transcript	1.80307	0.672763	1.42229	0.000334279	0.00955028
LNC_019955	XLOC_194061	.	transcript	0	0.270266	#NAME?	0.000483245	0.0125493
LNC_019988	XLOC_194411	.	transcript	0.65582	0.054196	3.59704	0.00152949	0.0305966
LNC_020018	XLOC_194860	.	transcript	0.0254053	0.727968	-4.84067	0.000289706	0.00859809
LNC_020024	XLOC_194997	.	transcript	0	0.51502	#NAME?	0.000664944	0.0161376
LNC_020063	XLOC_195440	.	transcript	3.7989	32.2287	-3.08469	0.000252612	0.00772478
LNC_020113	XLOC_196095	.	transcript	0.531299	0.02081	4.67418	5.58665e-05	0.00235053
LNC_020127	XLOC_196138	.	transcript	0.658937	0	Inf	0.000897973	0.0204367
LNC_020137	XLOC_196368	.	transcript	14.8959	1.37853	3.43371	0.000837466	0.0193651
LNC_020138	XLOC_196368	.	transcript	0.62546	0	Inf	1.04216e-08	1.52029e-06
LNC_020139	XLOC_196368	.	transcript	1.79216	0.13845	3.69426	2.08671e-06	0.000152831
LNC_020146	XLOC_196450	.	transcript	0.581442	0.0133837	5.44109	0.000274252	0.00823096
LNC_020169	XLOC_196713	.	transcript	0	0.327076	#NAME?	0.000138052	0.00481758
LNC_020216	XLOC_197246	.	transcript	0	0.608404	#NAME?	7.00165e-05	0.00283071
LNC_020225	XLOC_197331	.	transcript	0.476461	13.9011	-4.8667	0.000368773	0.0102417
LNC_020226	XLOC_197332	.	transcript	0	0.642458	#NAME?	0.000221234	0.0069647
LNC_020229	XLOC_197343	.	transcript	0	0.409367	#NAME?	2.62872e-05	0.00128646
LNC_020235	XLOC_197428	.	transcript	0	0.397326	#NAME?	0.000102744	0.0038016
LNC_020240	XLOC_197528	.	transcript	2.47098	1.03216	1.25942	0.000269831	0.00814287
LNC_020282	XLOC_198338	.	transcript	0	0.368045	#NAME?	4.82834e-05	0.00208403
LNC_020283	XLOC_198339	.	transcript	0	0.319552	#NAME?	0.000132172	0.00463965
LNC_020297	XLOC_198593	.	transcript	0.036368	0.782902	-4.42809	0.00152913	0.0305966
LNC_020319	XLOC_198803	.	transcript	11.3645	4.72158	1.2672	1.87771e-05	0.000978093
LNC_020336	XLOC_198991	.	transcript	0.247441	3.1e-05	12.9625	6.06932e-05	0.00250499
LNC_020338	XLOC_198991	.	transcript	0	0.583107	#NAME?	2.88773e-05	0.00138404
LNC_020449	XLOC_199923	.	transcript	0	0.38709	#NAME?	0.00194234	0.0366062
LNC_020506	XLOC_200505	.	transcript	0.789834	0.00195467	8.65848	2.31219e-09	4.04762e-07
LNC_020541	XLOC_200963	.	transcript	0	0.816645	#NAME?	8.01308e-06	0.000481795
LNC_020563	XLOC_201143	.	transcript	0	0.251858	#NAME?	0.0025319	0.0441802
LNC_020689	XLOC_202560	.	transcript	0	1.08226	#NAME?	0.00147969	0.029971
LNC_020788	XLOC_204069	.	transcript	0	0.362622	#NAME?	0.000194477	0.00629687
LNC_020825	XLOC_204396	.	transcript	0	0.207977	#NAME?	0.00127977	0.0268591
LNC_020880	XLOC_205296	.	transcript	0.35289	0.00520533	6.08309	3.44205e-06	0.000235915
LNC_020895	XLOC_205416	.	transcript	0	1.01101	#NAME?	0.000625865	0.0153708
LNC_020912	XLOC_205682	.	transcript	0.0415227	0.543697	-3.71083	0.000805282	0.0187548
LNC_020914	XLOC_205695	.	transcript	0.00865233	0.526893	-5.92828	0.00048157	0.012518
LNC_020952	XLOC_206340	.	transcript	0	0.638884	#NAME?	1.71178e-06	0.000129823
LNC_020961	XLOC_206461	.	transcript	0.0397953	0.863217	-4.43905	0.00275866	0.0469976
LNC_020970	XLOC_206582	.	transcript	0.930971	0	Inf	0.000148562	0.00509444
LNC_020993	XLOC_206806	.	transcript	0	0.533272	#NAME?	0.000367025	0.0102063
LNC_020999	XLOC_206839	.	transcript	0	1.05739	#NAME?	4.67177e-05	0.00203289
LNC_021005	XLOC_206932	.	transcript	0	0.41395	#NAME?	0.00182582	0.0348531
LNC_021040	XLOC_207467	.	transcript	0	0.585668	#NAME?	0.000950929	0.0213417
LNC_021086	XLOC_208358	.	transcript	0	0.88356	#NAME?	0.000147943	0.00507972
LNC_021134	XLOC_209032	.	transcript	0	0.308213	#NAME?	0.00130759	0.0272549
LNC_021212	XLOC_210168	.	transcript	4.21665	0.380259	3.47104	0.00137032	0.0281725
LNC_021248	XLOC_210468	.	transcript	0.650591	0	Inf	0.000109509	0.00398563
LNC_021277	XLOC_210840	.	transcript	10.4063	5.81785	0.838902	0.00237658	0.0421842
LNC_021286	XLOC_210973	.	transcript	0	0.283214	#NAME?	0.00101889	0.0225354
LNC_021311	XLOC_211394	.	transcript	0	0.802309	#NAME?	3.92847e-05	0.00176259
LNC_021327	XLOC_211551	.	transcript	0.298779	0.0150207	4.31406	0.0012113	0.0258075
LNC_021338	XLOC_211751	.	transcript	0.0954303	1.48634	-3.96117	0.000534933	0.013607
LNC_021366	XLOC_212176	.	transcript	2.07058	0.339618	2.60805	0.00281158	0.0477119

## Sheet: lncRNA, PL vs. PP
transcript_id	gene_id	gene_name	feature_id	PL_FPKM	PP_FPKM	log2(foldchange)	pvalue	qvalue
ENSOART00000027570	ENSOARG00000025633	-	transcript	0.040445	3.54727	-6.4546	9.51975e-05	0.00584228
ENSOART00000027662	ENSOARG00000025715	-	transcript	0.694322	0.102014	2.76684	0.00103266	0.035163
ENSOART00000027871	ENSOARG00000025902	-	transcript	0.285986	0.050988	2.48771	0.00109057	0.0363241
ENSOART00000028252	ENSOARG00000026255	-	transcript	0.225772	0	Inf	0.00109514	0.036431
ENSOART00000028493	ENSOARG00000026482	-	transcript	4.20493	34.7486	-3.0468	3.51397e-06	0.000408754
ENSOART00000028582	ENSOARG00000026562	-	transcript	0.502178	0	Inf	0.000897904	0.0318121
ENSOART00000028885	ENSOARG00000026847	-	transcript	0.400438	0.0582627	2.78094	0.00104778	0.0354293
ENSOART00000029099	ENSOARG00000027036	-	transcript	0.370078	0.008382	5.46439	0.000202418	0.0102733
LNC_000007	XLOC_000051	.	transcript	1.35367	0.195596	2.79093	0.001629	0.0482424
LNC_000099	XLOC_000948	.	transcript	3.95422	0	Inf	0.0001676	0.008904
LNC_000113	XLOC_001205	.	transcript	7.11864	1.34088	2.40843	0.00058172	0.0229558
LNC_000123	XLOC_001393	.	transcript	0.976083	0.021453	5.50775	6.67607e-08	1.45489e-05
LNC_000124	XLOC_001393	.	transcript	0.488057	0	Inf	0.00145707	0.044582
LNC_000159	XLOC_001686	.	transcript	0.607682	0	Inf	0.00033143	0.0146852
LNC_000174	XLOC_001864	.	transcript	8.09385	0	Inf	8.00956e-08	1.66399e-05
LNC_000177	XLOC_001866	.	transcript	0.771578	0	Inf	0.00103441	0.0351812
LNC_000178	XLOC_001866	.	transcript	0	0.813282	#NAME?	0.000207265	0.0104695
LNC_000217	XLOC_002148	.	transcript	0	1.64764	#NAME?	9.51577e-05	0.00584228
LNC_000228	XLOC_002221	.	transcript	2.14451	0.224006	3.25904	0.000579751	0.022912
LNC_000287	XLOC_002855	.	transcript	5.39076	49.697	-3.2046	0.000300458	0.0137582
LNC_000294	XLOC_002934	.	transcript	0	4.34536	#NAME?	9.98201e-08	1.97814e-05
LNC_000297	XLOC_002934	.	transcript	0.022877	14.8896	-9.3462	3.3467e-05	0.0025577
LNC_000298	XLOC_002937	.	transcript	25.7109	2.26969	3.50181	0.000626472	0.0243617
LNC_000381	XLOC_003677	.	transcript	14.029	1.42887	3.29547	0.00170851	0.0498746
LNC_000468	XLOC_004723	.	transcript	1.90853	0	Inf	0.000781944	0.0284397
LNC_000549	XLOC_005085	.	transcript	3.39807	28.3223	-3.05915	0.000991672	0.0343452
LNC_000550	XLOC_005085	.	transcript	2.0996	33.1217	-3.97959	2.7698e-05	0.00219414
LNC_000560	XLOC_005100	.	transcript	0	2.56503	#NAME?	2.17454e-05	0.00180565
LNC_000779	XLOC_006180	.	transcript	10.0627	0.650383	3.95159	0.000609437	0.0238382
LNC_000780	XLOC_006180	.	transcript	0.965602	0	Inf	0.000268713	0.0127757
LNC_000808	XLOC_006356	.	transcript	0.431917	0	Inf	0.00042716	0.0180435
LNC_000818	XLOC_006494	.	transcript	1.28794	0.037937	5.08531	4.58836e-08	1.06979e-05
LNC_001014	XLOC_008842	.	transcript	0.248066	0	Inf	0.000409504	0.0174217
LNC_001058	XLOC_009179	.	transcript	0.779697	0.070129	3.47483	0.00132689	0.0416984
LNC_001062	XLOC_009190	.	transcript	1.37637	0	Inf	6.08121e-08	1.34725e-05
LNC_001153	XLOC_009899	.	transcript	1.1646	0.069851	4.0594	0.000166262	0.00885937
LNC_001207	XLOC_010290	.	transcript	0	0.51648	#NAME?	8.34641e-05	0.00530513
LNC_001280	XLOC_011189	.	transcript	0.004677	5.50191	-10.2001	2.99632e-07	5.12754e-05
LNC_001281	XLOC_011189	.	transcript	0.0250107	1.16368	-5.54	6.93387e-05	0.00457663
LNC_001288	XLOC_011246	.	transcript	0	0.399242	#NAME?	0.000407818	0.0173777
LNC_001355	XLOC_012123	.	transcript	0	1.92801	#NAME?	1.97074e-07	3.57866e-05
LNC_001376	XLOC_012407	.	transcript	0.0354067	2.45968	-6.11831	3.14957e-09	9.66448e-07
LNC_001421	XLOC_012598	.	transcript	1.32362	0.101285	3.708	0.000546014	0.0219004
LNC_001423	XLOC_012598	.	transcript	1.21237	0.024069	5.65451	4.50641e-06	0.000496716
LNC_001424	XLOC_012598	.	transcript	0.142359	0	Inf	0.0005542	0.022082
LNC_001430	XLOC_012615	.	transcript	0.802263	0.0526607	3.92928	1.93953e-07	3.55861e-05
LNC_001431	XLOC_012615	.	transcript	0.291683	0	Inf	0.00119141	0.0386931
LNC_001476	XLOC_013068	.	transcript	0.386171	0.029478	3.71153	3.53082e-05	0.00266268
LNC_001477	XLOC_013068	.	transcript	0.513124	0	Inf	8.9793e-05	0.00560729
LNC_001478	XLOC_013068	.	transcript	0.715298	0.0148633	5.58871	4.17395e-08	9.86088e-06
LNC_001517	XLOC_013617	.	transcript	0	1.53147	#NAME?	0.000783033	0.02846
LNC_001518	XLOC_013617	.	transcript	0	1.5412	#NAME?	1.12845e-05	0.00104239
LNC_001519	XLOC_013618	.	transcript	0.020476	1.63534	-6.31951	3.60564e-07	5.99727e-05
LNC_001552	XLOC_014154	.	transcript	0	0.440343	#NAME?	0.000793794	0.0287728
LNC_001587	XLOC_014443	.	transcript	0.362508	0	Inf	0.000459495	0.0190773
LNC_001607	XLOC_014636	.	transcript	0	1.87265	#NAME?	1.82243e-07	3.35528e-05
LNC_001608	XLOC_014636	.	transcript	0	0.506688	#NAME?	6.10032e-05	0.00414387
LNC_001609	XLOC_014636	.	transcript	0.005769	1.10468	-7.5811	7.77816e-07	0.000116984
LNC_001647	XLOC_015043	.	transcript	0.7982	0.016934	5.55875	8.89118e-08	1.79817e-05
LNC_001720	XLOC_015648	.	transcript	0.141792	0	Inf	0.00105475	0.0355976
LNC_001822	XLOC_016583	.	transcript	0.60783	0.023745	4.67797	7.57361e-05	0.00490146
LNC_001851	XLOC_016886	.	transcript	0.000355667	0.372331	-10.0318	2.94656e-05	0.00230341
LNC_001927	XLOC_017573	.	transcript	0.443655	0.0225693	4.297	0.00062961	0.0244659
LNC_001941	XLOC_017724	.	transcript	2.41664	0	Inf	2.49712e-06	0.000310062
LNC_001942	XLOC_017724	.	transcript	2.42604	0.19439	3.64157	0.000339836	0.0149338
LNC_001959	XLOC_017868	.	transcript	0.529623	0.0483343	3.45385	0.00115732	0.0378625
LNC_001961	XLOC_017868	.	transcript	0.111574	0	Inf	0.00113207	0.0372188
LNC_001962	XLOC_017868	.	transcript	0.182943	0	Inf	4.20435e-05	0.00309199
LNC_001963	XLOC_017868	.	transcript	0.23978	0	Inf	0.000154445	0.00843162
LNC_001966	XLOC_017868	.	transcript	0.265586	0	Inf	0.000204747	0.010362
LNC_001982	XLOC_018055	.	transcript	0	1.04441	#NAME?	0.00024449	0.0118851
LNC_001983	XLOC_018055	.	transcript	0.024451	0.766567	-4.97045	0.000136482	0.00768678
LNC_001984	XLOC_018058	.	transcript	0.0151363	0.748214	-5.62736	4.35417e-06	0.000484329
LNC_002003	XLOC_018206	.	transcript	0	0.789948	#NAME?	1.43352e-09	4.81374e-07
LNC_002009	XLOC_018231	.	transcript	0.00556933	0.473945	-6.41107	0.000376391	0.0162855
LNC_002020	XLOC_018337	.	transcript	0.010393	0.58588	-5.81692	1.32267e-05	0.00119089
LNC_002021	XLOC_018337	.	transcript	0.513026	0.104027	2.30207	0.000709354	0.0265595
LNC_002038	XLOC_018499	.	transcript	0	1.62495	#NAME?	0.000123369	0.00709795
LNC_002057	XLOC_018566	.	transcript	0.009851	0.672809	-6.09378	0.00070502	0.0264715
LNC_002161	XLOC_019470	.	transcript	0	0.609614	#NAME?	0.00151628	0.0458943
LNC_002200	XLOC_019959	.	transcript	0	0.472319	#NAME?	0.00119688	0.0388475
LNC_002208	XLOC_020021	.	transcript	2.27645	0	Inf	9.23677e-15	1.13427e-11
LNC_002298	XLOC_021033	.	transcript	0	0.472396	#NAME?	7.6195e-06	0.000758611
LNC_002395	XLOC_021926	.	transcript	0	0.56239	#NAME?	4.02963e-07	6.57951e-05
LNC_002417	XLOC_022182	.	transcript	0	0.637544	#NAME?	0.000185517	0.00965414
LNC_002483	XLOC_022656	.	transcript	0.005503	0.412566	-6.22826	0.00129972	0.0410862
LNC_002485	XLOC_022684	.	transcript	0	3.0572	#NAME?	0.00015643	0.00849654
LNC_002486	XLOC_022684	.	transcript	0	0.761485	#NAME?	0.00124533	0.0398379
LNC_002601	XLOC_024185	.	transcript	0.588731	0	Inf	8.37101e-05	0.00531445
LNC_002676	XLOC_024931	.	transcript	0.00895233	0.694571	-6.27771	3.33834e-05	0.00255726
LNC_002695	XLOC_025232	.	transcript	1.29565	0	Inf	5.16585e-05	0.00365318
LNC_002699	XLOC_025263	.	transcript	0	2.01216	#NAME?	4.73109e-09	1.38034e-06
LNC_002703	XLOC_025332	.	transcript	1.89999	0.381555	2.31603	0.000827701	0.0297995
LNC_002740	XLOC_025809	.	transcript	0.508743	0	Inf	0.00105466	0.0355976
LNC_002746	XLOC_025837	.	transcript	2.31165	0	Inf	8.60589e-14	9.00953e-11
LNC_002747	XLOC_025837	.	transcript	5.44613	0.02587	7.71781	2.72162e-22	1.11779e-18
LNC_002749	XLOC_025837	.	transcript	0.346261	0	Inf	7.74307e-06	0.000767009
LNC_002750	XLOC_025837	.	transcript	11.4242	0	Inf	5.72973e-30	1.52961e-25
LNC_002782	XLOC_026030	.	transcript	0	0.708359	#NAME?	0.000868807	0.0309662
LNC_002910	XLOC_027904	.	transcript	0.913528	0.0585737	3.96312	8.89279e-05	0.00556628
LNC_002922	XLOC_028206	.	transcript	3.58069	0	Inf	2.4909e-06	0.000310009
LNC_003045	XLOC_029668	.	transcript	0.835303	0	Inf	0.00137075	0.0426748
LNC_003060	XLOC_029904	.	transcript	0	0.578383	#NAME?	3.7778e-05	0.00281404
LNC_003061	XLOC_029904	.	transcript	0	0.23572	#NAME?	0.000318123	0.0142973
LNC_003117	XLOC_030374	.	transcript	0.006764	0.292692	-5.43536	0.00164359	0.0484557
LNC_003118	XLOC_030382	.	transcript	0.00338333	0.378221	-6.80464	0.000124745	0.00715404
LNC_003225	XLOC_031653	.	transcript	0.015756	1.94618	-6.9486	1.52182e-05	0.00133421
LNC_003229	XLOC_031699	.	transcript	0.491968	0	Inf	0.00105056	0.035501
LNC_003230	XLOC_031699	.	transcript	0.664054	0	Inf	0.000447361	0.0186897
LNC_003263	XLOC_032042	.	transcript	0.009525	0.885116	-6.538	7.76957e-05	0.00501006
LNC_003305	XLOC_032314	.	transcript	0.183651	5.22756	-4.8311	7.1918e-05	0.00469419
LNC_003379	XLOC_032825	.	transcript	0	7.92897	#NAME?	6.46922e-08	1.42142e-05
LNC_003474	XLOC_033534	.	transcript	0	0.490572	#NAME?	7.33073e-07	0.000111194
LNC_003521	XLOC_033716	.	transcript	87.5958	8.2928	3.40093	9.34741e-15	1.13427e-11
LNC_003590	XLOC_034098	.	transcript	0.00564567	1.14674	-7.66617	1.21053e-06	0.000169639
LNC_003592	XLOC_034098	.	transcript	1.10887	0	Inf	5.43256e-06	0.000578749
LNC_003641	XLOC_034463	.	transcript	1.21299	0.045287	4.74332	0.000313024	0.0141396
LNC_003656	XLOC_034502	.	transcript	0	3.34971	#NAME?	0.000249237	0.0120428
LNC_003674	XLOC_034569	.	transcript	0	0.341813	#NAME?	9.57346e-06	0.000916032
LNC_003675	XLOC_034569	.	transcript	0.648436	0.013848	5.54921	6.35266e-07	9.83134e-05
LNC_003752	XLOC_035411	.	transcript	7.88848	0.0664393	6.89157	5.17869e-12	3.7365e-09
LNC_003753	XLOC_035411	.	transcript	1.43083	0.00359467	8.63678	8.45408e-12	5.93922e-09
LNC_003757	XLOC_035468	.	transcript	0	0.79377	#NAME?	1.96035e-07	3.57225e-05
LNC_003979	XLOC_037239	.	transcript	1.41499	0.153933	3.20042	1.38497e-05	0.00122834
LNC_003998	XLOC_037381	.	transcript	0.458948	0	Inf	0.00100686	0.0346744
LNC_004027	XLOC_037555	.	transcript	0	1.91454	#NAME?	0.000127107	0.00726605
LNC_004046	XLOC_037638	.	transcript	0.360899	0	Inf	3.48502e-05	0.00263558
LNC_004047	XLOC_037638	.	transcript	1.38925	0.028863	5.58894	3.76181e-17	7.43891e-14
LNC_004081	XLOC_037817	.	transcript	4.82978	0.982719	2.29711	7.55302e-06	0.000753777
LNC_004108	XLOC_038055	.	transcript	0.44301	0.0414053	3.41945	0.000122178	0.00705989
LNC_004275	XLOC_039422	.	transcript	1.52359	0.70331	1.11524	0.00134134	0.0420643
LNC_004278	XLOC_039451	.	transcript	0.433054	0	Inf	0.000296644	0.0136538
LNC_004279	XLOC_039451	.	transcript	2.04413	0.339106	2.59168	0.000546855	0.0219035
LNC_004300	XLOC_039640	.	transcript	0	0.557051	#NAME?	0.00109795	0.0364885
LNC_004307	XLOC_039645	.	transcript	0	0.362753	#NAME?	0.000555324	0.0220938
LNC_004382	XLOC_040238	.	transcript	0	0.520297	#NAME?	0.000403052	0.0172021
LNC_004463	XLOC_041045	.	transcript	0	0.308527	#NAME?	6.67792e-07	0.000102456
LNC_004603	XLOC_042905	.	transcript	0	0.636798	#NAME?	1.38991e-07	2.65987e-05
LNC_004616	XLOC_043016	.	transcript	0.497011	0.017216	4.85146	5.10101e-05	0.00361211
LNC_004626	XLOC_043149	.	transcript	0.575963	0.065167	3.14376	5.92527e-06	0.000621536
LNC_004627	XLOC_043149	.	transcript	0.296412	0	Inf	0.000618163	0.0240642
LNC_004671	XLOC_043580	.	transcript	0.422904	0.00715433	5.88537	0.000484514	0.01993
LNC_004740	XLOC_044480	.	transcript	0.876237	0.119856	2.87001	0.00016106	0.0086608
LNC_004783	XLOC_044775	.	transcript	0.253116	0	Inf	0.00162605	0.0482053
LNC_004809	XLOC_044994	.	transcript	0	0.371555	#NAME?	0.000913555	0.0322383
LNC_004837	XLOC_045241	.	transcript	0.00247767	2.12497	-9.74424	0.00120007	0.0389272
LNC_004839	XLOC_045245	.	transcript	0	0.456923	#NAME?	0.000775594	0.0282459
LNC_004886	XLOC_046187	.	transcript	0.990282	0.0889383	3.47696	0.000838159	0.0301151
LNC_005021	XLOC_047445	.	transcript	0.53121	0	Inf	1.08428e-06	0.000155624
LNC_005088	XLOC_048125	.	transcript	0.00853033	0.547721	-6.00469	0.00104328	0.0352996
LNC_005098	XLOC_048209	.	transcript	0.888571	0.0176667	5.65239	3.75409e-06	0.000427374
LNC_005112	XLOC_048288	.	transcript	0.062053	1.95142	-4.97488	5.54295e-07	8.67887e-05
LNC_005114	XLOC_048317	.	transcript	0.564722	0	Inf	0.00137292	0.0427172
LNC_005115	XLOC_048317	.	transcript	0.509993	0.0278533	4.19456	0.000606574	0.0237436
LNC_005116	XLOC_048317	.	transcript	1.15053	0	Inf	2.37259e-06	0.000296668
LNC_005117	XLOC_048317	.	transcript	2.02444	0.0449183	5.49408	9.17327e-10	3.28711e-07
LNC_005180	XLOC_048805	.	transcript	0.016111	13.875	-9.75023	3.02221e-08	7.36812e-06
LNC_005249	XLOC_049562	.	transcript	1.23288	0.049407	4.64118	1.31314e-08	3.52318e-06
LNC_005251	XLOC_049562	.	transcript	0.649673	0	Inf	2.00875e-08	5.20636e-06
LNC_005253	XLOC_049562	.	transcript	0.950703	0.0319263	4.89618	7.05935e-08	1.50164e-05
LNC_005254	XLOC_049562	.	transcript	0.800999	0.0180937	5.46824	1.71203e-09	5.6425e-07
LNC_005255	XLOC_049562	.	transcript	1.61812	0.193722	3.06226	1.97727e-07	3.57866e-05
LNC_005256	XLOC_049567	.	transcript	0.354923	0.00426267	6.37961	5.31867e-06	0.000570172
LNC_005259	XLOC_049573	.	transcript	0.667812	0.0311323	4.42296	1.20395e-06	0.000169639
LNC_005260	XLOC_049575	.	transcript	0.781054	0.0381093	4.35721	1.51611e-05	0.00133139
LNC_005261	XLOC_049578	.	transcript	0.478339	0	Inf	0.000490423	0.0201098
LNC_005262	XLOC_049580	.	transcript	0.446932	0	Inf	0.000200916	0.0102165
LNC_005263	XLOC_049581	.	transcript	0.731533	0.070347	3.37836	9.18047e-05	0.00567976
LNC_005264	XLOC_049582	.	transcript	0.630757	0.0693103	3.18594	0.000239574	0.0117033
LNC_005265	XLOC_049583	.	transcript	0.485253	0.0790187	2.61847	0.000268394	0.0127719
LNC_005266	XLOC_049585	.	transcript	0.767943	0.09853	2.96236	5.28716e-06	0.000567992
LNC_005354	XLOC_050534	.	transcript	0.389588	0	Inf	0.00136745	0.0426306
LNC_005365	XLOC_050592	.	transcript	0.497899	0.0157123	4.98588	0.000161936	0.00868953
LNC_005399	XLOC_050853	.	transcript	0.747003	0.0955767	2.96638	0.00160572	0.0477965
LNC_005406	XLOC_050904	.	transcript	1.64061	0.045794	5.16293	0.000563523	0.0223866
LNC_005451	XLOC_051304	.	transcript	0	0.551665	#NAME?	0.00100792	0.0346744
LNC_005482	XLOC_051669	.	transcript	0	1.27221	#NAME?	1.32737e-05	0.00119311
LNC_005483	XLOC_051669	.	transcript	0	0.576047	#NAME?	0.000906141	0.0320275
LNC_005502	XLOC_051860	.	transcript	0.990158	0	Inf	6.08783e-11	3.03777e-08
LNC_005503	XLOC_051860	.	transcript	0.50953	0	Inf	0.0010078	0.0346744
LNC_005504	XLOC_051860	.	transcript	1.15231	0	Inf	3.28132e-11	1.78772e-08
LNC_005506	XLOC_051860	.	transcript	0.278935	0	Inf	1.15411e-05	0.00105695
LNC_005507	XLOC_051860	.	transcript	0.303589	0	Inf	5.41699e-08	1.21523e-05
LNC_005508	XLOC_051860	.	transcript	0.588243	0	Inf	8.07806e-08	1.67172e-05
LNC_005509	XLOC_051860	.	transcript	1.7036	0.057198	4.89648	1.83879e-05	0.001567
LNC_005510	XLOC_051860	.	transcript	1.30529	0.039155	5.05903	2.94099e-05	0.00230242
LNC_005512	XLOC_051860	.	transcript	0.545441	0	Inf	1.1709e-05	0.00107049
LNC_005513	XLOC_051860	.	transcript	2.53837	0.291263	3.12351	1.06625e-05	0.000998893
LNC_005515	XLOC_051860	.	transcript	3.58911	0	Inf	6.67435e-08	1.45489e-05
LNC_005581	XLOC_052303	.	transcript	0.48806	0.0474983	3.36111	2.14939e-05	0.00179332
LNC_005582	XLOC_052303	.	transcript	0.613402	0.007923	6.27464	8.82602e-08	1.79803e-05
LNC_005600	XLOC_052482	.	transcript	0.589135	0	Inf	3.70081e-09	1.11008e-06
LNC_005601	XLOC_052482	.	transcript	1.51521	0.412571	1.8768	0.000168275	0.00893095
LNC_005603	XLOC_052503	.	transcript	0.967173	0.0944203	3.3566	3.69761e-06	0.000422747
LNC_005640	XLOC_052844	.	transcript	2.11168	0.0265377	6.3142	0.000703815	0.0264537
LNC_005711	XLOC_053508	.	transcript	4.29815	0.212407	4.33881	0.000190253	0.00982395
LNC_005713	XLOC_053530	.	transcript	2.01864	0.31216	2.69303	6.27343e-05	0.00422918
LNC_005723	XLOC_053752	.	transcript	5.15139	0.006158	9.70828	1.59677e-11	9.91337e-09
LNC_005724	XLOC_053755	.	transcript	3.34948	0.116732	4.84266	2.97522e-08	7.28683e-06
LNC_005746	XLOC_054088	.	transcript	0	0.525267	#NAME?	7.15902e-05	0.00468029
LNC_005759	XLOC_054172	.	transcript	0.319949	0	Inf	0.000687064	0.0260129
LNC_005827	XLOC_054817	.	transcript	0	0.458582	#NAME?	0.00110276	0.0365479
LNC_005891	XLOC_055402	.	transcript	0	0.363573	#NAME?	0.000143538	0.00793355
LNC_005901	XLOC_055483	.	transcript	18.9214	0.240446	6.29817	2.27726e-10	9.57382e-08
LNC_006124	XLOC_057443	.	transcript	0.408324	0.00644167	5.98614	3.54775e-06	0.000410636
LNC_006125	XLOC_057443	.	transcript	0.271144	0	Inf	0.000319911	0.0143635
LNC_006160	XLOC_057913	.	transcript	1.6917	0.595003	1.5075	0.00041794	0.017682
LNC_006161	XLOC_057913	.	transcript	1.53269	0.167673	3.19234	6.73322e-06	0.000683461
LNC_006163	XLOC_057913	.	transcript	0	0.617228	#NAME?	3.45725e-05	0.00262201
LNC_006255	XLOC_058476	.	transcript	0.17457	0	Inf	0.00117582	0.0383033
LNC_006344	XLOC_059081	.	transcript	2.37677	0	Inf	3.5203e-05	0.0026585
LNC_006380	XLOC_059191	.	transcript	24.1012	226.371	-3.23151	1.56106e-07	2.93479e-05
LNC_006402	XLOC_059305	.	transcript	0.278401	0	Inf	2.99659e-05	0.00232984
LNC_006456	XLOC_059588	.	transcript	0	0.651976	#NAME?	0.00028416	0.013297
LNC_006574	XLOC_060639	.	transcript	0.0170603	0.804	-5.55848	0.000433838	0.0182533
LNC_006612	XLOC_060899	.	transcript	0	3.68713	#NAME?	2.77709e-06	0.000337755
LNC_006698	XLOC_062066	.	transcript	0.376737	0	Inf	0.00135726	0.0424278
LNC_006745	XLOC_062452	.	transcript	0.405635	0	Inf	0.00100537	0.0346744
LNC_006751	XLOC_062458	.	transcript	0	0.365536	#NAME?	2.14961e-05	0.00179332
LNC_006754	XLOC_062458	.	transcript	0.0272093	0.70363	-4.69264	2.41366e-05	0.00195851
LNC_006756	XLOC_062458	.	transcript	0.00209267	2.20814	-10.0433	2.68422e-12	2.04737e-09
LNC_006760	XLOC_062458	.	transcript	0.8735	0	Inf	2.07165e-15	2.91077e-12
LNC_006763	XLOC_062488	.	transcript	0.562096	0	Inf	9.21132e-07	0.000135113
LNC_006765	XLOC_062488	.	transcript	0.548725	0.00687867	6.31781	3.15262e-05	0.00243596
LNC_006767	XLOC_062488	.	transcript	1.74497	0	Inf	2.86373e-05	0.00225185
LNC_006769	XLOC_062488	.	transcript	1.03229	0	Inf	1.37522e-05	0.00122173
LNC_006770	XLOC_062488	.	transcript	0.720882	0	Inf	0.00114655	0.0376023
LNC_006814	XLOC_062992	.	transcript	1.41238	0	Inf	0.000333395	0.0147356
LNC_007061	XLOC_064981	.	transcript	9.00836	0.90823	3.31014	3.6331e-07	6.00552e-05
LNC_007131	XLOC_065518	.	transcript	0.839169	0.0891603	3.23449	1.62255e-06	0.000217441
LNC_007166	XLOC_065955	.	transcript	0.525801	0	Inf	3.33205e-07	5.64778e-05
LNC_007182	XLOC_066126	.	transcript	1.36154	0.323049	2.07542	0.000206794	0.0104556
LNC_007185	XLOC_066130	.	transcript	0.578339	0.0580397	3.3168	8.41435e-06	0.000824329
LNC_007190	XLOC_066191	.	transcript	19.4867	1.92007	3.34326	0.000147982	0.00812033
LNC_007193	XLOC_066213	.	transcript	1.10234	0.243201	2.18034	0.000618207	0.0240642
LNC_007264	XLOC_066830	.	transcript	0	0.433072	#NAME?	6.68642e-05	0.00444032
LNC_007360	XLOC_067879	.	transcript	0.446333	0	Inf	0.000662315	0.0253202
LNC_007417	XLOC_068581	.	transcript	1.76799	0.132209	3.74122	1.74403e-06	0.000229353
LNC_007422	XLOC_068621	.	transcript	0	0.429244	#NAME?	0.000120508	0.00697352
LNC_007423	XLOC_068624	.	transcript	1.63486	0.0770197	4.4078	0.000128435	0.00733414
LNC_007460	XLOC_068981	.	transcript	0	4.64597	#NAME?	5.72637e-05	0.00393105
LNC_007461	XLOC_068981	.	transcript	0.143674	6.77229	-5.55878	2.97811e-05	0.00232127
LNC_007505	XLOC_069922	.	transcript	0	0.813416	#NAME?	0.000946621	0.0331116
LNC_007534	XLOC_070274	.	transcript	1.036	0.139972	2.88781	0.000117213	0.00684419
LNC_007546	XLOC_070429	.	transcript	0.901086	0.010568	6.41389	2.17761e-08	5.53652e-06
LNC_007553	XLOC_070447	.	transcript	0.599859	0	Inf	0.000498836	0.0203619
LNC_007584	XLOC_070884	.	transcript	3.08757	0.0435243	6.1485	1.06249e-09	3.70773e-07
LNC_007617	XLOC_071247	.	transcript	0.55341	2.66667e-06	17.663	1.14123e-09	3.93114e-07
LNC_007641	XLOC_071414	.	transcript	4.59056	0.150664	4.92927	8.93741e-05	0.00558766
LNC_007644	XLOC_071461	.	transcript	1.0548	0.102897	3.3577	4.63693e-05	0.0033568
LNC_007718	XLOC_072430	.	transcript	1.75846	0	Inf	0.000232849	0.0114689
LNC_007799	XLOC_073068	.	transcript	0.796188	0	Inf	0.000718842	0.0267833
LNC_007815	XLOC_073193	.	transcript	0	2.0478	#NAME?	5.474e-06	0.000578749
LNC_007921	XLOC_073993	.	transcript	1.38858	0.347702	1.99769	0.00107668	0.0360413
LNC_007979	XLOC_074809	.	transcript	0	0.306196	#NAME?	0.000470742	0.0194534
LNC_007980	XLOC_074809	.	transcript	0	0.375935	#NAME?	0.00124391	0.0398379
LNC_008087	XLOC_075849	.	transcript	1.14529	0.3999	1.51801	0.000919706	0.0323911
LNC_008131	XLOC_076057	.	transcript	0.295639	0	Inf	0.000933459	0.0327674
LNC_008146	XLOC_076148	.	transcript	0.00406867	1.52604	-8.55102	7.32574e-12	5.21515e-09
LNC_008148	XLOC_076148	.	transcript	0	0.525724	#NAME?	0.000165676	0.00884878
LNC_008171	XLOC_076295	.	transcript	1.73706	0.470538	1.88426	0.000323379	0.0144484
LNC_008192	XLOC_076402	.	transcript	1.66823	0	Inf	4.78513e-05	0.00343859
LNC_008193	XLOC_076402	.	transcript	1.38673	0	Inf	0.000120218	0.00696924
LNC_008195	XLOC_076402	.	transcript	1.87943	0	Inf	3.69513e-05	0.00276705
LNC_008217	XLOC_076614	.	transcript	0.00254167	0.503982	-7.63145	5.99502e-06	0.000626391
LNC_008274	XLOC_077089	.	transcript	0.0652927	0.917307	-3.81241	9.03335e-05	0.00562787
LNC_008286	XLOC_077203	.	transcript	0.780079	0.00434067	7.48956	3.23633e-10	1.28951e-07
LNC_008403	XLOC_078250	.	transcript	1.56667e-05	0.282369	-14.1376	0.000956153	0.0333884
LNC_008436	XLOC_078395	.	transcript	0.484972	0	Inf	1.6736e-05	0.00144591
LNC_008494	XLOC_078878	.	transcript	0	13.6239	#NAME?	1.34416e-09	4.57116e-07
LNC_008620	XLOC_080351	.	transcript	0	0.540318	#NAME?	0.000354653	0.0154811
LNC_008674	XLOC_080851	.	transcript	0.055919	1.13409	-4.34205	5.47032e-05	0.00379807
LNC_008718	XLOC_081400	.	transcript	1.05216	0.0921347	3.51346	3.14394e-08	7.63005e-06
LNC_008816	XLOC_082453	.	transcript	1.57505	0.494644	1.67094	0.000412436	0.0174907
LNC_008818	XLOC_082457	.	transcript	1.05366	0.455558	1.20971	0.00169063	0.0494608
LNC_008829	XLOC_082595	.	transcript	0.417997	0	Inf	0.000358748	0.0156107
LNC_008830	XLOC_082595	.	transcript	0.38397	0	Inf	0.000312371	0.014134
LNC_008832	XLOC_082596	.	transcript	0.314277	0	Inf	8.26938e-07	0.000123251
LNC_008833	XLOC_082597	.	transcript	0.334345	0	Inf	0.00026603	0.0126898
LNC_008834	XLOC_082620	.	transcript	0.595566	0	Inf	3.58551e-07	5.98243e-05
LNC_008838	XLOC_082789	.	transcript	0	0.374744	#NAME?	2.63652e-05	0.00210103
LNC_008843	XLOC_082813	.	transcript	0.315496	0	Inf	9.87464e-05	0.00601171
LNC_008919	XLOC_083573	.	transcript	0.112118	1.28456	-3.51818	6.9652e-05	0.00458552
LNC_008920	XLOC_083574	.	transcript	0.111449	1.10294	-3.3069	9.7996e-05	0.00597966
LNC_008957	XLOC_084017	.	transcript	0	0.325927	#NAME?	0.00108796	0.0362916
LNC_009011	XLOC_084306	.	transcript	2.00216	0	Inf	2.24917e-07	3.95026e-05
LNC_009012	XLOC_084306	.	transcript	0.411214	0	Inf	0.000602995	0.0236208
LNC_009026	XLOC_084469	.	transcript	0.327744	0.0169803	4.27063	9.68273e-06	0.00092483
LNC_009063	XLOC_084836	.	transcript	0.983838	0.0417413	4.55887	9.15211e-05	0.00566879
LNC_009333	XLOC_087255	.	transcript	34.6948	4.05381	3.09737	2.91754e-05	0.00228742
LNC_009342	XLOC_087367	.	transcript	1.2974	0.0846963	3.93718	6.83757e-08	1.47206e-05
LNC_009344	XLOC_087369	.	transcript	0.825569	0.0257697	5.00164	3.3485e-05	0.0025577
LNC_009401	XLOC_087782	.	transcript	0.778823	0	Inf	3.44218e-06	0.000403923
LNC_009402	XLOC_087782	.	transcript	0.291452	0	Inf	0.00106985	0.0358579
LNC_009404	XLOC_087782	.	transcript	0.202996	0	Inf	0.000292767	0.0135571
LNC_009460	XLOC_088441	.	transcript	0.922795	0.066724	3.78973	0.0014548	0.0445383
LNC_009533	XLOC_089274	.	transcript	0.200203	0	Inf	4.79845e-05	0.00344354
LNC_009534	XLOC_089274	.	transcript	1.34109	0.00271267	8.94948	2.20241e-20	6.91713e-17
LNC_009535	XLOC_089274	.	transcript	0.993807	0	Inf	3.71759e-06	0.000424122
LNC_009575	XLOC_089820	.	transcript	9.16169	1.63244	2.48858	4.96042e-08	1.13182e-05
LNC_009604	XLOC_090135	.	transcript	0.790312	0	Inf	0.000105238	0.00629211
LNC_009615	XLOC_090366	.	transcript	2.14558	0.334421	2.68163	2.4993e-05	0.0020188
LNC_009616	XLOC_090366	.	transcript	0.653353	0	Inf	0.00159827	0.0476466
LNC_009635	XLOC_090619	.	transcript	0.13705	0	Inf	0.000957969	0.0334082
LNC_009642	XLOC_090649	.	transcript	0	0.857111	#NAME?	7.09428e-08	1.50309e-05
LNC_009653	XLOC_090736	.	transcript	17.1885	6.13325	1.48672	0.00137961	0.0428506
LNC_009700	XLOC_091341	.	transcript	6.27818	0.477096	3.71799	6.43759e-05	0.00431724
LNC_009791	XLOC_092408	.	transcript	0.00135133	0.332367	-7.94225	0.000526361	0.0213066
LNC_009838	XLOC_093140	.	transcript	0	0.301462	#NAME?	0.000137625	0.00772651
LNC_009860	XLOC_093412	.	transcript	0	0.33247	#NAME?	0.000641065	0.0248207
LNC_009875	XLOC_093830	.	transcript	0.742384	0.0125087	5.89117	0.00109875	0.0364885
LNC_009893	XLOC_093997	.	transcript	0.357191	0	Inf	0.000642843	0.0248355
LNC_009907	XLOC_094140	.	transcript	0	0.372909	#NAME?	0.000435697	0.0183077
LNC_010021	XLOC_095548	.	transcript	0.507378	0.0245867	4.36711	0.000533483	0.0215297
LNC_010104	XLOC_096058	.	transcript	0	2.58022	#NAME?	4.45527e-08	1.04331e-05
LNC_010113	XLOC_096097	.	transcript	0.457914	0.006747	6.08469	8.30426e-05	0.00529727
LNC_010129	XLOC_096199	.	transcript	0	0.938313	#NAME?	2.38729e-06	0.000297809
LNC_010152	XLOC_096368	.	transcript	0.588311	0.016297	5.1739	1.98503e-06	0.000257245
LNC_010153	XLOC_096368	.	transcript	0.287499	0	Inf	0.00122606	0.0396019
LNC_010161	XLOC_096400	.	transcript	0	0.70303	#NAME?	6.86604e-06	0.000693426
LNC_010186	XLOC_096728	.	transcript	0.292642	0.0378653	2.95019	0.000883424	0.0314033
LNC_010246	XLOC_097489	.	transcript	0	1.25556	#NAME?	2.84216e-09	8.92637e-07
LNC_010249	XLOC_097490	.	transcript	0	0.437906	#NAME?	0.000194852	0.00996559
LNC_010315	XLOC_097876	.	transcript	0.612543	0	Inf	0.000358334	0.0156083
LNC_010349	XLOC_098259	.	transcript	0.639741	0.212301	1.59138	0.00134463	0.0421273
LNC_010350	XLOC_098259	.	transcript	0.755302	0	Inf	3.70594e-10	1.46569e-07
LNC_010393	XLOC_098701	.	transcript	0.0251593	0.722119	-4.84307	0.00124567	0.0398379
LNC_010438	XLOC_099263	.	transcript	0.833904	0.123878	2.75097	0.00165996	0.0488312
LNC_010550	XLOC_100617	.	transcript	0.38676	0	Inf	0.000454012	0.018879
LNC_010552	XLOC_100617	.	transcript	0.685119	0.043369	3.98162	0.00026449	0.0126538
LNC_010560	XLOC_100688	.	transcript	0.375063	0	Inf	0.00147841	0.0450031
LNC_010671	XLOC_102073	.	transcript	0.296427	0	Inf	2.5788e-05	0.00207049
LNC_010673	XLOC_102073	.	transcript	0	0.191106	#NAME?	0.000110031	0.00651307
LNC_010820	XLOC_103697	.	transcript	1.43235	0.37167	1.94629	0.000394866	0.0169611
LNC_010841	XLOC_103832	.	transcript	0	0.382484	#NAME?	0.000866759	0.0309552
LNC_010847	XLOC_103850	.	transcript	0	0.256607	#NAME?	0.00039968	0.0170991
LNC_010922	XLOC_104633	.	transcript	0.013917	0.592968	-5.41303	0.00167987	0.0492812
LNC_010928	XLOC_104663	.	transcript	1.34699	11.2118	-3.05721	0.000413407	0.017518
LNC_010931	XLOC_104680	.	transcript	2.24092	1.18306	0.921567	0.00169864	0.0496679
LNC_010932	XLOC_104680	.	transcript	2.74747	0	Inf	1.15931e-26	1.03163e-22
LNC_010967	XLOC_104957	.	transcript	0	1.21216	#NAME?	0.000119972	0.00696252
LNC_011005	XLOC_105192	.	transcript	0.560127	0.033029	4.08395	8.08232e-05	0.00518667
LNC_011055	XLOC_105700	.	transcript	0	1.25131	#NAME?	4.87492e-05	0.00347971
LNC_011101	XLOC_106189	.	transcript	3.42201	0.642463	2.41316	0.000326592	0.0145554
LNC_011112	XLOC_106308	.	transcript	0.307736	0	Inf	0.00138932	0.0430021
LNC_011254	XLOC_107666	.	transcript	2.7462	20.0107	-2.86527	0.000988866	0.0342841
LNC_011260	XLOC_107756	.	transcript	0.0363317	0.882358	-4.60206	0.000265209	0.0126655
LNC_011261	XLOC_107763	.	transcript	0.144646	1.0379	-2.84307	0.00132137	0.0415737
LNC_011380	XLOC_108556	.	transcript	0.418287	0	Inf	0.000504376	0.020557
LNC_011433	XLOC_108990	.	transcript	0	1.43802	#NAME?	8.75494e-05	0.00550582
LNC_011468	XLOC_109314	.	transcript	2.50145	0.35436	2.81948	4.49683e-06	0.000496716
LNC_011486	XLOC_109631	.	transcript	0	0.762018	#NAME?	0.00139449	0.0430873
LNC_011529	XLOC_110012	.	transcript	0.697629	0	Inf	0.000389615	0.0167626
LNC_011592	XLOC_110416	.	transcript	0.292781	0.008483	5.10911	0.000867679	0.0309662
LNC_011667	XLOC_111599	.	transcript	275.54	48.3108	2.51185	0.00147299	0.0448635
LNC_011668	XLOC_111599	.	transcript	245.396	2.0665	6.89178	1.12622e-05	0.00104214
LNC_011669	XLOC_111631	.	transcript	0.466961	0	Inf	0.00146865	0.0447825
LNC_011718	XLOC_112160	.	transcript	0	0.663008	#NAME?	0.000126426	0.00723488
LNC_011724	XLOC_112235	.	transcript	1.17883	0.0399697	4.88231	1.02626e-05	0.000968089
LNC_011742	XLOC_112361	.	transcript	3.46535	0.175357	4.30463	8.47235e-05	0.0053724
LNC_011764	XLOC_112542	.	transcript	0.507097	0.011122	5.51077	0.00037809	0.0163457
LNC_011897	XLOC_113968	.	transcript	0.650678	0.0753337	3.11058	0.000320988	0.0143656
LNC_011969	XLOC_114227	.	transcript	0	0.750218	#NAME?	9.18042e-07	0.000135031
LNC_011996	XLOC_114338	.	transcript	0.351387	0	Inf	6.43895e-05	0.00431724
LNC_012011	XLOC_114445	.	transcript	0.223568	0	Inf	0.00141626	0.0435832
LNC_012045	XLOC_114683	.	transcript	2.20298	0	Inf	0.000754255	0.027687
LNC_012067	XLOC_115041	.	transcript	0.648996	0.0432537	3.90732	0.000704051	0.0264537
LNC_012070	XLOC_115060	.	transcript	0.386091	0.0340867	3.50166	0.000277882	0.0130835
LNC_012073	XLOC_115060	.	transcript	0.428766	0.029574	3.85779	0.000177857	0.00930993
LNC_012137	XLOC_115506	.	transcript	0.63515	0.0235283	4.75463	2.61592e-06	0.000323309
LNC_012168	XLOC_115822	.	transcript	5.85266	1.54819	1.91851	4.03787e-05	0.00298866
LNC_012169	XLOC_115822	.	transcript	1.94166	0.734541	1.40238	0.000642488	0.0248355
LNC_012171	XLOC_115839	.	transcript	0.47765	0	Inf	0.000132897	0.00750862
LNC_012174	XLOC_115839	.	transcript	0.00766167	0.410944	-5.74514	0.00107738	0.0360424
LNC_012175	XLOC_115839	.	transcript	0	0.307073	#NAME?	0.000237182	0.0116394
LNC_012195	XLOC_116004	.	transcript	1.26079	0	Inf	2.03369e-06	0.000261645
LNC_012318	XLOC_117242	.	transcript	0.528828	0.0260073	4.34581	0.000293792	0.0135857
LNC_012351	XLOC_117526	.	transcript	0	0.643198	#NAME?	9.62118e-08	1.92395e-05
LNC_012374	XLOC_117811	.	transcript	3.9e-05	0.302345	-12.9204	9.14342e-05	0.00566879
LNC_012399	XLOC_118033	.	transcript	0.409103	0	Inf	0.000217174	0.0108571
LNC_012401	XLOC_118039	.	transcript	1.00718	0	Inf	0.000892372	0.0317003
LNC_012403	XLOC_118040	.	transcript	0.635593	0.0156043	5.34808	0.000114433	0.00671406
LNC_012533	XLOC_119465	.	transcript	0.530712	0	Inf	0.000268255	0.0127719
LNC_012576	XLOC_119982	.	transcript	0.0180127	0.597883	-5.05278	0.000935069	0.0328024
LNC_012621	XLOC_120441	.	transcript	0	0.520152	#NAME?	3.92352e-05	0.00291356
LNC_012682	XLOC_121217	.	transcript	0.0089	0.47402	-5.735	0.000670075	0.0255001
LNC_012738	XLOC_121931	.	transcript	0	0.506754	#NAME?	0.000331801	0.0146895
LNC_012753	XLOC_122265	.	transcript	0	0.317601	#NAME?	0.000614469	0.0239648
LNC_012772	XLOC_122389	.	transcript	0.54517	0.162775	1.74382	0.0016727	0.0490978
LNC_012782	XLOC_122401	.	transcript	0	5.5334	#NAME?	0.000599605	0.0235398
LNC_012819	XLOC_122651	.	transcript	0.574739	0.054062	3.41022	0.000220199	0.0109412
LNC_012849	XLOC_122837	.	transcript	0	0.37307	#NAME?	0.000210145	0.0105806
LNC_012850	XLOC_122837	.	transcript	0.00565567	0.771612	-7.09203	0.000433356	0.0182533
LNC_012855	XLOC_122845	.	transcript	0	0.459137	#NAME?	0.000554883	0.0220927
LNC_012866	XLOC_122933	.	transcript	0.010579	0.553287	-5.70875	0.000173106	0.00912388
LNC_012928	XLOC_123841	.	transcript	0	1.05064	#NAME?	1.14208e-05	0.00104773
LNC_012956	XLOC_124035	.	transcript	63.0795	29.9095	1.07657	0.000557187	0.0221514
LNC_012977	XLOC_124194	.	transcript	2.97636	0.405795	2.87473	3.40025e-05	0.00258612
LNC_013047	XLOC_124601	.	transcript	0.454836	0	Inf	3.35212e-06	0.000395092
LNC_013135	XLOC_125191	.	transcript	0.256011	0	Inf	0.000131061	0.00743636
LNC_013157	XLOC_125300	.	transcript	0	0.966011	#NAME?	7.26581e-05	0.00473093
LNC_013206	XLOC_125801	.	transcript	0.816632	0	Inf	0.00127339	0.0404378
LNC_013294	XLOC_126382	.	transcript	0.153039	1.11709	-2.86776	0.000573689	0.0227229
LNC_013295	XLOC_126385	.	transcript	0.000255667	0.315173	-10.2677	0.000174158	0.00917027
LNC_013296	XLOC_126385	.	transcript	0.166969	1.42123	-3.08949	0.0015509	0.0465463
LNC_013299	XLOC_126419	.	transcript	0.105869	1.10545	-3.38428	0.000306913	0.0139461
LNC_013303	XLOC_126429	.	transcript	0.210704	1.93763	-3.201	0.00013855	0.00775713
LNC_013304	XLOC_126431	.	transcript	0.302067	2.12237	-2.81273	0.000122772	0.00707783
LNC_013306	XLOC_126432	.	transcript	0.268027	2.15675	-3.00841	5.35533e-05	0.00373006
LNC_013307	XLOC_126433	.	transcript	0.325818	2.30613	-2.82334	0.000618373	0.0240642
LNC_013310	XLOC_126447	.	transcript	0	0.674983	#NAME?	2.06677e-10	8.75786e-08
LNC_013312	XLOC_126455	.	transcript	0.276952	1.72302	-2.63723	0.00163847	0.0483857
LNC_013394	XLOC_127166	.	transcript	0.619377	0	Inf	0.000632362	0.0245465
LNC_013408	XLOC_127221	.	transcript	0.588659	0	Inf	0.00069302	0.0261496
LNC_013413	XLOC_127312	.	transcript	0.50061	0	Inf	0.000650353	0.0250082
LNC_013417	XLOC_127337	.	transcript	0	0.328942	#NAME?	0.000692709	0.0261496
LNC_013471	XLOC_128037	.	transcript	0.637549	0.117382	2.44133	0.000192661	0.00991953
LNC_013482	XLOC_128141	.	transcript	1.60301	0.184209	3.12137	0.000387255	0.0166745
LNC_013573	XLOC_128814	.	transcript	2.12473	0.290526	2.87054	0.00130477	0.0411845
LNC_013575	XLOC_128814	.	transcript	0.443438	0	Inf	6.09648e-06	0.000635748
LNC_013592	XLOC_128926	.	transcript	0.985811	0	Inf	0.000961318	0.0335031
LNC_013602	XLOC_129182	.	transcript	0.415815	0.00577367	6.17031	2.99782e-05	0.00232984
LNC_013617	XLOC_129271	.	transcript	0.340187	0	Inf	6.49126e-06	0.00066268
LNC_013618	XLOC_129271	.	transcript	0.185656	0	Inf	9.31261e-05	0.00572833
LNC_013621	XLOC_129271	.	transcript	0.528583	0	Inf	0.00070926	0.0265595
LNC_013622	XLOC_129271	.	transcript	0.477629	0	Inf	0.000706181	0.0264964
LNC_013625	XLOC_129271	.	transcript	0.865432	0.034712	4.63991	0.000137767	0.00772651
LNC_013627	XLOC_129279	.	transcript	0.650004	0.0570657	3.50975	0.00150655	0.0456774
LNC_013630	XLOC_129284	.	transcript	0.361674	0.000671333	9.07345	4.908e-05	0.00349397
LNC_013743	XLOC_130627	.	transcript	6.9318	0.00260267	11.379	2.10939e-05	0.00176527
LNC_013838	XLOC_131516	.	transcript	1.18531	0.00796	7.21828	3.59917e-12	2.66898e-09
LNC_013839	XLOC_131516	.	transcript	1.63901	0	Inf	6.93654e-08	1.48142e-05
LNC_013840	XLOC_131516	.	transcript	1.56149	0	Inf	9.02053e-10	3.25422e-07
LNC_013841	XLOC_131516	.	transcript	0.828141	0	Inf	6.16151e-09	1.75923e-06
LNC_013842	XLOC_131516	.	transcript	0.497179	0.009066	5.77716	4.20653e-07	6.82659e-05
LNC_013843	XLOC_131516	.	transcript	1.10238	0	Inf	4.36697e-09	1.28111e-06
LNC_013844	XLOC_131516	.	transcript	0.795485	0	Inf	2.55074e-10	1.06398e-07
LNC_013845	XLOC_131516	.	transcript	0.597782	0	Inf	8.85678e-08	1.79803e-05
LNC_013868	XLOC_131781	.	transcript	1.78809	0	Inf	0.000283478	0.0132767
LNC_013870	XLOC_131801	.	transcript	0.960801	0	Inf	3.93552e-13	3.6864e-10
LNC_013871	XLOC_131854	.	transcript	0.478938	0	Inf	2.16003e-05	0.00179639
LNC_013879	XLOC_132200	.	transcript	3.81102	1.05378	1.85461	6.91857e-06	0.000695661
LNC_013922	XLOC_132862	.	transcript	1.3127	0.0687737	4.25453	0.000271563	0.0128654
LNC_013984	XLOC_133530	.	transcript	1.29003	0	Inf	1.10772e-05	0.00102858
LNC_013998	XLOC_133601	.	transcript	0.970441	0.0551237	4.1379	0.0012466	0.0398379
LNC_014005	XLOC_133680	.	transcript	2.72622	0.0552483	5.62483	1.11461e-06	0.000159122
LNC_014024	XLOC_133840	.	transcript	0.282635	0	Inf	2.14251e-11	1.28531e-08
LNC_014025	XLOC_133840	.	transcript	0.601097	0	Inf	2.69897e-09	8.5776e-07
LNC_014027	XLOC_133840	.	transcript	0.129288	0	Inf	0.00139699	0.0431144
LNC_014028	XLOC_133840	.	transcript	0.258151	0	Inf	0.00012395	0.00712373
LNC_014029	XLOC_133840	.	transcript	0.443601	0.011197	5.30808	6.15633e-06	0.000639492
LNC_014031	XLOC_133840	.	transcript	0.184172	0	Inf	0.000242139	0.0117851
LNC_014032	XLOC_133840	.	transcript	0.549533	0	Inf	1.34648e-05	0.0012022
LNC_014073	XLOC_134323	.	transcript	0.784	0.024979	4.97207	0.000576974	0.0228191
LNC_014127	XLOC_134922	.	transcript	4973.06	1650.6	1.59114	0.000181762	0.00948643
LNC_014131	XLOC_134926	.	transcript	1.3232	0	Inf	0.0013151	0.0414496
LNC_014174	XLOC_135183	.	transcript	2.49044	0.208966	3.57506	0.000489659	0.0200952
LNC_014193	XLOC_135238	.	transcript	0.95698	0	Inf	0.00046583	0.0192803
LNC_014194	XLOC_135238	.	transcript	15.3989	0.597976	4.6866	3.19498e-08	7.71885e-06
LNC_014223	XLOC_135631	.	transcript	0	0.663394	#NAME?	1.94271e-05	0.00163604
LNC_014232	XLOC_135745	.	transcript	0.034692	0.71443	-4.36412	0.000118983	0.00691266
LNC_014275	XLOC_136187	.	transcript	0.455212	0.00265867	7.41969	0.000299336	0.0137519
LNC_014311	XLOC_136519	.	transcript	0.735631	0.224708	1.71093	0.0013674	0.0426306
LNC_014315	XLOC_136521	.	transcript	4.03828	0.0413397	6.61007	1.65444e-09	5.48657e-07
LNC_014316	XLOC_136521	.	transcript	1.1209	0.158093	2.82581	0.000109412	0.00649081
LNC_014408	XLOC_137712	.	transcript	0.212134	0	Inf	0.00115363	0.0378113
LNC_014423	XLOC_137862	.	transcript	0.0361007	1.71293	-5.5683	2.68416e-05	0.00213581
LNC_014493	XLOC_138344	.	transcript	1.25308	0.0244823	5.67759	4.92359e-06	0.00053431
LNC_014494	XLOC_138344	.	transcript	0.311521	0.007525	5.3715	0.000162605	0.00870484
LNC_014551	XLOC_138763	.	transcript	0.00820067	0.495265	-5.91631	0.000128771	0.00734546
LNC_014552	XLOC_138763	.	transcript	0.0232507	0.521362	-4.48694	0.000380814	0.0164502
LNC_014591	XLOC_139076	.	transcript	1.36325	0.124456	3.45334	0.0010614	0.0356641
LNC_014684	XLOC_139993	.	transcript	0.674391	0.00584567	6.85007	7.51641e-08	1.57999e-05
LNC_014685	XLOC_140000	.	transcript	22.869	0.560981	5.3493	2.678e-09	8.5619e-07
LNC_014686	XLOC_140002	.	transcript	9.0585	0.0807653	6.80939	2.34811e-08	5.89409e-06
LNC_014687	XLOC_140002	.	transcript	7.092	0.373952	4.24527	2.27015e-07	3.97403e-05
LNC_014689	XLOC_140002	.	transcript	3.53382	0	Inf	2.65295e-11	1.52308e-08
LNC_014690	XLOC_140004	.	transcript	2.16541	0.145773	3.89284	1.06914e-05	0.000998893
LNC_014777	XLOC_140982	.	transcript	2.24707	0.114841	4.29034	0.00123996	0.0398338
LNC_014800	XLOC_141140	.	transcript	0.000444	0.791442	-10.7997	0.000105208	0.00629211
LNC_014804	XLOC_141150	.	transcript	0.630513	0	Inf	3.0203e-06	0.000363198
LNC_014816	XLOC_141256	.	transcript	0.54136	0.009825	5.78399	3.30337e-06	0.000390619
LNC_014817	XLOC_141256	.	transcript	0.505078	0	Inf	0.000207559	0.0104745
LNC_014863	XLOC_141859	.	transcript	0	1.00364	#NAME?	6.13249e-05	0.00416043
LNC_014864	XLOC_141859	.	transcript	0	3.29275	#NAME?	2.15619e-05	0.00179599
LNC_014887	XLOC_142082	.	transcript	0.61497	0	Inf	5.08688e-05	0.00360689
LNC_014901	XLOC_142230	.	transcript	0	0.410955	#NAME?	0.000756599	0.0277447
LNC_015098	XLOC_143844	.	transcript	0.885789	0.051036	4.11738	8.53027e-05	0.00539631
LNC_015167	XLOC_144278	.	transcript	2.49655	0	Inf	0.000185747	0.00965667
LNC_015204	XLOC_144508	.	transcript	0.00114133	0.572474	-8.97035	0.000384086	0.0165513
LNC_015252	XLOC_145055	.	transcript	0.603341	0	Inf	0.00168093	0.0492851
LNC_015253	XLOC_145055	.	transcript	0.437115	0	Inf	0.00139245	0.0430552
LNC_015288	XLOC_145712	.	transcript	0	0.852201	#NAME?	0.000659557	0.0252619
LNC_015327	XLOC_146141	.	transcript	0	0.421417	#NAME?	0.000305644	0.0139359
LNC_015469	XLOC_148122	.	transcript	0.5208	0.00908133	5.84168	0.000273415	0.0129302
LNC_015560	XLOC_148923	.	transcript	0	0.28683	#NAME?	0.000610359	0.0238567
LNC_015609	XLOC_149800	.	transcript	0.526684	0.011133	5.56402	0.000650187	0.0250082
LNC_015610	XLOC_149810	.	transcript	0.351655	0	Inf	0.00154184	0.0463786
LNC_015611	XLOC_149813	.	transcript	0.604473	0	Inf	2.08556e-06	0.000265757
LNC_015612	XLOC_149817	.	transcript	0.460196	0	Inf	2.97691e-05	0.00232127
LNC_015613	XLOC_149832	.	transcript	0.353996	0.00702733	5.65461	0.000212722	0.0106856
LNC_015614	XLOC_149835	.	transcript	0.774433	0.016748	5.53108	6.00452e-11	3.02447e-08
LNC_015615	XLOC_149836	.	transcript	0.618319	0.002714	7.83179	4.32544e-11	2.26416e-08
LNC_015616	XLOC_149837	.	transcript	69.5806	1.30381	5.73788	1.38725e-09	4.68786e-07
LNC_015617	XLOC_149837	.	transcript	233.299	9.48048	4.62108	3.09594e-10	1.24284e-07
LNC_015628	XLOC_149866	.	transcript	0.00751167	1.03067	-7.10024	2.62585e-05	0.00209565
LNC_015629	XLOC_149867	.	transcript	0.004277	0.982155	-7.84321	8.19613e-07	0.000122579
LNC_015698	XLOC_150466	.	transcript	0.0153473	0.63021	-5.35977	1.1368e-06	0.000161857
LNC_015722	XLOC_150906	.	transcript	1.05995	0.174059	2.60635	0.000716008	0.0267336
LNC_015831	XLOC_151837	.	transcript	1.02516	0	Inf	2.35136e-08	5.89409e-06
LNC_015833	XLOC_151837	.	transcript	1.17943	0.177069	2.7357	0.000157689	0.00853023
LNC_015837	XLOC_151837	.	transcript	0.23281	0	Inf	0.000108721	0.00646419
LNC_015845	XLOC_151847	.	transcript	0.300889	4.4e-05	12.7394	0.000741402	0.0272811
LNC_015868	XLOC_151986	.	transcript	0.0107783	0.65969	-5.93558	0.000285052	0.0133154
LNC_015904	XLOC_152372	.	transcript	0	0.702469	#NAME?	9.26654e-05	0.00571316
LNC_015920	XLOC_152484	.	transcript	0	1.24563	#NAME?	0.000669447	0.0254944
LNC_015930	XLOC_152593	.	transcript	0.274624	0	Inf	0.000599089	0.0235398
LNC_016074	XLOC_153632	.	transcript	0.515989	0	Inf	0.000549684	0.0219676
LNC_016183	XLOC_154618	.	transcript	0	0.309805	#NAME?	1.88952e-05	0.00159629
LNC_016197	XLOC_155026	.	transcript	0.922154	0	Inf	5.5819e-10	2.08412e-07
LNC_016209	XLOC_155181	.	transcript	0.284656	0	Inf	0.000236733	0.011628
LNC_016211	XLOC_155220	.	transcript	3.95157	0.8769	2.17194	5.81545e-07	9.05244e-05
LNC_016212	XLOC_155220	.	transcript	4.76076	0.00132667	11.8092	1.36099e-08	3.6333e-06
LNC_016213	XLOC_155220	.	transcript	1.54776	0	Inf	1.28475e-06	0.000177708
LNC_016214	XLOC_155220	.	transcript	0.387557	0.000828333	8.86998	2.25774e-05	0.00185169
LNC_016215	XLOC_155220	.	transcript	0.420588	0.0167843	4.64722	1.07756e-07	2.123e-05
LNC_016216	XLOC_155221	.	transcript	0.411303	0.006977	5.88145	1.85746e-05	0.00157418
LNC_016221	XLOC_155279	.	transcript	5.15096	0.7866	2.71114	0.000690199	0.0260801
LNC_016222	XLOC_155279	.	transcript	1.25093	0.0514403	4.60396	4.54383e-05	0.00331427
LNC_016223	XLOC_155279	.	transcript	0.633542	0	Inf	0.000439541	0.0184063
LNC_016260	XLOC_155890	.	transcript	0.740529	0	Inf	1.19452e-05	0.00109022
LNC_016262	XLOC_155890	.	transcript	0.324664	0.00619967	5.71061	9.27737e-05	0.00571324
LNC_016263	XLOC_155890	.	transcript	0.905203	0	Inf	3.81818e-07	6.29198e-05
LNC_016264	XLOC_155890	.	transcript	7.83909	0	Inf	2.08975e-18	5.31314e-15
LNC_016265	XLOC_155890	.	transcript	0.239157	0	Inf	0.00159501	0.0475757
LNC_016266	XLOC_155890	.	transcript	1.11116	0	Inf	7.2868e-09	2.02634e-06
LNC_016267	XLOC_155890	.	transcript	1.6677	0.0149913	6.79759	5.48343e-09	1.57404e-06
LNC_016268	XLOC_155890	.	transcript	0.210695	0	Inf	0.000175485	0.00923105
LNC_016269	XLOC_155890	.	transcript	0.422211	0	Inf	0.000278934	0.0131099
LNC_016270	XLOC_155890	.	transcript	1.44029	0.0113143	6.99206	2.70015e-08	6.73675e-06
LNC_016273	XLOC_155890	.	transcript	1.69805	0.0196947	6.42993	4.65601e-10	1.78844e-07
LNC_016274	XLOC_155890	.	transcript	1.29706	0.192046	2.75572	2.36582e-06	0.000296668
LNC_016275	XLOC_155890	.	transcript	0.955144	0.031069	4.94217	1.2243e-07	2.39442e-05
LNC_016299	XLOC_156213	.	transcript	0.000875333	0.449775	-9.00516	0.000193869	0.00994339
LNC_016427	XLOC_157996	.	transcript	0.0941997	2.92578	-4.95695	0.00132088	0.0415737
LNC_016449	XLOC_158173	.	transcript	0.769184	0	Inf	6.49101e-09	1.83369e-06
LNC_016547	XLOC_159322	.	transcript	0.940834	0.184913	2.34709	0.000733194	0.0271056
LNC_016575	XLOC_159819	.	transcript	0	0.361371	#NAME?	0.00116016	0.0379323
LNC_016582	XLOC_159946	.	transcript	0.431992	0.002608	7.37192	5.2545e-05	0.00368658
LNC_016583	XLOC_159946	.	transcript	0.57517	0	Inf	1.29983e-10	5.78339e-08
LNC_016584	XLOC_159946	.	transcript	0.416129	0	Inf	0.000776084	0.0282459
LNC_016585	XLOC_159946	.	transcript	0.54873	0	Inf	2.8588e-06	0.000346902
LNC_016586	XLOC_159950	.	transcript	1.56781	0.120147	3.70588	2.91185e-08	7.1645e-06
LNC_016596	XLOC_160049	.	transcript	0.787144	0.162341	2.2776	0.000200605	0.0102104
LNC_016597	XLOC_160050	.	transcript	2.70314	0.655753	2.04341	0.000151189	0.00828774
LNC_016639	XLOC_160973	.	transcript	0.356916	0	Inf	1.62214e-07	3.01775e-05
LNC_016763	XLOC_162427	.	transcript	0.724022	0.096091	2.91356	0.00102974	0.0351086
LNC_016806	XLOC_162721	.	transcript	0	0.365216	#NAME?	8.16609e-08	1.68341e-05
LNC_016878	XLOC_163177	.	transcript	7.08436	0.857213	3.04691	3.02648e-09	9.39477e-07
LNC_016971	XLOC_163924	.	transcript	0	14.5493	#NAME?	1.26042e-10	5.7031e-08
LNC_017046	XLOC_164356	.	transcript	11.6979	5.13051	1.18907	0.000169228	0.00896369
LNC_017084	XLOC_164701	.	transcript	0	0.352017	#NAME?	4.92888e-05	0.00350417
LNC_017109	XLOC_164956	.	transcript	0.794496	0.130264	2.6086	0.0013267	0.0416984
LNC_017265	XLOC_166458	.	transcript	0.96105	0	Inf	5.33993e-05	0.00372692
LNC_017310	XLOC_167241	.	transcript	1.48867	0	Inf	3.12092e-05	0.00241496
LNC_017314	XLOC_167278	.	transcript	0.318009	0	Inf	0.000514764	0.0209324
LNC_017315	XLOC_167279	.	transcript	0.473073	0.00636167	6.21652	5.72811e-05	0.00393105
LNC_017319	XLOC_167365	.	transcript	0.364715	0	Inf	0.000104507	0.00627656
LNC_017360	XLOC_168086	.	transcript	0.537413	0.0984883	2.44801	0.000589683	0.0232186
LNC_017361	XLOC_168087	.	transcript	3.21995	0.608937	2.40267	8.43516e-06	0.000824854
LNC_017405	XLOC_168847	.	transcript	0.216615	0	Inf	0.00143636	0.0441254
LNC_017406	XLOC_168847	.	transcript	0.233499	0	Inf	0.00113601	0.0373253
LNC_017411	XLOC_168853	.	transcript	4.12327	1.1222	1.87745	0.000719785	0.0267997
LNC_017563	XLOC_169779	.	transcript	8.25521	3.39399	1.28232	0.00171087	0.0498892
LNC_017632	XLOC_170445	.	transcript	0	0.307647	#NAME?	0.000731048	0.027068
LNC_017634	XLOC_170528	.	transcript	0.621559	0.158165	1.97446	4.65524e-05	0.00336337
LNC_017635	XLOC_170528	.	transcript	0.488443	0.104544	2.22408	0.000131354	0.00743715
LNC_017639	XLOC_170528	.	transcript	0.362745	0	Inf	0.000244861	0.0118851
LNC_017641	XLOC_170528	.	transcript	0.30275	0.000384333	9.62155	2.29162e-06	0.000289939
LNC_017642	XLOC_170528	.	transcript	0.882341	0.201822	2.12825	0.000685623	0.0259807
LNC_017646	XLOC_170537	.	transcript	1.11974	0.319947	1.80726	0.000151441	0.00829304
LNC_017733	XLOC_171439	.	transcript	0	0.583224	#NAME?	0.00154053	0.0463774
LNC_017756	XLOC_171669	.	transcript	0	0.307605	#NAME?	0.00050753	0.0206698
LNC_017883	XLOC_172844	.	transcript	20.6801	4.86174	2.0887	2.75422e-09	8.70138e-07
LNC_017884	XLOC_172850	.	transcript	0.202507	0	Inf	4.50952e-05	0.00329374
LNC_017885	XLOC_172850	.	transcript	0.545885	0.00959467	5.83022	0.000301246	0.0137706
LNC_017909	XLOC_173239	.	transcript	0	1.07024	#NAME?	0.0004695	0.0194172
LNC_018004	XLOC_174351	.	transcript	106.391	1.78978	5.89346	2.19816e-28	2.34728e-24
LNC_018056	XLOC_175090	.	transcript	0	0.55759	#NAME?	0.0014899	0.0452497
LNC_018078	XLOC_175291	.	transcript	0	0.57851	#NAME?	0.00127448	0.0404378
LNC_018095	XLOC_175420	.	transcript	0.518321	0.0268933	4.26853	0.00106079	0.0356641
LNC_018108	XLOC_175480	.	transcript	1.08054	0.0288453	5.22727	1.27656e-05	0.00115523
LNC_018111	XLOC_175483	.	transcript	2676.03	149.965	4.1574	2.00644e-07	3.607e-05
LNC_018112	XLOC_175490	.	transcript	0.954143	0	Inf	0.000118958	0.00691266
LNC_018203	XLOC_176194	.	transcript	0	0.443285	#NAME?	0.00145421	0.0445383
LNC_018210	XLOC_176282	.	transcript	9.90573	0.0445047	7.79816	1.0361e-16	1.90758e-13
LNC_018313	XLOC_177187	.	transcript	0.900294	0.108962	3.04658	7.11255e-05	0.00466527
LNC_018314	XLOC_177187	.	transcript	11.7574	0.181653	6.01625	8.65211e-12	5.9994e-09
LNC_018331	XLOC_177333	.	transcript	2.99449	0.94248	1.66778	0.000365271	0.0158557
LNC_018362	XLOC_177824	.	transcript	1.43654	0.457748	1.64997	0.00108555	0.0362618
LNC_018363	XLOC_177824	.	transcript	1.55147	0.275283	2.49465	0.000333351	0.0147356
LNC_018460	XLOC_178928	.	transcript	0	0.474814	#NAME?	0.000331041	0.0146852
LNC_018465	XLOC_179004	.	transcript	0.331979	0	Inf	0.00086314	0.0308879
LNC_018469	XLOC_179040	.	transcript	7.87532	0.782862	3.33051	0.000282403	0.013238
LNC_018472	XLOC_179099	.	transcript	0.264021	0	Inf	1.88468e-06	0.000246032
LNC_018476	XLOC_179138	.	transcript	0.693423	0	Inf	2.33303e-05	0.00190176
LNC_018478	XLOC_179142	.	transcript	1369.87	8.97007	7.2547	7.47684e-20	2.2178e-16
LNC_018479	XLOC_179142	.	transcript	805.529	2.98314	8.07696	4.32931e-32	2.31151e-27
LNC_018480	XLOC_179142	.	transcript	507.965	2.30804	7.78192	1.5658e-24	9.289e-21
LNC_018481	XLOC_179143	.	transcript	0.511697	0	Inf	0.00137848	0.0428405
LNC_018483	XLOC_179152	.	transcript	1434.52	3.88257	8.52934	1.18894e-21	4.232e-18
LNC_018484	XLOC_179152	.	transcript	495.085	1.25256	8.62665	7.3097e-24	3.90279e-20
LNC_018495	XLOC_179310	.	transcript	0.764783	0.060292	3.66501	0.000532443	0.0215039
LNC_018537	XLOC_179849	.	transcript	0.402396	0	Inf	0.000549334	0.0219676
LNC_018541	XLOC_179878	.	transcript	1.79575	0.00960567	7.54649	3.78371e-09	1.1286e-06
LNC_018542	XLOC_179878	.	transcript	1.43275	0.00903467	7.3091	4.85379e-10	1.8511e-07
LNC_018543	XLOC_179878	.	transcript	1.83201	0.0402877	5.50695	5.94602e-06	0.00062249
LNC_018544	XLOC_179878	.	transcript	4.22814	0.039278	6.75016	6.79024e-10	2.50031e-07
LNC_018546	XLOC_179878	.	transcript	0.470273	0	Inf	6.45067e-06	0.000660275
LNC_018548	XLOC_179920	.	transcript	0	0.588922	#NAME?	2.7089e-06	0.000330214
LNC_018549	XLOC_179920	.	transcript	0	0.84146	#NAME?	1.50198e-08	3.96999e-06
LNC_018550	XLOC_179920	.	transcript	0	0.485063	#NAME?	0.000134597	0.0075966
LNC_018649	XLOC_180905	.	transcript	0	0.196031	#NAME?	0.000928203	0.0326258
LNC_018680	XLOC_181226	.	transcript	1.21615	0	Inf	4.28912e-07	6.93953e-05
LNC_018707	XLOC_181373	.	transcript	1.22691	0.264595	2.21317	9.01945e-05	0.00562578
LNC_018817	XLOC_182348	.	transcript	4.02352	0.521597	2.94745	8.31976e-05	0.00530082
LNC_018818	XLOC_182348	.	transcript	1.73804	0.091403	4.24908	2.19032e-05	0.00181593
LNC_018831	XLOC_182544	.	transcript	0.0333213	0.973983	-4.86938	0.00161528	0.0479661
LNC_018833	XLOC_182544	.	transcript	0	3.4026	#NAME?	5.28119e-16	9.39911e-13
LNC_018834	XLOC_182544	.	transcript	0	1.55696	#NAME?	1.20655e-06	0.000169639
LNC_018835	XLOC_182544	.	transcript	0.021306	1.87056	-6.45606	1.69996e-14	1.97313e-11
LNC_018836	XLOC_182546	.	transcript	0.00875067	2.74534	-8.29338	3.57864e-12	2.66898e-09
LNC_018837	XLOC_182547	.	transcript	0	0.250903	#NAME?	4.78068e-05	0.00343859
LNC_018838	XLOC_182559	.	transcript	0.00364467	0.716094	-7.61822	2.49574e-09	8.02727e-07
LNC_018840	XLOC_182565	.	transcript	0	0.258111	#NAME?	0.000659286	0.0252619
LNC_018841	XLOC_182567	.	transcript	0	0.587257	#NAME?	6.56159e-05	0.00437374
LNC_018842	XLOC_182567	.	transcript	0	0.497772	#NAME?	0.000194862	0.00996559
LNC_018843	XLOC_182576	.	transcript	0	0.353063	#NAME?	0.000219563	0.0109356
LNC_018846	XLOC_182601	.	transcript	0.0345757	2.2729	-6.03863	2.35348e-05	0.00191551
LNC_018871	XLOC_182950	.	transcript	0.917914	0	Inf	2.03274e-06	0.000261645
LNC_019003	XLOC_184269	.	transcript	0.409645	0	Inf	0.000156222	0.00849388
LNC_019059	XLOC_184941	.	transcript	0	0.170717	#NAME?	0.000870033	0.0309829
LNC_019087	XLOC_185203	.	transcript	3.33333e-05	0.473175	-13.7931	0.000197136	0.0100626
LNC_019156	XLOC_185723	.	transcript	0	0.803164	#NAME?	0.000100279	0.0060773
LNC_019319	XLOC_187620	.	transcript	0.00307933	0.916504	-8.21738	1.52567e-06	0.000207274
LNC_019387	XLOC_187943	.	transcript	0.030332	0.966389	-4.99369	0.000230313	0.0113755
LNC_019428	XLOC_188192	.	transcript	0	0.473308	#NAME?	0.000993941	0.0343485
LNC_019628	XLOC_190540	.	transcript	0.415405	0	Inf	0.000286242	0.0133476
LNC_019650	XLOC_190724	.	transcript	0.360131	0.00398767	6.49683	0.000638846	0.0247527
LNC_019696	XLOC_191427	.	transcript	0	0.866321	#NAME?	0.000193595	0.00993885
LNC_019699	XLOC_191472	.	transcript	0.340437	0	Inf	2.21255e-05	0.00182303
LNC_019730	XLOC_191897	.	transcript	0	1.18412	#NAME?	6.82235e-09	1.90711e-06
LNC_019732	XLOC_191925	.	transcript	1.54282	0.0633333	4.60646	1.00512e-06	0.000145829
LNC_019759	XLOC_192296	.	transcript	0.433276	0.0218423	4.31009	0.000106911	0.00636363
LNC_019817	XLOC_192950	.	transcript	0	0.206888	#NAME?	0.000787885	0.0285974
LNC_019861	XLOC_193347	.	transcript	0.000768667	0.43386	-9.14066	1.93056e-05	0.00162838
LNC_019895	XLOC_193577	.	transcript	19.7924	8.47827	1.22311	0.000877335	0.0312076
LNC_019900	XLOC_193595	.	transcript	2.53673	0.672763	1.9148	0.00018837	0.00975506
LNC_019955	XLOC_194061	.	transcript	0	0.270266	#NAME?	0.000453005	0.0188665
LNC_020069	XLOC_195634	.	transcript	1.98802	0	Inf	0.00106095	0.0356641
LNC_020114	XLOC_196095	.	transcript	0.535447	0	Inf	0.000650591	0.0250082
LNC_020125	XLOC_196138	.	transcript	0.543303	0.150716	1.84993	0.000943029	0.0330165
LNC_020128	XLOC_196138	.	transcript	0.553178	0.0179937	4.94218	0.00110748	0.0366814
LNC_020138	XLOC_196368	.	transcript	0.495951	0	Inf	2.21102e-05	0.00182303
LNC_020169	XLOC_196713	.	transcript	0	0.327076	#NAME?	0.000112763	0.00663797
LNC_020183	XLOC_196888	.	transcript	0	0.460036	#NAME?	0.000323751	0.0144529
LNC_020210	XLOC_197133	.	transcript	0	1.46423	#NAME?	4.66737e-11	2.41942e-08
LNC_020233	XLOC_197386	.	transcript	0	0.46193	#NAME?	0.00136822	0.0426306
LNC_020319	XLOC_198803	.	transcript	12.8558	4.72158	1.44508	5.5311e-05	0.00383031
LNC_020336	XLOC_198991	.	transcript	0.657939	3.1e-05	14.3734	2.2345e-11	1.3256e-08
LNC_020337	XLOC_198991	.	transcript	0	1.17951	#NAME?	9.41986e-06	0.000904578
LNC_020338	XLOC_198991	.	transcript	0	0.583107	#NAME?	2.44737e-05	0.00198285
LNC_020506	XLOC_200505	.	transcript	0.521405	0.00195467	8.05934	0.000329899	0.0146661
LNC_020562	XLOC_201143	.	transcript	0.340108	9.23333e-05	11.8469	0.000218215	0.0108887
LNC_020644	XLOC_202130	.	transcript	0	0.584142	#NAME?	1.21021e-05	0.00110077
LNC_020667	XLOC_202405	.	transcript	0	0.664572	#NAME?	0.00150177	0.0455583
LNC_020692	XLOC_202567	.	transcript	0	1.47194	#NAME?	0.000544743	0.0218848
LNC_020880	XLOC_205296	.	transcript	0.37878	0.00520533	6.18523	3.63705e-05	0.00273121
LNC_020914	XLOC_205695	.	transcript	0.0172733	0.526893	-4.93089	0.00130352	0.0411821
LNC_020976	XLOC_206587	.	transcript	0	0.527418	#NAME?	0.000364974	0.0158557
LNC_020999	XLOC_206839	.	transcript	0	1.05739	#NAME?	3.88219e-05	0.00288688
LNC_021039	XLOC_207411	.	transcript	0.009611	0.88707	-6.52822	0.00141313	0.0435119
LNC_021058	XLOC_207661	.	transcript	1.78134	0.072508	4.61868	3.43781e-07	5.80637e-05
LNC_021086	XLOC_208358	.	transcript	0	0.88356	#NAME?	0.000120553	0.00697352
LNC_021117	XLOC_208724	.	transcript	0	3.76202	#NAME?	1.27192e-11	8.18198e-09
LNC_021134	XLOC_209032	.	transcript	0	0.308213	#NAME?	0.00121278	0.0392204
LNC_021286	XLOC_210973	.	transcript	0	0.283214	#NAME?	0.000957222	0.0334039
LNC_021366	XLOC_212176	.	transcript	1.82726	0.339618	2.4277	0.000946985	0.0331116

## Sheet: lncRNA, PL vs. EL
transcript_id	gene_id	gene_name	feature_id	PL_FPKM	EL_FPKM	log2(foldchange)	pvalue	qvalue
LNC_000026	XLOC_000222	.	transcript	0.372715	0	Inf	3.2995e-05	0.0212249
LNC_001062	XLOC_009190	.	transcript	1.37637	0	Inf	1.71232e-07	0.000380933
LNC_001741	XLOC_015879	.	transcript	0.506582	0.000163667	11.5958	1.04372e-06	0.00146648
LNC_001964	XLOC_017868	.	transcript	0.147599	1.18314	-3.00287	4.50281e-05	0.0273385
LNC_002003	XLOC_018206	.	transcript	0	0.259935	#NAME?	0.000100934	0.0454996
LNC_002279	XLOC_020881	.	transcript	0.174014	0	Inf	9.57284e-05	0.0448345
LNC_002413	XLOC_022159	.	transcript	0.075617	0	Inf	9.15558e-05	0.0442043
LNC_003590	XLOC_034098	.	transcript	0.00564567	1.15877	-7.68123	0.000115615	0.0496606
LNC_003614	XLOC_034247	.	transcript	0.273876	0	Inf	9.15979e-06	0.00752399
LNC_004280	XLOC_039451	.	transcript	0	1.2986	#NAME?	1.52691e-05	0.0118152
LNC_006167	XLOC_057922	.	transcript	0.200233	0	Inf	1.51792e-07	0.000380933
LNC_006276	XLOC_058654	.	transcript	0.593478	0	Inf	1.76916e-05	0.0133041
LNC_006612	XLOC_060899	.	transcript	0	3.48027	#NAME?	5.01645e-06	0.00469891
LNC_006746	XLOC_062452	.	transcript	0.567612	0.0200733	4.82155	3.66304e-05	0.023009
LNC_007187	XLOC_066130	.	transcript	0	0.546509	#NAME?	2.98855e-06	0.00332426
LNC_007256	XLOC_066790	.	transcript	1.2482	0.0365473	5.09394	1.68209e-07	0.000380933
LNC_007592	XLOC_070981	.	transcript	0.197337	0	Inf	2.5317e-05	0.018023
LNC_008026	XLOC_075493	.	transcript	0.495491	0.000219667	11.1393	2.74852e-07	0.000506031
LNC_008027	XLOC_075571	.	transcript	0	0.751389	#NAME?	5.97858e-11	4.56012e-07
LNC_008238	XLOC_076672	.	transcript	0	15.5896	#NAME?	9.84651e-05	0.0453211
LNC_008239	XLOC_076672	.	transcript	31.066	0.0106133	11.5152	2.47581e-07	0.000489587
LNC_008975	XLOC_084041	.	transcript	0.362499	0	Inf	2.60591e-10	1.54594e-06
LNC_009026	XLOC_084469	.	transcript	0.327744	0.011003	4.8966	0.000102697	0.0456934
LNC_009106	XLOC_085178	.	transcript	1.55485	0.0113553	7.09726	2.73675e-06	0.00310895
LNC_009199	XLOC_085949	.	transcript	0.418953	0	Inf	7.94445e-05	0.0391206
LNC_011279	XLOC_107973	.	transcript	0.598382	0	Inf	7.86854e-05	0.0391206
LNC_011825	XLOC_113015	.	transcript	0.376435	0	Inf	0.000108915	0.047765
LNC_011958	XLOC_114183	.	transcript	0	3.0491	#NAME?	7.00262e-05	0.036385
LNC_011969	XLOC_114227	.	transcript	0	0.393998	#NAME?	8.27795e-06	0.00712865
LNC_013168	XLOC_125433	.	transcript	0	0.522619	#NAME?	3.93093e-06	0.00419761
LNC_013255	XLOC_126174	.	transcript	0.241348	0	Inf	1.3504e-05	0.0109243
LNC_013333	XLOC_126642	.	transcript	0	1.58173	#NAME?	4.69654e-05	0.027616
LNC_013576	XLOC_128814	.	transcript	0	0.510039	#NAME?	0.000100916	0.0454996
LNC_014223	XLOC_135631	.	transcript	0	0.324872	#NAME?	2.85312e-05	0.0196587
LNC_014312	XLOC_136521	.	transcript	0.0104193	2.82784	-8.08429	1.126e-07	0.000316417
LNC_014314	XLOC_136521	.	transcript	2.63288	0	Inf	7.38621e-07	0.00112676
LNC_014424	XLOC_137862	.	transcript	0.642714	0	Inf	1.61472e-11	1.43689e-07
LNC_014856	XLOC_141840	.	transcript	0.483289	0.00212167	7.83155	2.89285e-08	9.65345e-05
LNC_015412	XLOC_147623	.	transcript	0	0.236674	#NAME?	2.90874e-05	0.0196587
LNC_015830	XLOC_151837	.	transcript	0.548031	0	Inf	8.91524e-06	0.00752399
LNC_015836	XLOC_151837	.	transcript	0.005351	0.342761	-6.00125	9.18992e-05	0.0442043
LNC_015840	XLOC_151837	.	transcript	0	0.429919	#NAME?	1.79979e-06	0.00217933
LNC_015940	XLOC_152655	.	transcript	0.610573	0	Inf	6.30504e-05	0.0343509
LNC_016140	XLOC_154229	.	transcript	0.916447	0	Inf	1.97142e-05	0.0144189
LNC_016272	XLOC_155890	.	transcript	0	0.977778	#NAME?	7.48165e-05	0.0380438
LNC_017025	XLOC_164215	.	transcript	0.00490333	1.79285	-8.51427	1.12816e-06	0.00154448
LNC_017084	XLOC_164701	.	transcript	0	0.372736	#NAME?	5.66414e-08	0.000177894
LNC_018386	XLOC_178286	.	transcript	0.269669	0	Inf	1.62767e-07	0.000380933
LNC_018667	XLOC_181125	.	transcript	0	0.289746	#NAME?	9.79207e-05	0.0453211
LNC_018757	XLOC_181896	.	transcript	3.34294	0.0330073	6.66219	1.61844e-12	2.16029e-08
LNC_018758	XLOC_181896	.	transcript	3.09048	0	Inf	3.1933e-07	0.000549989
LNC_018818	XLOC_182348	.	transcript	1.73804	0.0255247	6.08943	6.85645e-05	0.0362455
LNC_021081	XLOC_208289	.	transcript	0	0.46348	#NAME?	7.84818e-07	0.00116397
LNC_021117	XLOC_208724	.	transcript	0	2.11769	#NAME?	6.45337e-06	0.00594066
