# Supplementary material for: Transcriptional Profiles of Long Non-coding RNA and mRNA in Sheep Mammary Gland During Lactation Period
Source: Front Genet. 2020 Sep 25;11:946. doi: 10.3389/fgene.2020.00946 (PMC7546800; doi:10.3389/fgene.2020.00946)
Supplement: TABLE S3 — Details of the differentially expressed mRNAs–differentially expressed lncRNAs interaction network. [file Table_3.XLSX]

## Sheet: Sheet1
mRNA_ID	lncRNA_ID	target_type
ENSOART00000008778	LNC_021248	colocation
ENSOART00000000518	LNC_021117	colocation
ENSOART00000015694	LNC_021081	colocation
ENSOART00000009038	LNC_021040	colocation
ENSOART00000019325	LNC_021005	colocation
ENSOART00000019326	LNC_021005	colocation
ENSOART00000019403	LNC_021005	colocation
ENSOART00000018920	LNC_020999	colocation
ENSOART00000016205	LNC_020961	colocation
ENSOART00000016279	LNC_020961	colocation
ENSOART00000009544	LNC_020895	colocation
ENSOART00000009547	LNC_020689	colocation
ENSOART00000006723	LNC_020644	colocation
ENSOART00000009025	LNC_020563	colocation
ENSOART00000009025	LNC_020562	colocation
ENSOART00000005996	LNC_020541	colocation
ENSOART00000015830	LNC_020541	colocation
ENSOART00000016085	LNC_020506	colocation
ENSOART00000005246	LNC_020319	colocation
ENSOART00000009025	LNC_020240	colocation
ENSOART00000008904	LNC_020146	colocation
ENSOART00000004314	LNC_020018	colocation
ENSOART00000012053	LNC_019895	colocation
ENSOART00000010900	LNC_019878	colocation
ENSOART00000010902	LNC_019878	colocation
ENSOART00000005404	LNC_019732	colocation
ENSOART00000003377	LNC_019696	colocation
ENSOART00000003378	LNC_019696	colocation
ENSOART00000016114	LNC_019629	colocation
ENSOART00000016114	LNC_019628	colocation
ENSOART00000016114	LNC_019627	colocation
ENSOART00000002811	LNC_019444	colocation
ENSOART00000001932	LNC_019428	colocation
ENSOART00000001975	LNC_019428	colocation
ENSOART00000022679	LNC_019243	colocation
ENSOART00000022046	LNC_019192	colocation
ENSOART00000022051	LNC_019192	colocation
ENSOART00000021486	LNC_019156	colocation
ENSOART00000003032	LNC_019003	colocation
ENSOART00000003032	LNC_019002	colocation
ENSOART00000003032	LNC_019001	colocation
ENSOART00000003032	LNC_019000	colocation
ENSOART00000022976	LNC_018897	colocation
ENSOART00000022726	LNC_018843	colocation
ENSOART00000022726	LNC_018842	colocation
ENSOART00000022726	LNC_018841	colocation
ENSOART00000022726	LNC_018840	colocation
ENSOART00000022658	LNC_018818	colocation
ENSOART00000022658	LNC_018817	colocation
ENSOART00000022151	LNC_018758	colocation
ENSOART00000022159	LNC_018758	colocation
ENSOART00000022151	LNC_018757	colocation
ENSOART00000022159	LNC_018757	colocation
ENSOART00000022151	LNC_018755	colocation
ENSOART00000022159	LNC_018755	colocation
ENSOART00000020948	LNC_018680	colocation
ENSOART00000020951	LNC_018680	colocation
ENSOART00000020972	LNC_018680	colocation
ENSOART00000019498	LNC_018634	colocation
ENSOART00000017874	LNC_018608	colocation
ENSOART00000017895	LNC_018608	colocation
ENSOART00000008640	LNC_018550	colocation
ENSOART00000008640	LNC_018549	colocation
ENSOART00000008640	LNC_018548	colocation
ENSOART00000008527	LNC_018546	colocation
ENSOART00000008527	LNC_018544	colocation
ENSOART00000008527	LNC_018543	colocation
ENSOART00000008527	LNC_018542	colocation
ENSOART00000008527	LNC_018541	colocation
ENSOART00000015880	LNC_018495	colocation
ENSOART00000011186	LNC_018484	colocation
ENSOART00000011405	LNC_018484	colocation
ENSOART00000011634	LNC_018484	colocation
ENSOART00000011832	LNC_018484	colocation
ENSOART00000011186	LNC_018483	colocation
ENSOART00000011405	LNC_018483	colocation
ENSOART00000011634	LNC_018483	colocation
ENSOART00000011832	LNC_018483	colocation
ENSOART00000011186	LNC_018481	colocation
ENSOART00000011405	LNC_018481	colocation
ENSOART00000011634	LNC_018481	colocation
ENSOART00000011186	LNC_018480	colocation
ENSOART00000011405	LNC_018480	colocation
ENSOART00000011634	LNC_018480	colocation
ENSOART00000011186	LNC_018479	colocation
ENSOART00000011405	LNC_018479	colocation
ENSOART00000011634	LNC_018479	colocation
ENSOART00000011186	LNC_018478	colocation
ENSOART00000011405	LNC_018478	colocation
ENSOART00000011634	LNC_018478	colocation
ENSOART00000011186	LNC_018477	colocation
ENSOART00000011405	LNC_018477	colocation
ENSOART00000011186	LNC_018476	colocation
ENSOART00000011405	LNC_018476	colocation
ENSOART00000006970	LNC_018469	colocation
ENSOART00000005305	LNC_018460	colocation
ENSOART00000002064	LNC_018363	colocation
ENSOART00000002068	LNC_018363	colocation
ENSOART00000002808	LNC_018363	colocation
ENSOART00000002064	LNC_018362	colocation
ENSOART00000002068	LNC_018362	colocation
ENSOART00000002808	LNC_018362	colocation
ENSOART00000014390	LNC_018314	colocation
ENSOART00000014390	LNC_018313	colocation
ENSOART00000008660	LNC_018210	colocation
ENSOART00000010790	LNC_018210	colocation
ENSOART00000008640	LNC_018203	colocation
ENSOART00000018017	LNC_018141	colocation
ENSOART00000018092	LNC_018141	colocation
ENSOART00000018154	LNC_018141	colocation
ENSOART00000018017	LNC_018140	colocation
ENSOART00000018092	LNC_018140	colocation
ENSOART00000018154	LNC_018140	colocation
ENSOART00000011832	LNC_018116	colocation
ENSOART00000012054	LNC_018116	colocation
ENSOART00000011186	LNC_018112	colocation
ENSOART00000011405	LNC_018112	colocation
ENSOART00000011634	LNC_018112	colocation
ENSOART00000011832	LNC_018112	colocation
ENSOART00000011186	LNC_018111	colocation
ENSOART00000011405	LNC_018111	colocation
ENSOART00000011634	LNC_018111	colocation
ENSOART00000011832	LNC_018111	colocation
ENSOART00000011186	LNC_018109	colocation
ENSOART00000011405	LNC_018109	colocation
ENSOART00000011186	LNC_018108	colocation
ENSOART00000011405	LNC_018108	colocation
ENSOART00000006970	LNC_018095	colocation
ENSOART00000005305	LNC_018078	colocation
ENSOART00000017052	LNC_018056	colocation
ENSOART00000010592	LNC_018031	colocation
ENSOART00000002064	LNC_018004	colocation
ENSOART00000002068	LNC_018004	colocation
ENSOART00000002808	LNC_018004	colocation
ENSOART00000020038	LNC_017894	colocation
ENSOART00000019031	LNC_017883	colocation
ENSOART00000009436	LNC_017779	colocation
ENSOART00000000559	LNC_017733	colocation
ENSOART00000000578	LNC_017648	colocation
ENSOART00000000578	LNC_017647	colocation
ENSOART00000000578	LNC_017646	colocation
ENSOART00000000578	LNC_017644	colocation
ENSOART00000000578	LNC_017643	colocation
ENSOART00000000578	LNC_017642	colocation
ENSOART00000000578	LNC_017641	colocation
ENSOART00000000578	LNC_017639	colocation
ENSOART00000000578	LNC_017635	colocation
ENSOART00000000578	LNC_017634	colocation
ENSOART00000016462	LNC_017603	colocation
ENSOART00000002125	LNC_017411	colocation
ENSOART00000002440	LNC_017411	colocation
ENSOART00000002125	LNC_017409	colocation
ENSOART00000002440	LNC_017409	colocation
ENSOART00000002125	LNC_017408	colocation
ENSOART00000002440	LNC_017408	colocation
ENSOART00000002125	LNC_017407	colocation
ENSOART00000002440	LNC_017407	colocation
ENSOART00000002125	LNC_017406	colocation
ENSOART00000002440	LNC_017406	colocation
ENSOART00000002125	LNC_017405	colocation
ENSOART00000002440	LNC_017405	colocation
ENSOART00000002125	LNC_017403	colocation
ENSOART00000002440	LNC_017403	colocation
ENSOART00000020361	LNC_017376	colocation
ENSOART00000019031	LNC_017361	colocation
ENSOART00000019031	LNC_017360	colocation
ENSOART00000009839	LNC_017262	colocation
ENSOART00000000559	LNC_017214	colocation
ENSOART00000016023	LNC_017182	colocation
ENSOART00000000578	LNC_017109	colocation
ENSOART00000019747	LNC_017094	colocation
ENSOART00000013444	LNC_017046	colocation
ENSOART00000009282	LNC_017032	colocation
ENSOART00000019290	LNC_016986	colocation
ENSOART00000014734	LNC_016971	colocation
ENSOART00000015157	LNC_016933	colocation
ENSOART00000015499	LNC_016933	colocation
ENSOART00000007184	LNC_016878	colocation
ENSOART00000004624	LNC_016763	colocation
ENSOART00000004765	LNC_016763	colocation
ENSOART00000013982	LNC_016725	colocation
ENSOART00000007177	LNC_016667	colocation
ENSOART00000018636	LNC_016597	colocation
ENSOART00000018636	LNC_016596	colocation
ENSOART00000016636	LNC_016587	colocation
ENSOART00000016636	LNC_016586	colocation
ENSOART00000008842	LNC_016547	colocation
ENSOART00000018844	LNC_016449	colocation
ENSOART00000018846	LNC_016449	colocation
ENSOART00000010588	LNC_016427	colocation
ENSOART00000010588	LNC_016426	colocation
ENSOART00000020228	LNC_016377	colocation
ENSOART00000018636	LNC_016225	colocation
ENSOART00000018636	LNC_016223	colocation
ENSOART00000018636	LNC_016222	colocation
ENSOART00000018636	LNC_016221	colocation
ENSOART00000016636	LNC_016216	colocation
ENSOART00000016636	LNC_016215	colocation
ENSOART00000016636	LNC_016214	colocation
ENSOART00000016636	LNC_016213	colocation
ENSOART00000016636	LNC_016212	colocation
ENSOART00000016636	LNC_016211	colocation
ENSOART00000012876	LNC_016197	colocation
ENSOART00000012876	LNC_016196	colocation
ENSOART00000020668	LNC_016080	colocation
ENSOART00000020668	LNC_016074	colocation
ENSOART00000020668	LNC_016073	colocation
ENSOART00000021413	LNC_015893	colocation
ENSOART00000021413	LNC_015890	colocation
ENSOART00000020941	LNC_015868	colocation
ENSOART00000019889	LNC_015842	colocation
ENSOART00000019889	LNC_015831	colocation
ENSOART00000019889	LNC_015830	colocation
ENSOART00000009716	LNC_015756	colocation
ENSOART00000020794	LNC_015670	colocation
ENSOART00000017516	LNC_015617	colocation
ENSOART00000017516	LNC_015616	colocation
ENSOART00000017507	LNC_015615	colocation
ENSOART00000017516	LNC_015615	colocation
ENSOART00000017507	LNC_015614	colocation
ENSOART00000017516	LNC_015614	colocation
ENSOART00000017507	LNC_015613	colocation
ENSOART00000017516	LNC_015613	colocation
ENSOART00000017507	LNC_015612	colocation
ENSOART00000017516	LNC_015612	colocation
ENSOART00000017507	LNC_015611	colocation
ENSOART00000017516	LNC_015611	colocation
ENSOART00000017507	LNC_015610	colocation
ENSOART00000017516	LNC_015610	colocation
ENSOART00000017507	LNC_015609	colocation
ENSOART00000011926	LNC_015467	colocation
ENSOART00000011926	LNC_015465	colocation
ENSOART00000006021	LNC_015391	colocation
ENSOART00000017797	LNC_015264	colocation
ENSOART00000017551	LNC_015259	colocation
ENSOART00000005649	LNC_015167	colocation
ENSOART00000005558	LNC_015165	colocation
ENSOART00000005649	LNC_015165	colocation
ENSOART00000005558	LNC_015164	colocation
ENSOART00000005649	LNC_015164	colocation
ENSOART00000016465	LNC_015052	colocation
ENSOART00000021902	LNC_014920	colocation
ENSOART00000021413	LNC_014888	colocation
ENSOART00000020792	LNC_014864	colocation
ENSOART00000020817	LNC_014864	colocation
ENSOART00000020850	LNC_014864	colocation
ENSOART00000020792	LNC_014863	colocation
ENSOART00000020817	LNC_014863	colocation
ENSOART00000020850	LNC_014863	colocation
ENSOART00000020678	LNC_014861	colocation
ENSOART00000020678	LNC_014860	colocation
ENSOART00000016451	LNC_014828	colocation
ENSOART00000011505	LNC_014804	colocation
ENSOART00000011505	LNC_014800	colocation
ENSOART00000020933	LNC_014690	colocation
ENSOART00000020933	LNC_014689	colocation
ENSOART00000020933	LNC_014687	colocation
ENSOART00000020933	LNC_014686	colocation
ENSOART00000020933	LNC_014685	colocation
ENSOART00000020933	LNC_014684	colocation
ENSOART00000017105	LNC_014617	colocation
ENSOART00000017118	LNC_014617	colocation
ENSOART00000017132	LNC_014617	colocation
ENSOART00000017105	LNC_014612	colocation
ENSOART00000017118	LNC_014612	colocation
ENSOART00000017132	LNC_014612	colocation
ENSOART00000016509	LNC_014592	colocation
ENSOART00000016530	LNC_014592	colocation
ENSOART00000016509	LNC_014591	colocation
ENSOART00000006234	LNC_014396	colocation
ENSOART00000022650	LNC_014351	colocation
ENSOART00000022653	LNC_014351	colocation
ENSOART00000021782	LNC_014311	colocation
ENSOART00000017551	LNC_014233	colocation
ENSOART00000017583	LNC_014233	colocation
ENSOART00000017551	LNC_014232	colocation
ENSOART00000014461	LNC_014210	colocation
ENSOART00000011818	LNC_014194	colocation
ENSOART00000011818	LNC_014193	colocation
ENSOART00000009640	LNC_014174	colocation
ENSOART00000009948	LNC_014174	colocation
ENSOART00000020776	LNC_014174	colocation
ENSOART00000005649	LNC_014134	colocation
ENSOART00000005941	LNC_014134	colocation
ENSOART00000005558	LNC_014131	colocation
ENSOART00000005649	LNC_014131	colocation
ENSOART00000005558	LNC_014127	colocation
ENSOART00000005649	LNC_014127	colocation
ENSOART00000002315	LNC_014118	colocation
ENSOART00000011177	LNC_013879	colocation
ENSOART00000000735	LNC_013785	colocation
ENSOART00000000791	LNC_013785	colocation
ENSOART00000011185	LNC_013765	colocation
ENSOART00000007075	LNC_013725	colocation
ENSOART00000010936	LNC_013592	colocation
ENSOART00000011006	LNC_013592	colocation
ENSOART00000005194	LNC_013482	colocation
ENSOART00000006720	LNC_013408	colocation
ENSOART00000005872	LNC_013394	colocation
ENSOART00000014044	LNC_013214	colocation
ENSOART00000013468	LNC_013211	colocation
ENSOART00000000713	LNC_013157	colocation
ENSOART00000004217	LNC_013074	colocation
ENSOART00000000933	LNC_013062	colocation
ENSOART00000019501	LNC_013062	colocation
ENSOART00000019528	LNC_013062	colocation
ENSOART00000000933	LNC_013060	colocation
ENSOART00000019501	LNC_013060	colocation
ENSOART00000019528	LNC_013060	colocation
ENSOART00000010808	LNC_012977	colocation
ENSOART00000003455	LNC_012956	colocation
ENSOART00000015881	LNC_012928	colocation
ENSOART00000000160	LNC_012819	colocation
ENSOART00000020355	LNC_012819	colocation
ENSOART00000007001	LNC_012617	colocation
ENSOART00000007157	LNC_012617	colocation
ENSOART00000001860	LNC_012537	colocation
ENSOART00000001860	LNC_012533	colocation
ENSOART00000008689	LNC_012403	colocation
ENSOART00000008689	LNC_012401	colocation
ENSOART00000008689	LNC_012399	colocation
ENSOART00000014984	LNC_012372	colocation
ENSOART00000012529	LNC_012359	colocation
ENSOART00000011945	LNC_012358	colocation
ENSOART00000012529	LNC_012358	colocation
ENSOART00000015974	LNC_012318	colocation
ENSOART00000016123	LNC_012275	colocation
ENSOART00000016516	LNC_012275	colocation
ENSOART00000011945	LNC_012169	colocation
ENSOART00000012529	LNC_012169	colocation
ENSOART00000011945	LNC_012168	colocation
ENSOART00000012529	LNC_012168	colocation
ENSOART00000015974	LNC_012137	colocation
ENSOART00000015956	LNC_012067	colocation
ENSOART00000014313	LNC_011996	colocation
ENSOART00000015296	LNC_011996	colocation
ENSOART00000015877	LNC_011996	colocation
ENSOART00000016178	LNC_011996	colocation
ENSOART00000016578	LNC_011961	colocation
ENSOART00000016578	LNC_011958	colocation
ENSOART00000012673	LNC_011873	colocation
ENSOART00000016620	LNC_011843	colocation
ENSOART00000016583	LNC_011831	colocation
ENSOART00000005341	LNC_011825	colocation
ENSOART00000015877	LNC_011751	colocation
ENSOART00000016178	LNC_011751	colocation
ENSOART00000008671	LNC_011742	colocation
ENSOART00000010717	LNC_011668	colocation
ENSOART00000010738	LNC_011668	colocation
ENSOART00000010843	LNC_011668	colocation
ENSOART00000010717	LNC_011667	colocation
ENSOART00000010738	LNC_011667	colocation
ENSOART00000010843	LNC_011667	colocation
ENSOART00000005643	LNC_011637	colocation
ENSOART00000005341	LNC_011620	colocation
ENSOART00000004229	LNC_011609	colocation
ENSOART00000008150	LNC_011468	colocation
ENSOART00000000141	LNC_011459	colocation
ENSOART00000000203	LNC_011459	colocation
ENSOART00000000452	LNC_011459	colocation
ENSOART00000000626	LNC_011459	colocation
ENSOART00000000720	LNC_011459	colocation
ENSOART00000000761	LNC_011459	colocation
ENSOART00000000946	LNC_011459	colocation
ENSOART00000021830	LNC_011459	colocation
ENSOART00000021835	LNC_011459	colocation
ENSOART00000021837	LNC_011459	colocation
ENSOART00000021842	LNC_011459	colocation
ENSOART00000021847	LNC_011459	colocation
ENSOART00000021849	LNC_011459	colocation
ENSOART00000008986	LNC_011433	colocation
ENSOART00000011081	LNC_011433	colocation
ENSOART00000009168	LNC_011380	colocation
ENSOART00000009562	LNC_011279	colocation
ENSOART00000013075	LNC_011193	colocation
ENSOART00000020137	LNC_011166	colocation
ENSOART00000020152	LNC_011166	colocation
ENSOART00000021819	LNC_011166	colocation
ENSOART00000021821	LNC_011166	colocation
ENSOART00000012377	LNC_011112	colocation
ENSOART00000012557	LNC_011112	colocation
ENSOART00000015470	LNC_011077	colocation
ENSOART00000015638	LNC_011077	colocation
ENSOART00000009562	LNC_011055	colocation
ENSOART00000010210	LNC_011005	colocation
ENSOART00000003625	LNC_010942	colocation
ENSOART00000001623	LNC_010932	colocation
ENSOART00000001726	LNC_010932	colocation
ENSOART00000001623	LNC_010931	colocation
ENSOART00000001726	LNC_010931	colocation
ENSOART00000001208	LNC_010928	colocation
ENSOART00000001208	LNC_010927	colocation
ENSOART00000000150	LNC_010922	colocation
ENSOART00000020572	LNC_010820	colocation
ENSOART00000020577	LNC_010820	colocation
ENSOART00000008459	LNC_010673	colocation
ENSOART00000008655	LNC_010673	colocation
ENSOART00000008459	LNC_010671	colocation
ENSOART00000008655	LNC_010671	colocation
ENSOART00000015405	LNC_010481	colocation
ENSOART00000014573	LNC_010438	colocation
ENSOART00000014398	LNC_010427	colocation
ENSOART00000013147	LNC_010381	colocation
ENSOART00000010279	LNC_010315	colocation
ENSOART00000009883	LNC_010302	colocation
ENSOART00000008942	LNC_010249	colocation
ENSOART00000008962	LNC_010249	colocation
ENSOART00000009005	LNC_010249	colocation
ENSOART00000008942	LNC_010247	colocation
ENSOART00000008962	LNC_010247	colocation
ENSOART00000009005	LNC_010247	colocation
ENSOART00000008942	LNC_010246	colocation
ENSOART00000008962	LNC_010246	colocation
ENSOART00000009005	LNC_010246	colocation
ENSOART00000008942	LNC_010244	colocation
ENSOART00000008962	LNC_010244	colocation
ENSOART00000009005	LNC_010244	colocation
ENSOART00000008404	LNC_010220	colocation
ENSOART00000007138	LNC_010186	colocation
ENSOART00000006099	LNC_010154	colocation
ENSOART00000006135	LNC_010154	colocation
ENSOART00000006099	LNC_010153	colocation
ENSOART00000006135	LNC_010153	colocation
ENSOART00000006099	LNC_010152	colocation
ENSOART00000006135	LNC_010152	colocation
ENSOART00000006099	LNC_010150	colocation
ENSOART00000005791	LNC_010139	colocation
ENSOART00000005985	LNC_010067	colocation
ENSOART00000006092	LNC_010067	colocation
ENSOART00000017893	LNC_009907	colocation
ENSOART00000017112	LNC_009893	colocation
ENSOART00000018975	LNC_009761	colocation
ENSOART00000015469	LNC_009653	colocation
ENSOART00000015105	LNC_009635	colocation
ENSOART00000013434	LNC_009575	colocation
ENSOART00000011021	LNC_009513	colocation
ENSOART00000009689	LNC_009486	colocation
ENSOART00000005791	LNC_009405	colocation
ENSOART00000005791	LNC_009404	colocation
ENSOART00000005791	LNC_009403	colocation
ENSOART00000005791	LNC_009402	colocation
ENSOART00000005791	LNC_009401	colocation
ENSOART00000005791	LNC_009400	colocation
ENSOART00000020209	LNC_009363	colocation
ENSOART00000012862	LNC_009344	colocation
ENSOART00000012862	LNC_009342	colocation
ENSOART00000009392	LNC_009333	colocation
ENSOART00000009392	LNC_009330	colocation
ENSOART00000012341	LNC_009289	colocation
ENSOART00000010175	LNC_009211	colocation
ENSOART00000010212	LNC_009211	colocation
ENSOART00000006399	LNC_009199	colocation
ENSOART00000005210	LNC_009192	colocation
ENSOART00000016342	LNC_009142	colocation
ENSOART00000007608	LNC_009116	colocation
ENSOART00000012862	LNC_009063	colocation
ENSOART00000011189	LNC_009030	colocation
ENSOART00000010175	LNC_008920	colocation
ENSOART00000010212	LNC_008920	colocation
ENSOART00000010175	LNC_008919	colocation
ENSOART00000005687	LNC_008895	colocation
ENSOART00000006399	LNC_008895	colocation
ENSOART00000016457	LNC_008821	colocation
ENSOART00000016458	LNC_008821	colocation
ENSOART00000016342	LNC_008818	colocation
ENSOART00000016342	LNC_008816	colocation
ENSOART00000002494	LNC_008758	colocation
ENSOART00000016482	LNC_008730	colocation
ENSOART00000012660	LNC_008718	colocation
ENSOART00000000850	LNC_008645	colocation
ENSOART00000015573	LNC_008620	colocation
ENSOART00000013443	LNC_008468	colocation
ENSOART00000013553	LNC_008468	colocation
ENSOART00000008906	LNC_008436	colocation
ENSOART00000004135	LNC_008377	colocation
ENSOART00000013340	LNC_008316	colocation
ENSOART00000014005	LNC_008316	colocation
ENSOART00000012360	LNC_008303	colocation
ENSOART00000013685	LNC_008239	colocation
ENSOART00000013630	LNC_008238	colocation
ENSOART00000013685	LNC_008238	colocation
ENSOART00000010116	LNC_008217	colocation
ENSOART00000011860	LNC_008174	colocation
ENSOART00000011860	LNC_008171	colocation
ENSOART00000000695	LNC_008131	colocation
ENSOART00000000698	LNC_008131	colocation
ENSOART00000007687	LNC_007955	colocation
ENSOART00000001809	LNC_007933	colocation
ENSOART00000017562	LNC_007921	colocation
ENSOART00000017588	LNC_007921	colocation
ENSOART00000014336	LNC_007800	colocation
ENSOART00000014336	LNC_007799	colocation
ENSOART00000014336	LNC_007798	colocation
ENSOART00000017865	LNC_007644	colocation
ENSOART00000017957	LNC_007644	colocation
ENSOART00000014214	LNC_007584	colocation
ENSOART00000010356	LNC_007546	colocation
ENSOART00000009410	LNC_007534	colocation
ENSOART00000012549	LNC_007360	colocation
ENSOART00000012650	LNC_007360	colocation
ENSOART00000012549	LNC_007358	colocation
ENSOART00000012650	LNC_007358	colocation
ENSOART00000002958	LNC_007188	colocation
ENSOART00000003034	LNC_007188	colocation
ENSOART00000002958	LNC_007187	colocation
ENSOART00000003034	LNC_007187	colocation
ENSOART00000002958	LNC_007186	colocation
ENSOART00000003034	LNC_007186	colocation
ENSOART00000002958	LNC_007185	colocation
ENSOART00000003034	LNC_007185	colocation
ENSOART00000002958	LNC_007183	colocation
ENSOART00000003034	LNC_007183	colocation
ENSOART00000002958	LNC_007182	colocation
ENSOART00000008351	LNC_007073	colocation
ENSOART00000008351	LNC_007069	colocation
ENSOART00000004489	LNC_007064	colocation
ENSOART00000004585	LNC_007064	colocation
ENSOART00000004489	LNC_007061	colocation
ENSOART00000004585	LNC_007061	colocation
ENSOART00000004489	LNC_007060	colocation
ENSOART00000004585	LNC_007060	colocation
ENSOART00000010071	LNC_006814	colocation
ENSOART00000010168	LNC_006814	colocation
ENSOART00000020294	LNC_006760	colocation
ENSOART00000020294	LNC_006756	colocation
ENSOART00000020294	LNC_006754	colocation
ENSOART00000020294	LNC_006751	colocation
ENSOART00000020294	LNC_006749	colocation
ENSOART00000020294	LNC_006747	colocation
ENSOART00000020294	LNC_006746	colocation
ENSOART00000020294	LNC_006745	colocation
ENSOART00000019487	LNC_006735	colocation
ENSOART00000016617	LNC_006620	colocation
ENSOART00000018551	LNC_006619	colocation
ENSOART00000009892	LNC_006553	colocation
ENSOART00000003111	LNC_006496	colocation
ENSOART00000010276	LNC_006380	colocation
ENSOART00000010276	LNC_006378	colocation
ENSOART00000006071	LNC_006307	colocation
ENSOART00000005127	LNC_006276	colocation
ENSOART00000018870	LNC_006153	colocation
ENSOART00000013200	LNC_006125	colocation
ENSOART00000013200	LNC_006124	colocation
ENSOART00000011652	LNC_006108	colocation
ENSOART00000011652	LNC_006107	colocation
ENSOART00000003723	LNC_006030	colocation
ENSOART00000013299	LNC_005952	colocation
ENSOART00000004783	LNC_005835	colocation
ENSOART00000018870	LNC_005746	colocation
ENSOART00000013200	LNC_005724	colocation
ENSOART00000013200	LNC_005723	colocation
ENSOART00000012025	LNC_005715	colocation
ENSOART00000011652	LNC_005713	colocation
ENSOART00000010969	LNC_005603	colocation
ENSOART00000010969	LNC_005601	colocation
ENSOART00000010969	LNC_005600	colocation
ENSOART00000007565	LNC_005515	colocation
ENSOART00000007565	LNC_005514	colocation
ENSOART00000007565	LNC_005513	colocation
ENSOART00000007565	LNC_005512	colocation
ENSOART00000007565	LNC_005510	colocation
ENSOART00000007565	LNC_005509	colocation
ENSOART00000007565	LNC_005508	colocation
ENSOART00000007565	LNC_005507	colocation
ENSOART00000007565	LNC_005506	colocation
ENSOART00000007565	LNC_005504	colocation
ENSOART00000007565	LNC_005503	colocation
ENSOART00000007565	LNC_005502	colocation
ENSOART00000004799	LNC_005451	colocation
ENSOART00000007204	LNC_005406	colocation
ENSOART00000007204	LNC_005405	colocation
ENSOART00000013560	LNC_005274	colocation
ENSOART00000011820	LNC_005246	colocation
ENSOART00000006074	LNC_005180	colocation
ENSOART00000009026	LNC_005123	colocation
ENSOART00000009299	LNC_005123	colocation
ENSOART00000007565	LNC_005117	colocation
ENSOART00000007565	LNC_005116	colocation
ENSOART00000007565	LNC_005115	colocation
ENSOART00000007565	LNC_005114	colocation
ENSOART00000002067	LNC_005108	colocation
ENSOART00000020832	LNC_005098	colocation
ENSOART00000019069	LNC_004998	colocation
ENSOART00000019303	LNC_004998	colocation
ENSOART00000019069	LNC_004991	colocation
ENSOART00000019303	LNC_004991	colocation
ENSOART00000011047	LNC_004839	colocation
ENSOART00000011047	LNC_004838	colocation
ENSOART00000011047	LNC_004837	colocation
ENSOART00000016918	LNC_004723	colocation
ENSOART00000004557	LNC_004627	colocation
ENSOART00000004557	LNC_004626	colocation
ENSOART00000009110	LNC_004474	colocation
ENSOART00000014532	LNC_004280	colocation
ENSOART00000014532	LNC_004279	colocation
ENSOART00000014532	LNC_004278	colocation
ENSOART00000014315	LNC_004275	colocation
ENSOART00000004403	LNC_004205	colocation
ENSOART00000019321	LNC_004081	colocation
ENSOART00000019634	LNC_004081	colocation
ENSOART00000018215	LNC_004067	colocation
ENSOART00000018236	LNC_004067	colocation
ENSOART00000003750	LNC_003998	colocation
ENSOART00000003750	LNC_003995	colocation
ENSOART00000013362	LNC_003979	colocation
ENSOART00000005320	LNC_003935	colocation
ENSOART00000015512	LNC_003860	colocation
ENSOART00000008811	LNC_003851	colocation
ENSOART00000009234	LNC_003851	colocation
ENSOART00000008811	LNC_003850	colocation
ENSOART00000009234	LNC_003850	colocation
ENSOART00000004501	LNC_003781	colocation
ENSOART00000009360	LNC_003753	colocation
ENSOART00000009745	LNC_003753	colocation
ENSOART00000009360	LNC_003752	colocation
ENSOART00000009745	LNC_003752	colocation
ENSOART00000016291	LNC_003711	colocation
ENSOART00000016291	LNC_003708	colocation
ENSOART00000010450	LNC_003675	colocation
ENSOART00000010637	LNC_003675	colocation
ENSOART00000010450	LNC_003674	colocation
ENSOART00000010637	LNC_003674	colocation
ENSOART00000007321	LNC_003656	colocation
ENSOART00000005944	LNC_003638	colocation
ENSOART00000019634	LNC_003614	colocation
ENSOART00000005272	LNC_003543	colocation
ENSOART00000018505	LNC_003521	colocation
ENSOART00000018798	LNC_003521	colocation
ENSOART00000015894	LNC_003508	colocation
ENSOART00000015951	LNC_003508	colocation
ENSOART00000001750	LNC_003379	colocation
ENSOART00000000950	LNC_003337	colocation
ENSOART00000000517	LNC_003305	colocation
ENSOART00000001081	LNC_003305	colocation
ENSOART00000020006	LNC_003305	colocation
ENSOART00000000517	LNC_003304	colocation
ENSOART00000001081	LNC_003304	colocation
ENSOART00000020006	LNC_003304	colocation
ENSOART00000007378	LNC_003267	colocation
ENSOART00000007378	LNC_003265	colocation
ENSOART00000006541	LNC_003263	colocation
ENSOART00000006756	LNC_003263	colocation
ENSOART00000007378	LNC_003263	colocation
ENSOART00000009360	LNC_003230	colocation
ENSOART00000009745	LNC_003230	colocation
ENSOART00000009360	LNC_003229	colocation
ENSOART00000009745	LNC_003229	colocation
ENSOART00000016277	LNC_003118	colocation
ENSOART00000011810	LNC_003061	colocation
ENSOART00000011810	LNC_003060	colocation
ENSOART00000011810	LNC_003055	colocation
ENSOART00000008291	LNC_002803	colocation
ENSOART00000007389	LNC_002791	colocation
ENSOART00000015730	LNC_002750	colocation
ENSOART00000015730	LNC_002749	colocation
ENSOART00000015730	LNC_002747	colocation
ENSOART00000015730	LNC_002746	colocation
ENSOART00000013935	LNC_002714	colocation
ENSOART00000011597	LNC_002703	colocation
ENSOART00000011055	LNC_002699	colocation
ENSOART00000010759	LNC_002695	colocation
ENSOART00000008870	LNC_002676	colocation
ENSOART00000004945	LNC_002618	colocation
ENSOART00000021871	LNC_002417	colocation
ENSOART00000021667	LNC_002413	colocation
ENSOART00000021595	LNC_002409	colocation
ENSOART00000013621	LNC_002228	colocation
ENSOART00000011982	LNC_002208	colocation
ENSOART00000010985	LNC_002200	colocation
ENSOART00000011063	LNC_002200	colocation
ENSOART00000005554	LNC_002163	colocation
ENSOART00000005775	LNC_002163	colocation
ENSOART00000005862	LNC_002163	colocation
ENSOART00000005962	LNC_002163	colocation
ENSOART00000005554	LNC_002161	colocation
ENSOART00000005775	LNC_002161	colocation
ENSOART00000005862	LNC_002161	colocation
ENSOART00000005962	LNC_002161	colocation
ENSOART00000004055	LNC_002151	colocation
ENSOART00000004091	LNC_002151	colocation
ENSOART00000019850	LNC_002027	colocation
ENSOART00000019919	LNC_002027	colocation
ENSOART00000019635	LNC_002021	colocation
ENSOART00000019635	LNC_002020	colocation
ENSOART00000018966	LNC_002009	colocation
ENSOART00000018966	LNC_002003	colocation
ENSOART00000004181	LNC_001822	colocation
ENSOART00000004182	LNC_001822	colocation
ENSOART00000000279	LNC_001699	colocation
ENSOART00000016183	LNC_001655	colocation
ENSOART00000016183	LNC_001652	colocation
ENSOART00000015730	LNC_001648	colocation
ENSOART00000015730	LNC_001647	colocation
ENSOART00000014610	LNC_001634	colocation
ENSOART00000009212	LNC_001587	colocation
ENSOART00000016204	LNC_001519	colocation
ENSOART00000016204	LNC_001518	colocation
ENSOART00000016204	LNC_001517	colocation
ENSOART00000000503	LNC_001506	colocation
ENSOART00000015995	LNC_001506	colocation
ENSOART00000000503	LNC_001504	colocation
ENSOART00000015995	LNC_001504	colocation
ENSOART00000022195	LNC_001431	colocation
ENSOART00000022195	LNC_001430	colocation
ENSOART00000022195	LNC_001429	colocation
ENSOART00000022195	LNC_001428	colocation
ENSOART00000022195	LNC_001427	colocation
ENSOART00000022195	LNC_001424	colocation
ENSOART00000022195	LNC_001423	colocation
ENSOART00000022195	LNC_001421	colocation
ENSOART00000021871	LNC_001376	colocation
ENSOART00000021363	LNC_001355	colocation
ENSOART00000020587	LNC_001342	colocation
ENSOART00000019807	LNC_001325	colocation
ENSOART00000019809	LNC_001325	colocation
ENSOART00000018235	LNC_001300	colocation
ENSOART00000010119	LNC_001207	colocation
ENSOART00000010544	LNC_001207	colocation
ENSOART00000004055	LNC_001154	colocation
ENSOART00000004091	LNC_001154	colocation
ENSOART00000004114	LNC_001154	colocation
ENSOART00000004234	LNC_001154	colocation
ENSOART00000004055	LNC_001153	colocation
ENSOART00000004091	LNC_001153	colocation
ENSOART00000004114	LNC_001153	colocation
ENSOART00000004234	LNC_001153	colocation
ENSOART00000021529	LNC_001062	colocation
ENSOART00000021529	LNC_001058	colocation
ENSOART00000004878	LNC_000862	colocation
ENSOART00000021571	LNC_000799	colocation
ENSOART00000021591	LNC_000799	colocation
ENSOART00000021613	LNC_000799	colocation
ENSOART00000021284	LNC_000789	colocation
ENSOART00000021070	LNC_000780	colocation
ENSOART00000021075	LNC_000780	colocation
ENSOART00000021070	LNC_000779	colocation
ENSOART00000021075	LNC_000779	colocation
ENSOART00000000277	LNC_000440	colocation
ENSOART00000018937	LNC_000297	colocation
ENSOART00000018937	LNC_000296	colocation
ENSOART00000018937	LNC_000295	colocation
ENSOART00000018937	LNC_000294	colocation
ENSOART00000002058	LNC_000287	colocation
ENSOART00000000913	LNC_000254	colocation
ENSOART00000001824	LNC_000159	colocation
ENSOART00000002199	LNC_000121	colocation
ENSOART00000009954	.ENSOART00000028493	colocation
ENSOART00000022777	.ENSOART00000028030	colocation
ENSOART00000018374	.ENSOART00000027662	colocation
ENSOART00000008870	.ENSOART00000027570	colocation
ENSOART00000022450	.ENSOART00000026242	colocation
ENSOART00000012148	.ENSOART00000028885	coexpression
ENSOART00000004403	LNC_000174	coexpression
ENSOART00000020951	LNC_000174	coexpression
ENSOART00000000850	LNC_000254	coexpression
ENSOART00000000913	LNC_000254	coexpression
ENSOART00000001334	LNC_000254	coexpression
ENSOART00000002202	LNC_000254	coexpression
ENSOART00000002567	LNC_000254	coexpression
ENSOART00000003194	LNC_000254	coexpression
ENSOART00000003386	LNC_000254	coexpression
ENSOART00000003594	LNC_000254	coexpression
ENSOART00000005561	LNC_000254	coexpression
ENSOART00000005585	LNC_000254	coexpression
ENSOART00000006351	LNC_000254	coexpression
ENSOART00000007157	LNC_000254	coexpression
ENSOART00000007832	LNC_000254	coexpression
ENSOART00000008027	LNC_000254	coexpression
ENSOART00000008640	LNC_000254	coexpression
ENSOART00000008790	LNC_000254	coexpression
ENSOART00000008870	LNC_000254	coexpression
ENSOART00000011387	LNC_000254	coexpression
ENSOART00000011605	LNC_000254	coexpression
ENSOART00000011673	LNC_000254	coexpression
ENSOART00000011755	LNC_000254	coexpression
ENSOART00000011825	LNC_000254	coexpression
ENSOART00000012325	LNC_000254	coexpression
ENSOART00000012929	LNC_000254	coexpression
ENSOART00000013491	LNC_000254	coexpression
ENSOART00000014100	LNC_000254	coexpression
ENSOART00000014163	LNC_000254	coexpression
ENSOART00000014350	LNC_000254	coexpression
ENSOART00000014906	LNC_000254	coexpression
ENSOART00000015188	LNC_000254	coexpression
ENSOART00000015430	LNC_000254	coexpression
ENSOART00000015548	LNC_000254	coexpression
ENSOART00000017710	LNC_000254	coexpression
ENSOART00000017865	LNC_000254	coexpression
ENSOART00000017988	LNC_000254	coexpression
ENSOART00000018056	LNC_000254	coexpression
ENSOART00000018937	LNC_000254	coexpression
ENSOART00000019700	LNC_000254	coexpression
ENSOART00000019777	LNC_000254	coexpression
ENSOART00000019854	LNC_000254	coexpression
ENSOART00000020209	LNC_000254	coexpression
ENSOART00000020259	LNC_000254	coexpression
ENSOART00000020270	LNC_000254	coexpression
ENSOART00000020290	LNC_000254	coexpression
ENSOART00000020817	LNC_000254	coexpression
ENSOART00000021166	LNC_000254	coexpression
ENSOART00000021486	LNC_000254	coexpression
ENSOART00000022420	LNC_000254	coexpression
ENSOART00000022541	LNC_000254	coexpression
ENSOART00000023084	LNC_000254	coexpression
ENSOART00000001652	LNC_000259	coexpression
ENSOART00000002878	LNC_000259	coexpression
ENSOART00000003235	LNC_000259	coexpression
ENSOART00000004663	LNC_000259	coexpression
ENSOART00000005285	LNC_000259	coexpression
ENSOART00000007075	LNC_000259	coexpression
ENSOART00000007910	LNC_000259	coexpression
ENSOART00000008377	LNC_000259	coexpression
ENSOART00000011755	LNC_000259	coexpression
ENSOART00000000279	LNC_000287	coexpression
ENSOART00000000337	LNC_000287	coexpression
ENSOART00000000355	LNC_000287	coexpression
ENSOART00000000518	LNC_000287	coexpression
ENSOART00000000559	LNC_000287	coexpression
ENSOART00000000623	LNC_000287	coexpression
ENSOART00000000713	LNC_000287	coexpression
ENSOART00000000915	LNC_000287	coexpression
ENSOART00000001208	LNC_000287	coexpression
ENSOART00000001314	LNC_000287	coexpression
ENSOART00000001508	LNC_000287	coexpression
ENSOART00000001576	LNC_000287	coexpression
ENSOART00000001624	LNC_000287	coexpression
ENSOART00000001750	LNC_000287	coexpression
ENSOART00000001775	LNC_000287	coexpression
ENSOART00000001809	LNC_000287	coexpression
ENSOART00000001912	LNC_000287	coexpression
ENSOART00000001968	LNC_000287	coexpression
ENSOART00000002019	LNC_000287	coexpression
ENSOART00000002058	LNC_000287	coexpression
ENSOART00000002199	LNC_000287	coexpression
ENSOART00000002266	LNC_000287	coexpression
ENSOART00000002273	LNC_000287	coexpression
ENSOART00000002315	LNC_000287	coexpression
ENSOART00000002658	LNC_000287	coexpression
ENSOART00000003034	LNC_000287	coexpression
ENSOART00000003141	LNC_000287	coexpression
ENSOART00000003207	LNC_000287	coexpression
ENSOART00000003273	LNC_000287	coexpression
ENSOART00000003331	LNC_000287	coexpression
ENSOART00000003671	LNC_000287	coexpression
ENSOART00000003741	LNC_000287	coexpression
ENSOART00000003819	LNC_000287	coexpression
ENSOART00000004055	LNC_000287	coexpression
ENSOART00000004063	LNC_000287	coexpression
ENSOART00000004097	LNC_000287	coexpression
ENSOART00000004566	LNC_000287	coexpression
ENSOART00000004624	LNC_000287	coexpression
ENSOART00000004656	LNC_000287	coexpression
ENSOART00000004799	LNC_000287	coexpression
ENSOART00000004882	LNC_000287	coexpression
ENSOART00000004950	LNC_000287	coexpression
ENSOART00000005068	LNC_000287	coexpression
ENSOART00000005128	LNC_000287	coexpression
ENSOART00000005226	LNC_000287	coexpression
ENSOART00000005246	LNC_000287	coexpression
ENSOART00000005474	LNC_000287	coexpression
ENSOART00000005554	LNC_000287	coexpression
ENSOART00000005894	LNC_000287	coexpression
ENSOART00000005962	LNC_000287	coexpression
ENSOART00000006110	LNC_000287	coexpression
ENSOART00000006412	LNC_000287	coexpression
ENSOART00000006626	LNC_000287	coexpression
ENSOART00000006745	LNC_000287	coexpression
ENSOART00000006795	LNC_000287	coexpression
ENSOART00000007177	LNC_000287	coexpression
ENSOART00000007394	LNC_000287	coexpression
ENSOART00000007487	LNC_000287	coexpression
ENSOART00000007545	LNC_000287	coexpression
ENSOART00000007712	LNC_000287	coexpression
ENSOART00000007881	LNC_000287	coexpression
ENSOART00000007920	LNC_000287	coexpression
ENSOART00000008546	LNC_000287	coexpression
ENSOART00000008616	LNC_000287	coexpression
ENSOART00000008648	LNC_000287	coexpression
ENSOART00000008677	LNC_000287	coexpression
ENSOART00000008688	LNC_000287	coexpression
ENSOART00000008817	LNC_000287	coexpression
ENSOART00000008986	LNC_000287	coexpression
ENSOART00000009134	LNC_000287	coexpression
ENSOART00000009303	LNC_000287	coexpression
ENSOART00000009415	LNC_000287	coexpression
ENSOART00000009544	LNC_000287	coexpression
ENSOART00000009643	LNC_000287	coexpression
ENSOART00000009806	LNC_000287	coexpression
ENSOART00000009839	LNC_000287	coexpression
ENSOART00000009892	LNC_000287	coexpression
ENSOART00000009954	LNC_000287	coexpression
ENSOART00000010013	LNC_000287	coexpression
ENSOART00000010149	LNC_000287	coexpression
ENSOART00000010175	LNC_000287	coexpression
ENSOART00000010212	LNC_000287	coexpression
ENSOART00000010276	LNC_000287	coexpression
ENSOART00000010310	LNC_000287	coexpression
ENSOART00000010334	LNC_000287	coexpression
ENSOART00000010450	LNC_000287	coexpression
ENSOART00000010588	LNC_000287	coexpression
ENSOART00000010637	LNC_000287	coexpression
ENSOART00000010689	LNC_000287	coexpression
ENSOART00000011021	LNC_000287	coexpression
ENSOART00000011185	LNC_000287	coexpression
ENSOART00000011261	LNC_000287	coexpression
ENSOART00000011375	LNC_000287	coexpression
ENSOART00000011423	LNC_000287	coexpression
ENSOART00000011707	LNC_000287	coexpression
ENSOART00000011937	LNC_000287	coexpression
ENSOART00000012316	LNC_000287	coexpression
ENSOART00000012330	LNC_000287	coexpression
ENSOART00000012419	LNC_000287	coexpression
ENSOART00000012688	LNC_000287	coexpression
ENSOART00000012858	LNC_000287	coexpression
ENSOART00000012878	LNC_000287	coexpression
ENSOART00000012989	LNC_000287	coexpression
ENSOART00000013059	LNC_000287	coexpression
ENSOART00000013075	LNC_000287	coexpression
ENSOART00000013317	LNC_000287	coexpression
ENSOART00000013476	LNC_000287	coexpression
ENSOART00000013685	LNC_000287	coexpression
ENSOART00000013935	LNC_000287	coexpression
ENSOART00000014022	LNC_000287	coexpression
ENSOART00000014358	LNC_000287	coexpression
ENSOART00000014691	LNC_000287	coexpression
ENSOART00000014941	LNC_000287	coexpression
ENSOART00000014973	LNC_000287	coexpression
ENSOART00000015087	LNC_000287	coexpression
ENSOART00000015409	LNC_000287	coexpression
ENSOART00000015644	LNC_000287	coexpression
ENSOART00000015850	LNC_000287	coexpression
ENSOART00000015894	LNC_000287	coexpression
ENSOART00000015916	LNC_000287	coexpression
ENSOART00000016014	LNC_000287	coexpression
ENSOART00000016023	LNC_000287	coexpression
ENSOART00000016256	LNC_000287	coexpression
ENSOART00000016286	LNC_000287	coexpression
ENSOART00000016291	LNC_000287	coexpression
ENSOART00000016445	LNC_000287	coexpression
ENSOART00000016482	LNC_000287	coexpression
ENSOART00000016734	LNC_000287	coexpression
ENSOART00000016749	LNC_000287	coexpression
ENSOART00000016850	LNC_000287	coexpression
ENSOART00000016926	LNC_000287	coexpression
ENSOART00000017009	LNC_000287	coexpression
ENSOART00000017022	LNC_000287	coexpression
ENSOART00000017065	LNC_000287	coexpression
ENSOART00000017096	LNC_000287	coexpression
ENSOART00000017132	LNC_000287	coexpression
ENSOART00000017265	LNC_000287	coexpression
ENSOART00000017552	LNC_000287	coexpression
ENSOART00000017647	LNC_000287	coexpression
ENSOART00000017913	LNC_000287	coexpression
ENSOART00000017961	LNC_000287	coexpression
ENSOART00000018058	LNC_000287	coexpression
ENSOART00000018092	LNC_000287	coexpression
ENSOART00000018154	LNC_000287	coexpression
ENSOART00000018235	LNC_000287	coexpression
ENSOART00000018374	LNC_000287	coexpression
ENSOART00000018377	LNC_000287	coexpression
ENSOART00000018405	LNC_000287	coexpression
ENSOART00000018406	LNC_000287	coexpression
ENSOART00000018831	LNC_000287	coexpression
ENSOART00000018985	LNC_000287	coexpression
ENSOART00000019046	LNC_000287	coexpression
ENSOART00000019063	LNC_000287	coexpression
ENSOART00000019089	LNC_000287	coexpression
ENSOART00000019224	LNC_000287	coexpression
ENSOART00000019326	LNC_000287	coexpression
ENSOART00000019408	LNC_000287	coexpression
ENSOART00000019498	LNC_000287	coexpression
ENSOART00000019632	LNC_000287	coexpression
ENSOART00000019807	LNC_000287	coexpression
ENSOART00000019850	LNC_000287	coexpression
ENSOART00000020038	LNC_000287	coexpression
ENSOART00000020286	LNC_000287	coexpression
ENSOART00000020472	LNC_000287	coexpression
ENSOART00000020473	LNC_000287	coexpression
ENSOART00000020587	LNC_000287	coexpression
ENSOART00000020678	LNC_000287	coexpression
ENSOART00000020780	LNC_000287	coexpression
ENSOART00000020784	LNC_000287	coexpression
ENSOART00000020941	LNC_000287	coexpression
ENSOART00000021053	LNC_000287	coexpression
ENSOART00000021363	LNC_000287	coexpression
ENSOART00000021424	LNC_000287	coexpression
ENSOART00000021649	LNC_000287	coexpression
ENSOART00000021667	LNC_000287	coexpression
ENSOART00000021710	LNC_000287	coexpression
ENSOART00000021839	LNC_000287	coexpression
ENSOART00000022037	LNC_000287	coexpression
ENSOART00000022072	LNC_000287	coexpression
ENSOART00000022806	LNC_000287	coexpression
ENSOART00000022841	LNC_000287	coexpression
ENSOART00000022901	LNC_000287	coexpression
ENSOART00000001966	LNC_000468	coexpression
ENSOART00000002704	LNC_000468	coexpression
ENSOART00000010738	LNC_000468	coexpression
ENSOART00000018283	LNC_000468	coexpression
ENSOART00000021529	LNC_000468	coexpression
ENSOART00000000100	LNC_000550	coexpression
ENSOART00000000850	LNC_000550	coexpression
ENSOART00000000913	LNC_000550	coexpression
ENSOART00000001334	LNC_000550	coexpression
ENSOART00000002202	LNC_000550	coexpression
ENSOART00000002438	LNC_000550	coexpression
ENSOART00000002567	LNC_000550	coexpression
ENSOART00000002748	LNC_000550	coexpression
ENSOART00000003194	LNC_000550	coexpression
ENSOART00000003386	LNC_000550	coexpression
ENSOART00000003594	LNC_000550	coexpression
ENSOART00000003928	LNC_000550	coexpression
ENSOART00000004150	LNC_000550	coexpression
ENSOART00000005239	LNC_000550	coexpression
ENSOART00000005320	LNC_000550	coexpression
ENSOART00000005561	LNC_000550	coexpression
ENSOART00000005585	LNC_000550	coexpression
ENSOART00000005784	LNC_000550	coexpression
ENSOART00000005962	LNC_000550	coexpression
ENSOART00000006173	LNC_000550	coexpression
ENSOART00000006351	LNC_000550	coexpression
ENSOART00000006516	LNC_000550	coexpression
ENSOART00000006549	LNC_000550	coexpression
ENSOART00000006737	LNC_000550	coexpression
ENSOART00000007157	LNC_000550	coexpression
ENSOART00000007832	LNC_000550	coexpression
ENSOART00000008640	LNC_000550	coexpression
ENSOART00000008778	LNC_000550	coexpression
ENSOART00000008790	LNC_000550	coexpression
ENSOART00000008870	LNC_000550	coexpression
ENSOART00000010175	LNC_000550	coexpression
ENSOART00000011387	LNC_000550	coexpression
ENSOART00000011673	LNC_000550	coexpression
ENSOART00000011753	LNC_000550	coexpression
ENSOART00000011825	LNC_000550	coexpression
ENSOART00000012303	LNC_000550	coexpression
ENSOART00000013491	LNC_000550	coexpression
ENSOART00000013546	LNC_000550	coexpression
ENSOART00000013786	LNC_000550	coexpression
ENSOART00000014100	LNC_000550	coexpression
ENSOART00000014350	LNC_000550	coexpression
ENSOART00000014906	LNC_000550	coexpression
ENSOART00000015188	LNC_000550	coexpression
ENSOART00000015548	LNC_000550	coexpression
ENSOART00000015778	LNC_000550	coexpression
ENSOART00000016850	LNC_000550	coexpression
ENSOART00000016926	LNC_000550	coexpression
ENSOART00000017063	LNC_000550	coexpression
ENSOART00000017961	LNC_000550	coexpression
ENSOART00000017988	LNC_000550	coexpression
ENSOART00000018056	LNC_000550	coexpression
ENSOART00000018517	LNC_000550	coexpression
ENSOART00000018547	LNC_000550	coexpression
ENSOART00000018636	LNC_000550	coexpression
ENSOART00000018937	LNC_000550	coexpression
ENSOART00000019069	LNC_000550	coexpression
ENSOART00000019243	LNC_000550	coexpression
ENSOART00000019700	LNC_000550	coexpression
ENSOART00000019777	LNC_000550	coexpression
ENSOART00000019854	LNC_000550	coexpression
ENSOART00000020209	LNC_000550	coexpression
ENSOART00000020270	LNC_000550	coexpression
ENSOART00000020290	LNC_000550	coexpression
ENSOART00000020817	LNC_000550	coexpression
ENSOART00000020830	LNC_000550	coexpression
ENSOART00000020941	LNC_000550	coexpression
ENSOART00000021049	LNC_000550	coexpression
ENSOART00000021166	LNC_000550	coexpression
ENSOART00000022420	LNC_000550	coexpression
ENSOART00000022541	LNC_000550	coexpression
ENSOART00000022726	LNC_000550	coexpression
ENSOART00000023084	LNC_000550	coexpression
ENSOART00000000913	LNC_000560	coexpression
ENSOART00000001334	LNC_000560	coexpression
ENSOART00000002202	LNC_000560	coexpression
ENSOART00000002567	LNC_000560	coexpression
ENSOART00000003194	LNC_000560	coexpression
ENSOART00000003386	LNC_000560	coexpression
ENSOART00000003594	LNC_000560	coexpression
ENSOART00000005561	LNC_000560	coexpression
ENSOART00000005585	LNC_000560	coexpression
ENSOART00000006351	LNC_000560	coexpression
ENSOART00000006516	LNC_000560	coexpression
ENSOART00000007157	LNC_000560	coexpression
ENSOART00000007832	LNC_000560	coexpression
ENSOART00000008640	LNC_000560	coexpression
ENSOART00000008790	LNC_000560	coexpression
ENSOART00000008870	LNC_000560	coexpression
ENSOART00000011387	LNC_000560	coexpression
ENSOART00000011673	LNC_000560	coexpression
ENSOART00000011753	LNC_000560	coexpression
ENSOART00000011755	LNC_000560	coexpression
ENSOART00000011825	LNC_000560	coexpression
ENSOART00000012325	LNC_000560	coexpression
ENSOART00000012929	LNC_000560	coexpression
ENSOART00000013491	LNC_000560	coexpression
ENSOART00000014100	LNC_000560	coexpression
ENSOART00000014163	LNC_000560	coexpression
ENSOART00000014350	LNC_000560	coexpression
ENSOART00000014906	LNC_000560	coexpression
ENSOART00000015188	LNC_000560	coexpression
ENSOART00000015430	LNC_000560	coexpression
ENSOART00000015548	LNC_000560	coexpression
ENSOART00000015778	LNC_000560	coexpression
ENSOART00000017063	LNC_000560	coexpression
ENSOART00000017710	LNC_000560	coexpression
ENSOART00000017988	LNC_000560	coexpression
ENSOART00000018056	LNC_000560	coexpression
ENSOART00000018937	LNC_000560	coexpression
ENSOART00000019700	LNC_000560	coexpression
ENSOART00000019777	LNC_000560	coexpression
ENSOART00000019854	LNC_000560	coexpression
ENSOART00000020209	LNC_000560	coexpression
ENSOART00000020259	LNC_000560	coexpression
ENSOART00000020270	LNC_000560	coexpression
ENSOART00000020290	LNC_000560	coexpression
ENSOART00000020817	LNC_000560	coexpression
ENSOART00000021166	LNC_000560	coexpression
ENSOART00000021613	LNC_000560	coexpression
ENSOART00000022420	LNC_000560	coexpression
ENSOART00000022541	LNC_000560	coexpression
ENSOART00000023084	LNC_000560	coexpression
ENSOART00000003217	LNC_000565	coexpression
ENSOART00000003999	LNC_000565	coexpression
ENSOART00000009466	LNC_000565	coexpression
ENSOART00000013901	LNC_000565	coexpression
ENSOART00000005649	LNC_000819	coexpression
ENSOART00000019461	LNC_000819	coexpression
ENSOART00000020447	LNC_000819	coexpression
ENSOART00000000200	LNC_000921	coexpression
ENSOART00000004428	LNC_000921	coexpression
ENSOART00000012014	LNC_000921	coexpression
ENSOART00000012129	LNC_000921	coexpression
ENSOART00000012497	LNC_000921	coexpression
ENSOART00000015748	LNC_000921	coexpression
ENSOART00000020577	LNC_000921	coexpression
ENSOART00000022032	LNC_000921	coexpression
ENSOART00000022308	LNC_000921	coexpression
ENSOART00000012549	LNC_001014	coexpression
ENSOART00000014113	LNC_001014	coexpression
ENSOART00000002615	LNC_001058	coexpression
ENSOART00000012707	LNC_001058	coexpression
ENSOART00000000100	LNC_001281	coexpression
ENSOART00000000850	LNC_001281	coexpression
ENSOART00000003273	LNC_001281	coexpression
ENSOART00000003921	LNC_001281	coexpression
ENSOART00000004048	LNC_001281	coexpression
ENSOART00000004434	LNC_001281	coexpression
ENSOART00000004950	LNC_001281	coexpression
ENSOART00000005154	LNC_001281	coexpression
ENSOART00000005263	LNC_001281	coexpression
ENSOART00000005996	LNC_001281	coexpression
ENSOART00000006000	LNC_001281	coexpression
ENSOART00000008027	LNC_001281	coexpression
ENSOART00000008811	LNC_001281	coexpression
ENSOART00000008870	LNC_001281	coexpression
ENSOART00000010778	LNC_001281	coexpression
ENSOART00000011605	LNC_001281	coexpression
ENSOART00000011755	LNC_001281	coexpression
ENSOART00000013630	LNC_001281	coexpression
ENSOART00000014516	LNC_001281	coexpression
ENSOART00000014906	LNC_001281	coexpression
ENSOART00000015015	LNC_001281	coexpression
ENSOART00000015881	LNC_001281	coexpression
ENSOART00000017105	LNC_001281	coexpression
ENSOART00000017146	LNC_001281	coexpression
ENSOART00000018937	LNC_001281	coexpression
ENSOART00000019812	LNC_001281	coexpression
ENSOART00000020259	LNC_001281	coexpression
ENSOART00000020901	LNC_001281	coexpression
ENSOART00000021977	LNC_001281	coexpression
ENSOART00000022420	LNC_001281	coexpression
ENSOART00000022525	LNC_001281	coexpression
ENSOART00000003378	LNC_001288	coexpression
ENSOART00000004501	LNC_001288	coexpression
ENSOART00000007389	LNC_001288	coexpression
ENSOART00000008094	LNC_001288	coexpression
ENSOART00000010403	LNC_001288	coexpression
ENSOART00000011810	LNC_001288	coexpression
ENSOART00000000261	LNC_001300	coexpression
ENSOART00000000626	LNC_001300	coexpression
ENSOART00000000696	LNC_001300	coexpression
ENSOART00000000697	LNC_001300	coexpression
ENSOART00000000720	LNC_001300	coexpression
ENSOART00000000761	LNC_001300	coexpression
ENSOART00000000946	LNC_001300	coexpression
ENSOART00000001044	LNC_001300	coexpression
ENSOART00000001054	LNC_001300	coexpression
ENSOART00000001081	LNC_001300	coexpression
ENSOART00000001191	LNC_001300	coexpression
ENSOART00000002453	LNC_001300	coexpression
ENSOART00000002571	LNC_001300	coexpression
ENSOART00000003251	LNC_001300	coexpression
ENSOART00000003430	LNC_001300	coexpression
ENSOART00000004314	LNC_001300	coexpression
ENSOART00000004369	LNC_001300	coexpression
ENSOART00000004462	LNC_001300	coexpression
ENSOART00000004609	LNC_001300	coexpression
ENSOART00000004742	LNC_001300	coexpression
ENSOART00000004752	LNC_001300	coexpression
ENSOART00000004892	LNC_001300	coexpression
ENSOART00000005210	LNC_001300	coexpression
ENSOART00000005272	LNC_001300	coexpression
ENSOART00000005538	LNC_001300	coexpression
ENSOART00000005687	LNC_001300	coexpression
ENSOART00000005759	LNC_001300	coexpression
ENSOART00000005944	LNC_001300	coexpression
ENSOART00000006091	LNC_001300	coexpression
ENSOART00000006259	LNC_001300	coexpression
ENSOART00000006271	LNC_001300	coexpression
ENSOART00000006273	LNC_001300	coexpression
ENSOART00000006307	LNC_001300	coexpression
ENSOART00000006426	LNC_001300	coexpression
ENSOART00000006723	LNC_001300	coexpression
ENSOART00000006871	LNC_001300	coexpression
ENSOART00000006982	LNC_001300	coexpression
ENSOART00000007450	LNC_001300	coexpression
ENSOART00000007608	LNC_001300	coexpression
ENSOART00000007757	LNC_001300	coexpression
ENSOART00000007870	LNC_001300	coexpression
ENSOART00000008055	LNC_001300	coexpression
ENSOART00000008400	LNC_001300	coexpression
ENSOART00000008405	LNC_001300	coexpression
ENSOART00000008429	LNC_001300	coexpression
ENSOART00000008708	LNC_001300	coexpression
ENSOART00000008931	LNC_001300	coexpression
ENSOART00000008942	LNC_001300	coexpression
ENSOART00000009282	LNC_001300	coexpression
ENSOART00000009544	LNC_001300	coexpression
ENSOART00000009591	LNC_001300	coexpression
ENSOART00000010004	LNC_001300	coexpression
ENSOART00000010046	LNC_001300	coexpression
ENSOART00000010055	LNC_001300	coexpression
ENSOART00000010065	LNC_001300	coexpression
ENSOART00000010110	LNC_001300	coexpression
ENSOART00000010196	LNC_001300	coexpression
ENSOART00000010208	LNC_001300	coexpression
ENSOART00000010224	LNC_001300	coexpression
ENSOART00000010426	LNC_001300	coexpression
ENSOART00000010464	LNC_001300	coexpression
ENSOART00000010493	LNC_001300	coexpression
ENSOART00000010566	LNC_001300	coexpression
ENSOART00000010715	LNC_001300	coexpression
ENSOART00000010722	LNC_001300	coexpression
ENSOART00000010782	LNC_001300	coexpression
ENSOART00000011081	LNC_001300	coexpression
ENSOART00000011161	LNC_001300	coexpression
ENSOART00000011547	LNC_001300	coexpression
ENSOART00000011573	LNC_001300	coexpression
ENSOART00000011639	LNC_001300	coexpression
ENSOART00000011795	LNC_001300	coexpression
ENSOART00000012027	LNC_001300	coexpression
ENSOART00000012039	LNC_001300	coexpression
ENSOART00000012170	LNC_001300	coexpression
ENSOART00000012360	LNC_001300	coexpression
ENSOART00000012469	LNC_001300	coexpression
ENSOART00000012584	LNC_001300	coexpression
ENSOART00000012619	LNC_001300	coexpression
ENSOART00000012673	LNC_001300	coexpression
ENSOART00000012963	LNC_001300	coexpression
ENSOART00000013340	LNC_001300	coexpression
ENSOART00000013409	LNC_001300	coexpression
ENSOART00000013623	LNC_001300	coexpression
ENSOART00000013665	LNC_001300	coexpression
ENSOART00000013914	LNC_001300	coexpression
ENSOART00000013986	LNC_001300	coexpression
ENSOART00000014005	LNC_001300	coexpression
ENSOART00000014042	LNC_001300	coexpression
ENSOART00000014136	LNC_001300	coexpression
ENSOART00000014221	LNC_001300	coexpression
ENSOART00000014560	LNC_001300	coexpression
ENSOART00000014718	LNC_001300	coexpression
ENSOART00000015144	LNC_001300	coexpression
ENSOART00000015381	LNC_001300	coexpression
ENSOART00000015409	LNC_001300	coexpression
ENSOART00000015443	LNC_001300	coexpression
ENSOART00000015584	LNC_001300	coexpression
ENSOART00000015607	LNC_001300	coexpression
ENSOART00000015858	LNC_001300	coexpression
ENSOART00000016018	LNC_001300	coexpression
ENSOART00000016171	LNC_001300	coexpression
ENSOART00000016256	LNC_001300	coexpression
ENSOART00000016266	LNC_001300	coexpression
ENSOART00000016556	LNC_001300	coexpression
ENSOART00000016583	LNC_001300	coexpression
ENSOART00000016859	LNC_001300	coexpression
ENSOART00000017047	LNC_001300	coexpression
ENSOART00000017080	LNC_001300	coexpression
ENSOART00000017235	LNC_001300	coexpression
ENSOART00000017285	LNC_001300	coexpression
ENSOART00000017382	LNC_001300	coexpression
ENSOART00000017553	LNC_001300	coexpression
ENSOART00000018084	LNC_001300	coexpression
ENSOART00000018551	LNC_001300	coexpression
ENSOART00000018647	LNC_001300	coexpression
ENSOART00000018749	LNC_001300	coexpression
ENSOART00000018879	LNC_001300	coexpression
ENSOART00000019705	LNC_001300	coexpression
ENSOART00000019747	LNC_001300	coexpression
ENSOART00000019797	LNC_001300	coexpression
ENSOART00000019922	LNC_001300	coexpression
ENSOART00000019990	LNC_001300	coexpression
ENSOART00000019991	LNC_001300	coexpression
ENSOART00000020137	LNC_001300	coexpression
ENSOART00000020170	LNC_001300	coexpression
ENSOART00000020304	LNC_001300	coexpression
ENSOART00000020522	LNC_001300	coexpression
ENSOART00000020684	LNC_001300	coexpression
ENSOART00000020742	LNC_001300	coexpression
ENSOART00000020896	LNC_001300	coexpression
ENSOART00000020989	LNC_001300	coexpression
ENSOART00000021188	LNC_001300	coexpression
ENSOART00000021284	LNC_001300	coexpression
ENSOART00000021591	LNC_001300	coexpression
ENSOART00000021755	LNC_001300	coexpression
ENSOART00000021785	LNC_001300	coexpression
ENSOART00000021806	LNC_001300	coexpression
ENSOART00000021810	LNC_001300	coexpression
ENSOART00000021821	LNC_001300	coexpression
ENSOART00000021835	LNC_001300	coexpression
ENSOART00000021842	LNC_001300	coexpression
ENSOART00000021847	LNC_001300	coexpression
ENSOART00000021852	LNC_001300	coexpression
ENSOART00000021866	LNC_001300	coexpression
ENSOART00000021868	LNC_001300	coexpression
ENSOART00000021916	LNC_001300	coexpression
ENSOART00000022051	LNC_001300	coexpression
ENSOART00000022070	LNC_001300	coexpression
ENSOART00000022151	LNC_001300	coexpression
ENSOART00000022159	LNC_001300	coexpression
ENSOART00000022450	LNC_001300	coexpression
ENSOART00000022590	LNC_001300	coexpression
ENSOART00000022597	LNC_001300	coexpression
ENSOART00000022701	LNC_001300	coexpression
ENSOART00000022757	LNC_001300	coexpression
ENSOART00000022956	LNC_001300	coexpression
ENSOART00000022968	LNC_001300	coexpression
ENSOART00000022976	LNC_001300	coexpression
ENSOART00000000195	LNC_001325	coexpression
ENSOART00000000621	LNC_001325	coexpression
ENSOART00000001300	LNC_001325	coexpression
ENSOART00000001764	LNC_001325	coexpression
ENSOART00000001932	LNC_001325	coexpression
ENSOART00000004356	LNC_001325	coexpression
ENSOART00000005095	LNC_001325	coexpression
ENSOART00000005239	LNC_001325	coexpression
ENSOART00000006130	LNC_001325	coexpression
ENSOART00000006173	LNC_001325	coexpression
ENSOART00000006268	LNC_001325	coexpression
ENSOART00000009309	LNC_001325	coexpression
ENSOART00000009591	LNC_001325	coexpression
ENSOART00000010059	LNC_001325	coexpression
ENSOART00000011063	LNC_001325	coexpression
ENSOART00000011610	LNC_001325	coexpression
ENSOART00000011688	LNC_001325	coexpression
ENSOART00000013626	LNC_001325	coexpression
ENSOART00000013915	LNC_001325	coexpression
ENSOART00000014183	LNC_001325	coexpression
ENSOART00000014817	LNC_001325	coexpression
ENSOART00000015194	LNC_001325	coexpression
ENSOART00000015573	LNC_001325	coexpression
ENSOART00000016037	LNC_001325	coexpression
ENSOART00000016183	LNC_001325	coexpression
ENSOART00000018186	LNC_001325	coexpression
ENSOART00000018870	LNC_001325	coexpression
ENSOART00000018975	LNC_001325	coexpression
ENSOART00000019069	LNC_001325	coexpression
ENSOART00000019836	LNC_001325	coexpression
ENSOART00000020261	LNC_001325	coexpression
ENSOART00000021456	LNC_001325	coexpression
ENSOART00000021532	LNC_001325	coexpression
ENSOART00000021871	LNC_001325	coexpression
ENSOART00000022858	LNC_001325	coexpression
ENSOART00000000279	LNC_001342	coexpression
ENSOART00000000337	LNC_001342	coexpression
ENSOART00000000355	LNC_001342	coexpression
ENSOART00000000518	LNC_001342	coexpression
ENSOART00000000559	LNC_001342	coexpression
ENSOART00000000623	LNC_001342	coexpression
ENSOART00000000713	LNC_001342	coexpression
ENSOART00000000837	LNC_001342	coexpression
ENSOART00000000915	LNC_001342	coexpression
ENSOART00000001208	LNC_001342	coexpression
ENSOART00000001356	LNC_001342	coexpression
ENSOART00000001667	LNC_001342	coexpression
ENSOART00000001763	LNC_001342	coexpression
ENSOART00000001775	LNC_001342	coexpression
ENSOART00000001912	LNC_001342	coexpression
ENSOART00000001968	LNC_001342	coexpression
ENSOART00000001996	LNC_001342	coexpression
ENSOART00000002019	LNC_001342	coexpression
ENSOART00000002058	LNC_001342	coexpression
ENSOART00000002199	LNC_001342	coexpression
ENSOART00000002207	LNC_001342	coexpression
ENSOART00000002266	LNC_001342	coexpression
ENSOART00000002273	LNC_001342	coexpression
ENSOART00000002315	LNC_001342	coexpression
ENSOART00000002651	LNC_001342	coexpression
ENSOART00000002658	LNC_001342	coexpression
ENSOART00000003143	LNC_001342	coexpression
ENSOART00000003207	LNC_001342	coexpression
ENSOART00000003273	LNC_001342	coexpression
ENSOART00000003331	LNC_001342	coexpression
ENSOART00000003576	LNC_001342	coexpression
ENSOART00000003671	LNC_001342	coexpression
ENSOART00000003819	LNC_001342	coexpression
ENSOART00000004063	LNC_001342	coexpression
ENSOART00000004566	LNC_001342	coexpression
ENSOART00000004656	LNC_001342	coexpression
ENSOART00000004799	LNC_001342	coexpression
ENSOART00000004882	LNC_001342	coexpression
ENSOART00000004950	LNC_001342	coexpression
ENSOART00000005068	LNC_001342	coexpression
ENSOART00000005128	LNC_001342	coexpression
ENSOART00000005226	LNC_001342	coexpression
ENSOART00000005474	LNC_001342	coexpression
ENSOART00000005554	LNC_001342	coexpression
ENSOART00000005603	LNC_001342	coexpression
ENSOART00000005894	LNC_001342	coexpression
ENSOART00000006110	LNC_001342	coexpression
ENSOART00000006279	LNC_001342	coexpression
ENSOART00000006412	LNC_001342	coexpression
ENSOART00000006626	LNC_001342	coexpression
ENSOART00000006795	LNC_001342	coexpression
ENSOART00000007177	LNC_001342	coexpression
ENSOART00000007316	LNC_001342	coexpression
ENSOART00000007545	LNC_001342	coexpression
ENSOART00000007712	LNC_001342	coexpression
ENSOART00000007881	LNC_001342	coexpression
ENSOART00000007920	LNC_001342	coexpression
ENSOART00000008546	LNC_001342	coexpression
ENSOART00000008616	LNC_001342	coexpression
ENSOART00000008648	LNC_001342	coexpression
ENSOART00000008688	LNC_001342	coexpression
ENSOART00000008811	LNC_001342	coexpression
ENSOART00000008817	LNC_001342	coexpression
ENSOART00000008986	LNC_001342	coexpression
ENSOART00000008987	LNC_001342	coexpression
ENSOART00000009134	LNC_001342	coexpression
ENSOART00000009303	LNC_001342	coexpression
ENSOART00000009415	LNC_001342	coexpression
ENSOART00000009643	LNC_001342	coexpression
ENSOART00000009806	LNC_001342	coexpression
ENSOART00000009839	LNC_001342	coexpression
ENSOART00000009892	LNC_001342	coexpression
ENSOART00000009954	LNC_001342	coexpression
ENSOART00000010035	LNC_001342	coexpression
ENSOART00000010149	LNC_001342	coexpression
ENSOART00000010276	LNC_001342	coexpression
ENSOART00000010334	LNC_001342	coexpression
ENSOART00000010588	LNC_001342	coexpression
ENSOART00000010637	LNC_001342	coexpression
ENSOART00000010778	LNC_001342	coexpression
ENSOART00000011185	LNC_001342	coexpression
ENSOART00000011261	LNC_001342	coexpression
ENSOART00000011375	LNC_001342	coexpression
ENSOART00000011423	LNC_001342	coexpression
ENSOART00000011707	LNC_001342	coexpression
ENSOART00000012330	LNC_001342	coexpression
ENSOART00000012419	LNC_001342	coexpression
ENSOART00000012688	LNC_001342	coexpression
ENSOART00000012858	LNC_001342	coexpression
ENSOART00000012878	LNC_001342	coexpression
ENSOART00000013059	LNC_001342	coexpression
ENSOART00000013075	LNC_001342	coexpression
ENSOART00000013560	LNC_001342	coexpression
ENSOART00000013685	LNC_001342	coexpression
ENSOART00000013935	LNC_001342	coexpression
ENSOART00000014022	LNC_001342	coexpression
ENSOART00000014358	LNC_001342	coexpression
ENSOART00000014456	LNC_001342	coexpression
ENSOART00000014734	LNC_001342	coexpression
ENSOART00000014941	LNC_001342	coexpression
ENSOART00000014973	LNC_001342	coexpression
ENSOART00000015087	LNC_001342	coexpression
ENSOART00000015502	LNC_001342	coexpression
ENSOART00000015633	LNC_001342	coexpression
ENSOART00000015644	LNC_001342	coexpression
ENSOART00000015881	LNC_001342	coexpression
ENSOART00000015894	LNC_001342	coexpression
ENSOART00000016014	LNC_001342	coexpression
ENSOART00000016023	LNC_001342	coexpression
ENSOART00000016060	LNC_001342	coexpression
ENSOART00000016225	LNC_001342	coexpression
ENSOART00000016445	LNC_001342	coexpression
ENSOART00000016465	LNC_001342	coexpression
ENSOART00000016482	LNC_001342	coexpression
ENSOART00000016749	LNC_001342	coexpression
ENSOART00000017022	LNC_001342	coexpression
ENSOART00000017132	LNC_001342	coexpression
ENSOART00000017265	LNC_001342	coexpression
ENSOART00000017552	LNC_001342	coexpression
ENSOART00000017652	LNC_001342	coexpression
ENSOART00000017689	LNC_001342	coexpression
ENSOART00000017733	LNC_001342	coexpression
ENSOART00000017913	LNC_001342	coexpression
ENSOART00000018058	LNC_001342	coexpression
ENSOART00000018154	LNC_001342	coexpression
ENSOART00000018235	LNC_001342	coexpression
ENSOART00000018298	LNC_001342	coexpression
ENSOART00000018405	LNC_001342	coexpression
ENSOART00000018406	LNC_001342	coexpression
ENSOART00000018831	LNC_001342	coexpression
ENSOART00000018985	LNC_001342	coexpression
ENSOART00000019046	LNC_001342	coexpression
ENSOART00000019063	LNC_001342	coexpression
ENSOART00000019089	LNC_001342	coexpression
ENSOART00000019224	LNC_001342	coexpression
ENSOART00000019326	LNC_001342	coexpression
ENSOART00000019408	LNC_001342	coexpression
ENSOART00000019498	LNC_001342	coexpression
ENSOART00000019638	LNC_001342	coexpression
ENSOART00000019850	LNC_001342	coexpression
ENSOART00000019919	LNC_001342	coexpression
ENSOART00000020286	LNC_001342	coexpression
ENSOART00000020319	LNC_001342	coexpression
ENSOART00000020472	LNC_001342	coexpression
ENSOART00000020473	LNC_001342	coexpression
ENSOART00000020579	LNC_001342	coexpression
ENSOART00000020587	LNC_001342	coexpression
ENSOART00000020678	LNC_001342	coexpression
ENSOART00000020765	LNC_001342	coexpression
ENSOART00000020780	LNC_001342	coexpression
ENSOART00000020784	LNC_001342	coexpression
ENSOART00000020972	LNC_001342	coexpression
ENSOART00000021053	LNC_001342	coexpression
ENSOART00000021086	LNC_001342	coexpression
ENSOART00000021363	LNC_001342	coexpression
ENSOART00000021424	LNC_001342	coexpression
ENSOART00000021440	LNC_001342	coexpression
ENSOART00000021649	LNC_001342	coexpression
ENSOART00000021667	LNC_001342	coexpression
ENSOART00000022050	LNC_001342	coexpression
ENSOART00000022072	LNC_001342	coexpression
ENSOART00000022650	LNC_001342	coexpression
ENSOART00000022653	LNC_001342	coexpression
ENSOART00000022806	LNC_001342	coexpression
ENSOART00000022847	LNC_001342	coexpression
ENSOART00000022893	LNC_001342	coexpression
ENSOART00000022901	LNC_001342	coexpression
ENSOART00000000613	LNC_001430	coexpression
ENSOART00000021959	LNC_001430	coexpression
ENSOART00000001960	LNC_001431	coexpression
ENSOART00000003757	LNC_001504	coexpression
ENSOART00000013468	LNC_001504	coexpression
ENSOART00000013563	LNC_001504	coexpression
ENSOART00000015995	LNC_001504	coexpression
ENSOART00000001996	LNC_001552	coexpression
ENSOART00000002199	LNC_001552	coexpression
ENSOART00000002651	LNC_001552	coexpression
ENSOART00000003143	LNC_001552	coexpression
ENSOART00000003273	LNC_001552	coexpression
ENSOART00000003331	LNC_001552	coexpression
ENSOART00000004063	LNC_001552	coexpression
ENSOART00000004882	LNC_001552	coexpression
ENSOART00000004950	LNC_001552	coexpression
ENSOART00000005154	LNC_001552	coexpression
ENSOART00000006279	LNC_001552	coexpression
ENSOART00000007712	LNC_001552	coexpression
ENSOART00000008665	LNC_001552	coexpression
ENSOART00000008811	LNC_001552	coexpression
ENSOART00000009134	LNC_001552	coexpression
ENSOART00000010778	LNC_001552	coexpression
ENSOART00000013630	LNC_001552	coexpression
ENSOART00000014516	LNC_001552	coexpression
ENSOART00000014734	LNC_001552	coexpression
ENSOART00000015015	LNC_001552	coexpression
ENSOART00000015881	LNC_001552	coexpression
ENSOART00000016225	LNC_001552	coexpression
ENSOART00000016482	LNC_001552	coexpression
ENSOART00000017652	LNC_001552	coexpression
ENSOART00000018405	LNC_001552	coexpression
ENSOART00000019046	LNC_001552	coexpression
ENSOART00000020286	LNC_001552	coexpression
ENSOART00000021977	LNC_001552	coexpression
ENSOART00000022525	LNC_001552	coexpression
ENSOART00000022650	LNC_001552	coexpression
ENSOART00000022653	LNC_001552	coexpression
ENSOART00000018630	LNC_001587	coexpression
ENSOART00000000913	LNC_001608	coexpression
ENSOART00000001334	LNC_001608	coexpression
ENSOART00000003574	LNC_001608	coexpression
ENSOART00000007157	LNC_001608	coexpression
ENSOART00000011825	LNC_001608	coexpression
ENSOART00000012325	LNC_001608	coexpression
ENSOART00000012929	LNC_001608	coexpression
ENSOART00000014163	LNC_001608	coexpression
ENSOART00000015188	LNC_001608	coexpression
ENSOART00000015430	LNC_001608	coexpression
ENSOART00000015548	LNC_001608	coexpression
ENSOART00000017710	LNC_001608	coexpression
ENSOART00000017865	LNC_001608	coexpression
ENSOART00000019700	LNC_001608	coexpression
ENSOART00000020209	LNC_001608	coexpression
ENSOART00000021486	LNC_001608	coexpression
ENSOART00000001334	LNC_001609	coexpression
ENSOART00000002101	LNC_001609	coexpression
ENSOART00000002567	LNC_001609	coexpression
ENSOART00000003386	LNC_001609	coexpression
ENSOART00000003594	LNC_001609	coexpression
ENSOART00000006173	LNC_001609	coexpression
ENSOART00000007157	LNC_001609	coexpression
ENSOART00000008778	LNC_001609	coexpression
ENSOART00000010935	LNC_001609	coexpression
ENSOART00000010985	LNC_001609	coexpression
ENSOART00000011366	LNC_001609	coexpression
ENSOART00000011387	LNC_001609	coexpression
ENSOART00000011753	LNC_001609	coexpression
ENSOART00000011825	LNC_001609	coexpression
ENSOART00000012303	LNC_001609	coexpression
ENSOART00000012325	LNC_001609	coexpression
ENSOART00000012929	LNC_001609	coexpression
ENSOART00000013692	LNC_001609	coexpression
ENSOART00000014100	LNC_001609	coexpression
ENSOART00000014163	LNC_001609	coexpression
ENSOART00000015548	LNC_001609	coexpression
ENSOART00000016642	LNC_001609	coexpression
ENSOART00000018056	LNC_001609	coexpression
ENSOART00000019700	LNC_001609	coexpression
ENSOART00000019854	LNC_001609	coexpression
ENSOART00000020209	LNC_001609	coexpression
ENSOART00000020270	LNC_001609	coexpression
ENSOART00000021166	LNC_001609	coexpression
ENSOART00000021613	LNC_001609	coexpression
ENSOART00000022777	LNC_001609	coexpression
ENSOART00000023084	LNC_001609	coexpression
ENSOART00000000100	LNC_001611	coexpression
ENSOART00000000279	LNC_001611	coexpression
ENSOART00000000337	LNC_001611	coexpression
ENSOART00000000518	LNC_001611	coexpression
ENSOART00000000850	LNC_001611	coexpression
ENSOART00000001208	LNC_001611	coexpression
ENSOART00000001576	LNC_001611	coexpression
ENSOART00000001624	LNC_001611	coexpression
ENSOART00000001912	LNC_001611	coexpression
ENSOART00000002199	LNC_001611	coexpression
ENSOART00000002266	LNC_001611	coexpression
ENSOART00000003273	LNC_001611	coexpression
ENSOART00000003331	LNC_001611	coexpression
ENSOART00000003671	LNC_001611	coexpression
ENSOART00000003741	LNC_001611	coexpression
ENSOART00000003819	LNC_001611	coexpression
ENSOART00000003921	LNC_001611	coexpression
ENSOART00000004048	LNC_001611	coexpression
ENSOART00000004063	LNC_001611	coexpression
ENSOART00000004434	LNC_001611	coexpression
ENSOART00000004656	LNC_001611	coexpression
ENSOART00000004799	LNC_001611	coexpression
ENSOART00000004882	LNC_001611	coexpression
ENSOART00000004950	LNC_001611	coexpression
ENSOART00000005128	LNC_001611	coexpression
ENSOART00000005154	LNC_001611	coexpression
ENSOART00000005263	LNC_001611	coexpression
ENSOART00000005554	LNC_001611	coexpression
ENSOART00000005603	LNC_001611	coexpression
ENSOART00000005894	LNC_001611	coexpression
ENSOART00000006000	LNC_001611	coexpression
ENSOART00000006110	LNC_001611	coexpression
ENSOART00000006279	LNC_001611	coexpression
ENSOART00000006412	LNC_001611	coexpression
ENSOART00000006795	LNC_001611	coexpression
ENSOART00000007316	LNC_001611	coexpression
ENSOART00000007545	LNC_001611	coexpression
ENSOART00000007712	LNC_001611	coexpression
ENSOART00000007881	LNC_001611	coexpression
ENSOART00000008616	LNC_001611	coexpression
ENSOART00000008648	LNC_001611	coexpression
ENSOART00000008811	LNC_001611	coexpression
ENSOART00000008817	LNC_001611	coexpression
ENSOART00000008986	LNC_001611	coexpression
ENSOART00000009134	LNC_001611	coexpression
ENSOART00000009303	LNC_001611	coexpression
ENSOART00000009415	LNC_001611	coexpression
ENSOART00000009643	LNC_001611	coexpression
ENSOART00000010276	LNC_001611	coexpression
ENSOART00000010588	LNC_001611	coexpression
ENSOART00000010637	LNC_001611	coexpression
ENSOART00000010778	LNC_001611	coexpression
ENSOART00000011185	LNC_001611	coexpression
ENSOART00000011375	LNC_001611	coexpression
ENSOART00000011707	LNC_001611	coexpression
ENSOART00000012419	LNC_001611	coexpression
ENSOART00000012688	LNC_001611	coexpression
ENSOART00000012858	LNC_001611	coexpression
ENSOART00000013075	LNC_001611	coexpression
ENSOART00000013546	LNC_001611	coexpression
ENSOART00000013630	LNC_001611	coexpression
ENSOART00000013685	LNC_001611	coexpression
ENSOART00000014358	LNC_001611	coexpression
ENSOART00000014516	LNC_001611	coexpression
ENSOART00000014734	LNC_001611	coexpression
ENSOART00000015015	LNC_001611	coexpression
ENSOART00000015087	LNC_001611	coexpression
ENSOART00000015105	LNC_001611	coexpression
ENSOART00000015644	LNC_001611	coexpression
ENSOART00000015850	LNC_001611	coexpression
ENSOART00000015881	LNC_001611	coexpression
ENSOART00000016023	LNC_001611	coexpression
ENSOART00000016225	LNC_001611	coexpression
ENSOART00000016286	LNC_001611	coexpression
ENSOART00000016445	LNC_001611	coexpression
ENSOART00000016482	LNC_001611	coexpression
ENSOART00000016749	LNC_001611	coexpression
ENSOART00000017105	LNC_001611	coexpression
ENSOART00000017146	LNC_001611	coexpression
ENSOART00000017265	LNC_001611	coexpression
ENSOART00000017652	LNC_001611	coexpression
ENSOART00000017913	LNC_001611	coexpression
ENSOART00000017961	LNC_001611	coexpression
ENSOART00000018405	LNC_001611	coexpression
ENSOART00000018406	LNC_001611	coexpression
ENSOART00000018831	LNC_001611	coexpression
ENSOART00000018985	LNC_001611	coexpression
ENSOART00000019046	LNC_001611	coexpression
ENSOART00000019063	LNC_001611	coexpression
ENSOART00000019089	LNC_001611	coexpression
ENSOART00000019638	LNC_001611	coexpression
ENSOART00000019794	LNC_001611	coexpression
ENSOART00000019812	LNC_001611	coexpression
ENSOART00000020286	LNC_001611	coexpression
ENSOART00000020472	LNC_001611	coexpression
ENSOART00000020587	LNC_001611	coexpression
ENSOART00000020678	LNC_001611	coexpression
ENSOART00000020901	LNC_001611	coexpression
ENSOART00000021667	LNC_001611	coexpression
ENSOART00000021977	LNC_001611	coexpression
ENSOART00000022037	LNC_001611	coexpression
ENSOART00000022525	LNC_001611	coexpression
ENSOART00000022847	LNC_001611	coexpression
ENSOART00000000761	LNC_001652	coexpression
ENSOART00000001527	LNC_001652	coexpression
ENSOART00000003460	LNC_001652	coexpression
ENSOART00000004757	LNC_001652	coexpression
ENSOART00000006907	LNC_001652	coexpression
ENSOART00000009299	LNC_001652	coexpression
ENSOART00000017236	LNC_001652	coexpression
ENSOART00000017612	LNC_001652	coexpression
ENSOART00000020152	LNC_001652	coexpression
ENSOART00000021284	LNC_001652	coexpression
ENSOART00000021849	LNC_001652	coexpression
ENSOART00000000850	LNC_001851	coexpression
ENSOART00000000913	LNC_001851	coexpression
ENSOART00000002878	LNC_001851	coexpression
ENSOART00000003235	LNC_001851	coexpression
ENSOART00000004434	LNC_001851	coexpression
ENSOART00000005285	LNC_001851	coexpression
ENSOART00000005996	LNC_001851	coexpression
ENSOART00000006000	LNC_001851	coexpression
ENSOART00000007910	LNC_001851	coexpression
ENSOART00000008027	LNC_001851	coexpression
ENSOART00000008377	LNC_001851	coexpression
ENSOART00000008870	LNC_001851	coexpression
ENSOART00000011605	LNC_001851	coexpression
ENSOART00000011755	LNC_001851	coexpression
ENSOART00000014516	LNC_001851	coexpression
ENSOART00000015188	LNC_001851	coexpression
ENSOART00000015430	LNC_001851	coexpression
ENSOART00000018937	LNC_001851	coexpression
ENSOART00000019812	LNC_001851	coexpression
ENSOART00000020259	LNC_001851	coexpression
ENSOART00000021977	LNC_001851	coexpression
ENSOART00000006976	LNC_001961	coexpression
ENSOART00000011857	LNC_001961	coexpression
ENSOART00000013468	LNC_001962	coexpression
ENSOART00000015995	LNC_001962	coexpression
ENSOART00000012610	LNC_001964	coexpression
ENSOART00000013468	LNC_001965	coexpression
ENSOART00000020776	LNC_001965	coexpression
ENSOART00000022195	LNC_001965	coexpression
ENSOART00000000517	LNC_001983	coexpression
ENSOART00000000976	LNC_001983	coexpression
ENSOART00000002101	LNC_001983	coexpression
ENSOART00000005095	LNC_001983	coexpression
ENSOART00000008778	LNC_001983	coexpression
ENSOART00000010935	LNC_001983	coexpression
ENSOART00000010985	LNC_001983	coexpression
ENSOART00000011366	LNC_001983	coexpression
ENSOART00000011753	LNC_001983	coexpression
ENSOART00000012303	LNC_001983	coexpression
ENSOART00000013692	LNC_001983	coexpression
ENSOART00000014163	LNC_001983	coexpression
ENSOART00000016204	LNC_001983	coexpression
ENSOART00000016642	LNC_001983	coexpression
ENSOART00000019854	LNC_001983	coexpression
ENSOART00000020006	LNC_001983	coexpression
ENSOART00000021541	LNC_001983	coexpression
ENSOART00000021613	LNC_001983	coexpression
ENSOART00000022777	LNC_001983	coexpression
ENSOART00000000150	LNC_002027	coexpression
ENSOART00000000279	LNC_002027	coexpression
ENSOART00000000337	LNC_002027	coexpression
ENSOART00000000355	LNC_002027	coexpression
ENSOART00000000559	LNC_002027	coexpression
ENSOART00000000713	LNC_002027	coexpression
ENSOART00000000915	LNC_002027	coexpression
ENSOART00000001208	LNC_002027	coexpression
ENSOART00000001356	LNC_002027	coexpression
ENSOART00000001667	LNC_002027	coexpression
ENSOART00000001750	LNC_002027	coexpression
ENSOART00000001763	LNC_002027	coexpression
ENSOART00000001775	LNC_002027	coexpression
ENSOART00000001809	LNC_002027	coexpression
ENSOART00000001912	LNC_002027	coexpression
ENSOART00000001968	LNC_002027	coexpression
ENSOART00000002019	LNC_002027	coexpression
ENSOART00000002058	LNC_002027	coexpression
ENSOART00000002199	LNC_002027	coexpression
ENSOART00000002207	LNC_002027	coexpression
ENSOART00000002266	LNC_002027	coexpression
ENSOART00000002273	LNC_002027	coexpression
ENSOART00000002315	LNC_002027	coexpression
ENSOART00000002434	LNC_002027	coexpression
ENSOART00000002658	LNC_002027	coexpression
ENSOART00000003067	LNC_002027	coexpression
ENSOART00000003331	LNC_002027	coexpression
ENSOART00000003654	LNC_002027	coexpression
ENSOART00000003671	LNC_002027	coexpression
ENSOART00000003920	LNC_002027	coexpression
ENSOART00000004165	LNC_002027	coexpression
ENSOART00000004217	LNC_002027	coexpression
ENSOART00000004365	LNC_002027	coexpression
ENSOART00000004566	LNC_002027	coexpression
ENSOART00000005068	LNC_002027	coexpression
ENSOART00000005226	LNC_002027	coexpression
ENSOART00000005283	LNC_002027	coexpression
ENSOART00000005474	LNC_002027	coexpression
ENSOART00000005554	LNC_002027	coexpression
ENSOART00000005781	LNC_002027	coexpression
ENSOART00000005894	LNC_002027	coexpression
ENSOART00000006412	LNC_002027	coexpression
ENSOART00000006465	LNC_002027	coexpression
ENSOART00000006626	LNC_002027	coexpression
ENSOART00000006795	LNC_002027	coexpression
ENSOART00000007177	LNC_002027	coexpression
ENSOART00000007394	LNC_002027	coexpression
ENSOART00000007545	LNC_002027	coexpression
ENSOART00000007712	LNC_002027	coexpression
ENSOART00000007881	LNC_002027	coexpression
ENSOART00000007915	LNC_002027	coexpression
ENSOART00000007920	LNC_002027	coexpression
ENSOART00000008546	LNC_002027	coexpression
ENSOART00000008616	LNC_002027	coexpression
ENSOART00000008986	LNC_002027	coexpression
ENSOART00000008987	LNC_002027	coexpression
ENSOART00000009212	LNC_002027	coexpression
ENSOART00000009415	LNC_002027	coexpression
ENSOART00000009547	LNC_002027	coexpression
ENSOART00000009643	LNC_002027	coexpression
ENSOART00000009806	LNC_002027	coexpression
ENSOART00000009839	LNC_002027	coexpression
ENSOART00000009892	LNC_002027	coexpression
ENSOART00000009954	LNC_002027	coexpression
ENSOART00000010013	LNC_002027	coexpression
ENSOART00000010035	LNC_002027	coexpression
ENSOART00000010149	LNC_002027	coexpression
ENSOART00000010154	LNC_002027	coexpression
ENSOART00000010334	LNC_002027	coexpression
ENSOART00000010447	LNC_002027	coexpression
ENSOART00000010588	LNC_002027	coexpression
ENSOART00000010631	LNC_002027	coexpression
ENSOART00000010637	LNC_002027	coexpression
ENSOART00000011021	LNC_002027	coexpression
ENSOART00000011193	LNC_002027	coexpression
ENSOART00000012025	LNC_002027	coexpression
ENSOART00000012330	LNC_002027	coexpression
ENSOART00000012419	LNC_002027	coexpression
ENSOART00000012689	LNC_002027	coexpression
ENSOART00000012858	LNC_002027	coexpression
ENSOART00000012878	LNC_002027	coexpression
ENSOART00000012989	LNC_002027	coexpression
ENSOART00000013075	LNC_002027	coexpression
ENSOART00000013217	LNC_002027	coexpression
ENSOART00000013476	LNC_002027	coexpression
ENSOART00000013560	LNC_002027	coexpression
ENSOART00000013935	LNC_002027	coexpression
ENSOART00000013982	LNC_002027	coexpression
ENSOART00000014022	LNC_002027	coexpression
ENSOART00000014358	LNC_002027	coexpression
ENSOART00000014456	LNC_002027	coexpression
ENSOART00000014610	LNC_002027	coexpression
ENSOART00000014691	LNC_002027	coexpression
ENSOART00000014941	LNC_002027	coexpression
ENSOART00000014973	LNC_002027	coexpression
ENSOART00000015073	LNC_002027	coexpression
ENSOART00000015502	LNC_002027	coexpression
ENSOART00000015582	LNC_002027	coexpression
ENSOART00000015644	LNC_002027	coexpression
ENSOART00000015813	LNC_002027	coexpression
ENSOART00000015894	LNC_002027	coexpression
ENSOART00000016014	LNC_002027	coexpression
ENSOART00000016023	LNC_002027	coexpression
ENSOART00000016060	LNC_002027	coexpression
ENSOART00000016482	LNC_002027	coexpression
ENSOART00000016578	LNC_002027	coexpression
ENSOART00000016933	LNC_002027	coexpression
ENSOART00000017009	LNC_002027	coexpression
ENSOART00000017022	LNC_002027	coexpression
ENSOART00000017096	LNC_002027	coexpression
ENSOART00000017118	LNC_002027	coexpression
ENSOART00000017132	LNC_002027	coexpression
ENSOART00000017265	LNC_002027	coexpression
ENSOART00000017552	LNC_002027	coexpression
ENSOART00000017647	LNC_002027	coexpression
ENSOART00000017689	LNC_002027	coexpression
ENSOART00000018017	LNC_002027	coexpression
ENSOART00000018058	LNC_002027	coexpression
ENSOART00000018092	LNC_002027	coexpression
ENSOART00000018154	LNC_002027	coexpression
ENSOART00000018235	LNC_002027	coexpression
ENSOART00000018298	LNC_002027	coexpression
ENSOART00000018406	LNC_002027	coexpression
ENSOART00000019046	LNC_002027	coexpression
ENSOART00000019063	LNC_002027	coexpression
ENSOART00000019089	LNC_002027	coexpression
ENSOART00000019224	LNC_002027	coexpression
ENSOART00000019326	LNC_002027	coexpression
ENSOART00000019408	LNC_002027	coexpression
ENSOART00000019498	LNC_002027	coexpression
ENSOART00000019829	LNC_002027	coexpression
ENSOART00000019850	LNC_002027	coexpression
ENSOART00000019919	LNC_002027	coexpression
ENSOART00000020076	LNC_002027	coexpression
ENSOART00000020132	LNC_002027	coexpression
ENSOART00000020294	LNC_002027	coexpression
ENSOART00000020319	LNC_002027	coexpression
ENSOART00000020472	LNC_002027	coexpression
ENSOART00000020555	LNC_002027	coexpression
ENSOART00000020579	LNC_002027	coexpression
ENSOART00000020780	LNC_002027	coexpression
ENSOART00000020784	LNC_002027	coexpression
ENSOART00000020972	LNC_002027	coexpression
ENSOART00000021053	LNC_002027	coexpression
ENSOART00000021132	LNC_002027	coexpression
ENSOART00000021424	LNC_002027	coexpression
ENSOART00000021434	LNC_002027	coexpression
ENSOART00000021440	LNC_002027	coexpression
ENSOART00000021649	LNC_002027	coexpression
ENSOART00000021667	LNC_002027	coexpression
ENSOART00000021979	LNC_002027	coexpression
ENSOART00000022050	LNC_002027	coexpression
ENSOART00000022072	LNC_002027	coexpression
ENSOART00000022580	LNC_002027	coexpression
ENSOART00000022806	LNC_002027	coexpression
ENSOART00000022879	LNC_002027	coexpression
ENSOART00000022901	LNC_002027	coexpression
ENSOART00000003378	LNC_002161	coexpression
ENSOART00000004501	LNC_002161	coexpression
ENSOART00000007389	LNC_002161	coexpression
ENSOART00000008094	LNC_002161	coexpression
ENSOART00000010403	LNC_002161	coexpression
ENSOART00000011810	LNC_002161	coexpression
ENSOART00000005814	LNC_002163	coexpression
ENSOART00000010059	LNC_002163	coexpression
ENSOART00000001860	LNC_002208	coexpression
ENSOART00000002068	LNC_002208	coexpression
ENSOART00000002570	LNC_002208	coexpression
ENSOART00000010808	LNC_002208	coexpression
ENSOART00000011732	LNC_002208	coexpression
ENSOART00000011982	LNC_002208	coexpression
ENSOART00000000602	LNC_002296	coexpression
ENSOART00000000685	LNC_002296	coexpression
ENSOART00000000837	LNC_002296	coexpression
ENSOART00000001356	LNC_002296	coexpression
ENSOART00000001667	LNC_002296	coexpression
ENSOART00000001763	LNC_002296	coexpression
ENSOART00000001996	LNC_002296	coexpression
ENSOART00000002011	LNC_002296	coexpression
ENSOART00000002118	LNC_002296	coexpression
ENSOART00000002145	LNC_002296	coexpression
ENSOART00000002207	LNC_002296	coexpression
ENSOART00000002435	LNC_002296	coexpression
ENSOART00000002651	LNC_002296	coexpression
ENSOART00000003067	LNC_002296	coexpression
ENSOART00000003143	LNC_002296	coexpression
ENSOART00000003234	LNC_002296	coexpression
ENSOART00000003331	LNC_002296	coexpression
ENSOART00000003335	LNC_002296	coexpression
ENSOART00000003368	LNC_002296	coexpression
ENSOART00000003377	LNC_002296	coexpression
ENSOART00000003576	LNC_002296	coexpression
ENSOART00000003654	LNC_002296	coexpression
ENSOART00000004217	LNC_002296	coexpression
ENSOART00000004324	LNC_002296	coexpression
ENSOART00000005127	LNC_002296	coexpression
ENSOART00000005226	LNC_002296	coexpression
ENSOART00000005283	LNC_002296	coexpression
ENSOART00000005640	LNC_002296	coexpression
ENSOART00000005643	LNC_002296	coexpression
ENSOART00000005781	LNC_002296	coexpression
ENSOART00000005809	LNC_002296	coexpression
ENSOART00000006147	LNC_002296	coexpression
ENSOART00000006236	LNC_002296	coexpression
ENSOART00000006626	LNC_002296	coexpression
ENSOART00000007189	LNC_002296	coexpression
ENSOART00000007545	LNC_002296	coexpression
ENSOART00000007915	LNC_002296	coexpression
ENSOART00000008000	LNC_002296	coexpression
ENSOART00000008002	LNC_002296	coexpression
ENSOART00000008703	LNC_002296	coexpression
[truncated: 6,413 more rows]
