# Supplementary material for: Transcriptional Profiles of Long Non-coding RNA and mRNA in Sheep Mammary Gland During Lactation Period
Source: Front Genet. 2020 Sep 25;11:946. doi: 10.3389/fgene.2020.00946 (PMC7546800; doi:10.3389/fgene.2020.00946)
Supplement: TABLE S4 — Functional enrichment of differentially expressed mRNAs and target genes of differentially expressed lncRNAs for three comparisons between different time points of the lactation stage (early lactation vs perinatal period; peak lactation vs perinatal period; and peak lactation vs early lactation). [file Table_4.XLSX]

## Sheet: DE mRNA_GO_EL vs. PP
GO_accession	Description	Term_type	Over_represented_pValue	Corrected_pValue	CAD_item	CAD_list	Bg_item	Bg_list	Gene_ids	Gene_names
GO:0000786	nucleosome	cellular_component	4.6389e-29	7.8295e-25	42	1233	103	17822	ENSOARG00000001423,ENSOARG00000013389,ENSOARG00000001377,ENSOARG00000000671,ENSOARG00000000979,ENSOARG00000017039,ENSOARG00000000885,ENSOARG00000018513,ENSOARG00000020055,ENSOARG00000020262,ENSOARG00000020063,ENSOARG00000020042,ENSOARG00000020681,ENSOARG00000020071,ENSOARG00000020028,ENSOARG00000012567,ENSOARG00000000710,ENSOARG00000012866,ENSOARG00000020067,ENSOARG00000020040,ENSOARG00000020031,…	HIST1H2BB|HIST2H2AB|-|-|-|H2AFX|-|-|-|H2AFJ|HIST1H1D|-|-|-|-|-|-|-|-|HIST1H2AH|-|-|-|-|-|-|-|HIST1H1T|-|-|HIST1H2BD|-|HIST3H2BB|-|-|-|-|-|-|-|-|-|
GO:0032993	protein-DNA complex	cellular_component	3.0363e-24	2.5623e-20	49	1233	156	17822	ENSOARG00000009236,ENSOARG00000000984,ENSOARG00000009196,ENSOARG00000020057,ENSOARG00000020077,ENSOARG00000018500,ENSOARG00000020085,ENSOARG00000018233,ENSOARG00000013311,ENSOARG00000013007,ENSOARG00000007717,ENSOARG00000018192,ENSOARG00000020607,ENSOARG00000000584,ENSOARG00000009266,ENSOARG00000018304,ENSOARG00000018308,ENSOARG00000009229,ENSOARG00000018998,ENSOARG00000020087,ENSOARG00000020070,…	-|HIST1H2BD|-|-|HIST1H1T|-|-|-|TONSL|-|GINS1|-|POLE2|-|-|-|-|-|-|-|-|-|HIST3H2BB|H2AFJ|-|-|-|H2AFX|-|-|NFE2L2|-|NUPR1|HIST1H2BB|HIST2H2AB|POLE|-|-|HIST1H2AH|-|-|-|-|-|TBX5|-|HIST1H1D|-|-|
GO:0044421	extracellular region part	cellular_component	2.7696e-18	1.3136e-14	124	1233	789	17822	ENSOARG00000008537,ENSOARG00000001603,ENSOARG00000014954,ENSOARG00000003158,ENSOARG00000010867,ENSOARG00000010046,ENSOARG00000020562,ENSOARG00000018194,ENSOARG00000004787,ENSOARG00000010962,ENSOARG00000016440,ENSOARG00000019087,ENSOARG00000014970,ENSOARG00000018647,ENSOARG00000014841,ENSOARG00000001694,ENSOARG00000018035,ENSOARG00000016611,ENSOARG00000010855,ENSOARG00000019080,ENSOARG00000011337,…	NAV2|FABP3|XPNPEP2|CEP55|LCN2|-|LIPH|ABI3BP|SLIT2|ADAMTS9|COL5A2|EMILIN1|FAM20A|KIF23|-|-|MMP2|CXCL10|KL|COL6A3|IGFBPL1|-|LTB|COL27A1|LIPG|ADIPOQ|LTBP1|WNT4|-|-|CHRD|TF|ANGPT4|CDCA8|C5|MFGE8|TNC|CCL8|CXCL6|SPARC|DKK1|LRRC17|SPP1|LBP|COL28A1|GDF10|COL1A2|SERPINF1|LAMA4|SEMA3C|KIF4A|FBN1|GARS|RBP4|LCN1|SERPINH1|IGFBP5|COL4A5|CST3|CSN3|-|PROM1|COL11A1|FAM20C|DLK1|-|THBS4|LOXL2|MMRN2|SFRP2|CD274|FN1|…
GO:0044427	chromosomal part	cellular_component	3.1131e-18	1.3136e-14	107	1233	629	17822	ENSOARG00000015382,ENSOARG00000020342,ENSOARG00000003916,ENSOARG00000014638,ENSOARG00000009844,ENSOARG00000004835,ENSOARG00000008907,ENSOARG00000015241,ENSOARG00000014525,ENSOARG00000015665,ENSOARG00000000671,ENSOARG00000017039,ENSOARG00000004359,ENSOARG00000005591,ENSOARG00000019830,ENSOARG00000020254,ENSOARG00000005076,ENSOARG00000020721,ENSOARG00000020031,ENSOARG00000010629,ENSOARG00000009247,…	-|OIP5|SMARCD3|SMARCA1|RAD51AP1|BRCA1|TIMELESS|-|AR|MAD2L1|-|H2AFX|SKA1|KIF22|CDCA8|RAD51|DNA2|PIF1|-|POLE|-|-|SUV39H2|-|SPC24|HIST1H1D|-|UHRF1|-|HIST1H2BD|KIF18A|-|-|-|LOXL2|-|TONSL|GINS1|SMC2|-|BRCA2|ORC1|-|-|-|RCC2|-|ESCO2|HMGN4|CENPF|CHAF1A|-|BUB1B|H2AFJ|ACTR8|NDC80|-|-|HJURP|-|NFE2L2|-|-|HIST1H2BB|HIST2H2AB|NCAPH|-|ATAD5|CENPT|-|-|CENPP|RFC3|HIST1H2AH|KIF2C|TRPS1|-|NCAPG|AURKB|NCAPG2|-|CITED…
GO:0005576	extracellular region	cellular_component	4.0979e-18	1.3833e-14	158	1233	1172	17822	ENSOARG00000006730,ENSOARG00000019332,ENSOARG00000015737,ENSOARG00000019329,ENSOARG00000010115,ENSOARG00000010477,ENSOARG00000011051,ENSOARG00000015177,ENSOARG00000011322,ENSOARG00000015100,ENSOARG00000013545,ENSOARG00000019663,ENSOARG00000006735,ENSOARG00000000317,ENSOARG00000009438,ENSOARG00000008645,ENSOARG00000008940,ENSOARG00000018101,ENSOARG00000002790,ENSOARG00000013782,ENSOARG00000002050,…	PI15|CCDC80|DCN|FN1|-|CSN2|CRISPLD2|IFIT1|SFRP5|ANGPT1|OLFM2|PTHLH|PIGR|LOX|APOE|CCL28|LPO|SRA1|SLIT3|ALB|TGFB3|GPRC5B|CPAMD8|IGF1|C9|LGALS1|CSN1S2|COL5A2|ADAMTS9|COL6A2|KIF23|-|-|MMP2|NAV2|XPNPEP2|FGF7|CEP55|-|LIPH|ABI3BP|SLIT2|PLA2G12B|CDCA8|MFGE8|-|CCL8|PRADC1|SPARC|CXCL10|COL6A3|IGFBPL1|-|LTB|COL27A1|BAC5|FBN1|GARS|PLA1A|LCN1|GP2|LBP|SPP1|COL28A1|GDF10|COL1A2|IGSF10|SERPINF1|LAMA4|ISG15|THBS4…
GO:0005694	chromosome	cellular_component	5.9642e-17	1.6777e-13	111	1233	689	17822	ENSOARG00000018304,ENSOARG00000018998,ENSOARG00000009266,ENSOARG00000020070,ENSOARG00000000137,ENSOARG00000009704,ENSOARG00000008368,ENSOARG00000020087,ENSOARG00000014845,ENSOARG00000010902,ENSOARG00000015211,ENSOARG00000020085,ENSOARG00000018500,ENSOARG00000000984,ENSOARG00000009196,ENSOARG00000015824,ENSOARG00000005282,ENSOARG00000011179,ENSOARG00000007717,ENSOARG00000013311,ENSOARG00000013007,…	-|-|-|-|HMGN4|CHAF1A|CENPF|-|ESCO2|RCC2|KIF18A|-|-|HIST1H2BD|-|-|ORC1|BRCA2|GINS1|TONSL|-|TOP2A|SMC2|-|LOXL2|SUV39H2|-|-|POLE|-|UHRF1|SPC24|HIST1H1D|-|-|BRCA1|RAD51AP1|-|TIMELESS|SMARCD3|SMARCA1|-|OIP5|PIF1|KIF22|SKA1|CDCA8|DNA2|RAD51|-|H2AFX|MAD2L1|AR|-|ZWINT|RECQL4|-|BUB1|KNL1|-|PLK1|-|HIST3H2BB|NEK2|TTK|CENPW|CDCA2|CHEK1|-|SPC25|BLM|-|HIST1H1T|HELLS|-|POLE2|CENPH|NUF2|PCNA|CENPT|-|-|CENPP|RFC3…
GO:0000785	chromatin	cellular_component	6.9113e-13	1.6664e-09	66	1233	385	17822	ENSOARG00000007434,ENSOARG00000000710,ENSOARG00000020031,ENSOARG00000009247,ENSOARG00000008530,ENSOARG00000020681,ENSOARG00000020063,ENSOARG00000020071,ENSOARG00000015241,ENSOARG00000008907,ENSOARG00000009844,ENSOARG00000014638,ENSOARG00000003916,ENSOARG00000020342,ENSOARG00000015382,ENSOARG00000020254,ENSOARG00000005591,ENSOARG00000017039,ENSOARG00000000671,ENSOARG00000014525,ENSOARG00000018304,…	SUV39H2|-|-|-|UHRF1|-|HIST1H1D|-|-|TIMELESS|RAD51AP1|SMARCA1|SMARCD3|OIP5|-|RAD51|KIF22|H2AFX|-|AR|-|-|-|-|HMGN4|CHAF1A|ESCO2|-|-|-|HIST1H2BD|-|-|-|LOXL2|HIST1H2AH|-|-|-|CITED2|-|-|TRPS1|-|-|ACTR8|H2AFJ|HIST2H2AB|HIST1H2BB|-|-|NFE2L2|-|-|-|-|-|PLK1|HIST3H2BB|CHEK1|-|-|-|HELLS|HIST1H1T|PCNA|
GO:0005615	extracellular space	cellular_component	1.2456e-12	2.5256e-09	88	1233	603	17822	ENSOARG00000018337,ENSOARG00000015144,ENSOARG00000009510,ENSOARG00000015856,ENSOARG00000013956,ENSOARG00000002790,ENSOARG00000015132,ENSOARG00000013782,ENSOARG00000002050,ENSOARG00000003792,ENSOARG00000014243,ENSOARG00000007929,ENSOARG00000019404,ENSOARG00000004871,ENSOARG00000008940,ENSOARG00000014425,ENSOARG00000019783,ENSOARG00000008645,ENSOARG00000009728,ENSOARG00000012461,ENSOARG00000016668,…	CPAMD8|SERPINA5|C9|IGF1|LGALS1|SLIT3|ADAMTS15|ALB|TGFB3|ANGPTL4|TNFSF13|GPX3|FBLN1|COL1A1|LPO|MERTK|SCG2|CCL28|PTN|FBLN5|CXCL11|PIGR|CRTAP|APOE|PCOLCE|IGFBP3|-|COL25A1|SMOC2|IGFBP4|ANGPT1|ADAMTS4|FN1|CSN2|TSKU|COL3A1|CXCL9|IGFBP5|CST3|CSN3|-|FAM20C|DLK1|-|THBS4|LOXL2|MMRN2|SFRP2|LRRC17|DKK1|SPP1|LBP|GDF10|COL1A2|SERPINF1|SEMA3C|FBN1|SERPINH1|RBP4|LCN1|COL6A3|KL|CXCL10|IGFBPL1|-|LTB|LIPG|ADIPOQ|WN…
GO:0031012	extracellular matrix	cellular_component	1.3468e-12	2.5256e-09	50	1233	208	17822	ENSOARG00000015727,ENSOARG00000021018,ENSOARG00000012461,ENSOARG00000013934,ENSOARG00000009580,ENSOARG00000005106,ENSOARG00000019404,ENSOARG00000001508,ENSOARG00000004871,ENSOARG00000000684,ENSOARG00000017490,ENSOARG00000002050,ENSOARG00000018187,ENSOARG00000018796,ENSOARG00000017103,ENSOARG00000018591,ENSOARG00000010962,ENSOARG00000016440,ENSOARG00000011340,ENSOARG00000012880,ENSOARG00000019332,…	LUM|FBN1|FBLN5|FREM1|LAMA4|COL28A1|FBLN1|COL1A2|COL1A1|MMRN2|THBS4|TGFB3|COL4A5|THSD4|MATN3|COL11A1|ADAMTS9|COL5A2|MMP16|COL6A2|CCDC80|OLFML2A|NID2|COL5A1|-|MMP2|EMILIN1|LTBP3|MMP27|-|NAV2|-|FN1|COL3A1|CRISPLD2|ABI3BP|COCH|PLSCR1|TNC|ECM2|APOE|LOX|TECTB|COL6A3|WNT4|SMOC2|COL27A1|LTBP1|COL5A3|ADIPOQ|
GO:0000278	mitotic cell cycle	biological_process	6.5747e-12	1.1097e-08	80	1233	485	17822	ENSOARG00000020126,ENSOARG00000004686,ENSOARG00000009604,ENSOARG00000016302,ENSOARG00000005022,ENSOARG00000007721,ENSOARG00000015873,ENSOARG00000018369,ENSOARG00000014941,ENSOARG00000020736,ENSOARG00000013908,ENSOARG00000011235,ENSOARG00000012322,ENSOARG00000014858,ENSOARG00000003186,ENSOARG00000001102,ENSOARG00000004016,ENSOARG00000019052,ENSOARG00000001617,ENSOARG00000004707,ENSOARG00000012875,…	BUB1B|ASNS|NDC80|TRIM36|SMOC2|CKS2|KIF20A|AURKA|E2F7|ECT2|NCAPH|-|ATAD5|PBK|CENPT|KIF2C|NCAPG|AURKB|MYH10|TOM1L1|BLM|CCNA2|IGF1|CLSPN|SPC25|FBXO5|CHEK1|E2F8|CDK1|OBSL1|FOXM1|BUB1|ZWINT|NEK2|TTK|CENPW|CDC6|ESPL1|PLK1|GEN1|ANLN|UBE2C|MAD2L1|KIF22|LZTS1|CDCA8|SKA1|CCNY|DTL|CEP55|NUSAP1|POLE|POC1A|RACGAP1|BTN2A2|-|NUP62|KNTC1|-|KIFC1|KIF23|CKAP2|IQGAP3|TICRR|KIF18A|KIF14|CIT|SMC2|BRCA2|-|CDC25C|MASTL…
GO:0030198	extracellular matrix organization	biological_process	1.082e-11	1.6602e-08	39	1233	152	17822	ENSOARG00000008233,ENSOARG00000003452,ENSOARG00000000317,ENSOARG00000004689,ENSOARG00000010080,ENSOARG00000005022,ENSOARG00000011304,ENSOARG00000006078,ENSOARG00000019332,ENSOARG00000010962,ENSOARG00000016440,ENSOARG00000013298,ENSOARG00000002129,ENSOARG00000002959,ENSOARG00000019087,ENSOARG00000001637,ENSOARG00000011051,ENSOARG00000016476,ENSOARG00000018194,ENSOARG00000010126,ENSOARG00000011660,…	ECM2|RAMP2|LOX|HPN|SULF2|SMOC2|-|COL27A1|CCDC80|ADAMTS9|COL5A2|OLFML2A|COL5A1|FSCN1|EMILIN1|FMOD|CRISPLD2|COL3A1|ABI3BP|LOXL2|RECK|SFRP2|ITGA8|CST3|THSD4|ERO1A|COL11A1|B4GALT1|LUM|NPHS1|FBLN5|SERPINH1|-|CYP1B1|PDGFRA|P3H4|COL1A1|COL1A2|FBLN1|
GO:0043062	extracellular structure organization	biological_process	1.5865e-11	2.2315e-08	39	1233	154	17822	ENSOARG00000008233,ENSOARG00000005022,ENSOARG00000010080,ENSOARG00000011304,ENSOARG00000006078,ENSOARG00000003452,ENSOARG00000000317,ENSOARG00000004689,ENSOARG00000002129,ENSOARG00000002959,ENSOARG00000001637,ENSOARG00000019087,ENSOARG00000019332,ENSOARG00000016440,ENSOARG00000010962,ENSOARG00000013298,ENSOARG00000011051,ENSOARG00000016476,ENSOARG00000018194,ENSOARG00000001680,ENSOARG00000010126,…	ECM2|SMOC2|SULF2|-|COL27A1|RAMP2|LOX|HPN|COL5A1|FSCN1|FMOD|EMILIN1|CCDC80|COL5A2|ADAMTS9|OLFML2A|CRISPLD2|COL3A1|ABI3BP|SFRP2|LOXL2|RECK|ERO1A|COL11A1|CST3|ITGA8|THSD4|FBLN5|SERPINH1|B4GALT1|NPHS1|LUM|COL1A1|FBLN1|COL1A2|CYP1B1|-|PDGFRA|P3H4|
GO:0046982	protein heterodimerization activity	molecular_function	3.4388e-11	4.4646e-08	60	1233	366	17822	ENSOARG00000018368,ENSOARG00000019217,ENSOARG00000020070,ENSOARG00000008295,ENSOARG00000001474,ENSOARG00000013772,ENSOARG00000020087,ENSOARG00000007744,ENSOARG00000018304,ENSOARG00000018308,ENSOARG00000009229,ENSOARG00000018998,ENSOARG00000009266,ENSOARG00000000584,ENSOARG00000014321,ENSOARG00000007399,ENSOARG00000013796,ENSOARG00000013007,ENSOARG00000018192,ENSOARG00000018500,ENSOARG00000020674,…	-|UGT1A1|-|TPD52|HIST3H2BB|ADRB1|-|CENPW|-|-|-|-|-|-|TOP2A|SMC2|TYRP1|-|-|-|FXR1|GCA|-|-|-|HIST1H2BD|-|-|-|ARNT2|-|-|-|TYR|HIST1H2AH|-|CENPT|-|PPARG|-|-|BARD1|MIGA2|-|-|P4HB|RRAGD|HIST2H2AB|HIST1H2BB|-|-|H2AFX|-|AURKA|-|TIMELESS|-|EPAS1|-|H2AFJ|
GO:0007059	chromosome segregation	biological_process	4.1621e-11	5.0177e-08	39	1233	163	17822	ENSOARG00000015824,ENSOARG00000000644,ENSOARG00000014321,ENSOARG00000007399,ENSOARG00000004104,ENSOARG00000015211,ENSOARG00000016116,ENSOARG00000014063,ENSOARG00000008368,ENSOARG00000016587,ENSOARG00000017343,ENSOARG00000007151,ENSOARG00000011466,ENSOARG00000020542,ENSOARG00000010902,ENSOARG00000007744,ENSOARG00000014845,ENSOARG00000014305,ENSOARG00000013084,ENSOARG00000020247,ENSOARG00000001001,…	-|FAM83D|TOP2A|SMC2|SPC25|KIF18A|KIF14|CDC6|CENPF|ESPL1|PLK1|TTK|NEK2|CDC20|RCC2|CENPW|ESCO2|BUB1|ZWINT|KNL1|-|CDCA8|SKA1|KIF22|BRCA1|HJURP|NDC80|AXIN2|KIFC1|CENPN|KIF2C|NCAPG|RACGAP1|-|CENPT|NUP62|ECT2|NUSAP1|NCAPH|
GO:0005578	proteinaceous extracellular matrix	cellular_component	5.7492e-11	6.469e-08	34	1233	115	17822	ENSOARG00000021018,ENSOARG00000015727,ENSOARG00000005106,ENSOARG00000019404,ENSOARG00000001508,ENSOARG00000004871,ENSOARG00000009580,ENSOARG00000013934,ENSOARG00000017490,ENSOARG00000000684,ENSOARG00000018591,ENSOARG00000018796,ENSOARG00000018187,ENSOARG00000019087,ENSOARG00000001694,ENSOARG00000002129,ENSOARG00000020710,ENSOARG00000016440,ENSOARG00000019332,ENSOARG00000018194,ENSOARG00000016476,…	FBN1|LUM|COL28A1|FBLN1|COL1A2|COL1A1|LAMA4|FREM1|THBS4|MMRN2|COL11A1|THSD4|COL4A5|EMILIN1|-|COL5A1|NID2|COL5A2|CCDC80|ABI3BP|COL3A1|NAV2|-|FN1|-|TNC|ECM2|COL27A1|LTBP1|ADIPOQ|COL5A3|SMOC2|LOX|COL6A3|
GO:0006082	organic acid metabolic process	biological_process	1.0794e-10	1.1386e-07	88	1233	586	17822	ENSOARG00000015100,ENSOARG00000009930,ENSOARG00000004214,ENSOARG00000012226,ENSOARG00000004686,ENSOARG00000001122,ENSOARG00000013163,ENSOARG00000019222,ENSOARG00000015737,ENSOARG00000017961,ENSOARG00000001269,ENSOARG00000017168,ENSOARG00000020473,ENSOARG00000018980,ENSOARG00000018548,ENSOARG00000015252,ENSOARG00000019129,ENSOARG00000020545,ENSOARG00000018038,ENSOARG00000016144,ENSOARG00000006377,…	ANGPT1|PSPH|FOLR1|BCAT2|ASNS|HYAL4|ACSM3|CAD|DCN|HACD3|STAR|FASN|IRS1|IDH1|SHMT1|FAH|TRIB3|ELOVL1|P4HB|LPIN1|ALDH1L1|TYMS|ACSS2|GPAT4|HNF4A|SLC2A9|ERO1A|GNMT|SDSL|ABCG2|PTGS2|PLA2G4A|CRABP1|PLOD2|ALDH1A2|PAX8|SULT1C4|GCH1|PSAT1|LPO|-|ACO1|SLC16A9|-|SUOX|PCK1|MARC1|-|GLDC|SULF2|BRCA1|ADIPOQ|INSIG1|DIO2|ALOX15|GCAT|AARS|ASS1|RBP1|ACSL1|ALOX15B|HPGDS|PON3|FABP3|LONP2|-|TYRP1|YARS|PAH|ACSS1|TARS|-|AR…
GO:0048731	system development	biological_process	3.7909e-10	3.6553e-07	296	1233	2846	17822	ENSOARG00000014723,ENSOARG00000010841,ENSOARG00000018875,ENSOARG00000013619,ENSOARG00000020816,ENSOARG00000010703,ENSOARG00000003804,ENSOARG00000011380,ENSOARG00000014745,ENSOARG00000017153,ENSOARG00000011642,ENSOARG00000000684,ENSOARG00000014321,ENSOARG00000012341,ENSOARG00000010126,ENSOARG00000000776,ENSOARG00000015152,ENSOARG00000003513,ENSOARG00000019352,ENSOARG00000012674,ENSOARG00000003888,…	CXCL14|DNAH11|LRRC17|DKK1|RORA|ATP2C2|SEMA7A|ADGRF5|PAPPA2|EPHA3|GPR68|MMRN2|TOP2A|EBP|LOXL2|NRK|TUB|MDK|-|SLC39A12|TYR|PPARG|MMP16|DAAM2|UNC13B|AARS|RBP1|EMILIN1|-|WNT4|BRCA1|TIMELESS|ADIPOQ|ANGPT4|AR|ADAM12|TNC|NUPR1|UNC13A|TNFSF13|ALDH1A2|NPHS1|B4GALT1|PTN|PRXL2A|SCG2|ANKH|PCDHAC2|OBSL1|MYOF|MIGA2|ECT2|COL3A1|HLF|ATAD5|COL5A1|CXCL9|SGCB|EPHA5|POLQ|CYP1B1|TLX2|SERPINF1|ISG15|RER1|COL1A2|IGSF10|…
GO:0044420	extracellular matrix part	cellular_component	3.8983e-10	3.6553e-07	33	1233	115	17822	ENSOARG00000009438,ENSOARG00000019080,ENSOARG00000000317,ENSOARG00000005022,ENSOARG00000010344,ENSOARG00000014039,ENSOARG00000020509,ENSOARG00000006078,ENSOARG00000005941,ENSOARG00000010046,ENSOARG00000010115,ENSOARG00000019329,ENSOARG00000016476,ENSOARG00000019332,ENSOARG00000016440,ENSOARG00000020710,ENSOARG00000002129,ENSOARG00000001694,ENSOARG00000019087,ENSOARG00000018187,ENSOARG00000018796,…	APOE|COL6A3|LOX|SMOC2|LTBP1|COL5A3|ADIPOQ|COL27A1|TNC|-|-|FN1|COL3A1|CCDC80|COL5A2|NID2|COL5A1|-|EMILIN1|COL4A5|THSD4|COL11A1|MMRN2|THBS4|FREM1|LAMA4|COL1A1|FBLN1|COL28A1|COL1A2|LUM|FBN1|FBLN5|
GO:0043436	oxoacid metabolic process	biological_process	8.1436e-10	7.2341e-07	84	1233	573	17822	ENSOARG00000001516,ENSOARG00000014590,ENSOARG00000018580,ENSOARG00000013849,ENSOARG00000021170,ENSOARG00000002035,ENSOARG00000012085,ENSOARG00000006624,ENSOARG00000013796,ENSOARG00000020897,ENSOARG00000015870,ENSOARG00000001249,ENSOARG00000009090,ENSOARG00000010969,ENSOARG00000017754,ENSOARG00000005335,ENSOARG00000014674,ENSOARG00000008017,ENSOARG00000017829,ENSOARG00000012921,ENSOARG00000014319,…	SERINC2|CRYM|AASS|-|ARG2|WARS|TARS|ACSS1|TYRP1|YARS|PAH|SCD5|CYP1B1|GPAM|PYCR1|PGD|SCD|GARS|ACLY|ACSM1|DDAH1|UGT1A1|INSIG1|ADIPOQ|BRCA1|GLDC|SULF2|PCK1|SUOX|-|-|MARC1|LONP2|PON3|FABP3|-|ASS1|AARS|GCAT|ALOX15|DIO2|HPGDS|ALOX15B|ACSL1|RBP1|HNF4A|GNMT|ERO1A|TYMS|GPAT4|ACSS2|PAX8|ALDH1A2|PLOD2|-|ACO1|PSAT1|GCH1|SULT1C4|SDSL|CRABP1|PTGS2|PLA2G4A|ASNS|BCAT2|FOLR1|ACSM3|HYAL4|ANGPT1|PSPH|LPIN1|P4HB|ELOV…
GO:0005583	fibrillar collagen	cellular_component	2.0162e-09	1.7014e-06	9	1233	10	17822	ENSOARG00000015727,ENSOARG00000016440,ENSOARG00000002129,ENSOARG00000016476,ENSOARG00000014039,ENSOARG00000004871,ENSOARG00000006078,ENSOARG00000001508,ENSOARG00000018591	LUM|COL5A2|COL5A1|COL3A1|COL5A3|COL1A1|COL27A1|COL1A2|COL11A1|
GO:0019752	carboxylic acid metabolic process	biological_process	3.9088e-09	3.1415e-06	77	1233	528	17822	ENSOARG00000006609,ENSOARG00000020509,ENSOARG00000004835,ENSOARG00000013672,ENSOARG00000017498,ENSOARG00000001965,ENSOARG00000020483,ENSOARG00000016864,ENSOARG00000001603,ENSOARG00000003042,ENSOARG00000019966,ENSOARG00000007692,ENSOARG00000005286,ENSOARG00000014198,ENSOARG00000008480,ENSOARG00000002802,ENSOARG00000017685,ENSOARG00000007614,ENSOARG00000018613,ENSOARG00000006989,ENSOARG00000014590,…	INSIG1|ADIPOQ|BRCA1|GLDC|PCK1|-|-|LONP2|FABP3|PON3|-|ASS1|AARS|GCAT|ALOX15|DIO2|HPGDS|ACSL1|ALOX15B|RBP1|CRYM|SERINC2|AASS|-|WARS|ARG2|ACSS1|TARS|TYRP1|YARS|PAH|SCD5|CYP1B1|GPAM|PYCR1|PGD|SCD|GARS|ACLY|ACSM1|DDAH1|UGT1A1|ASNS|BCAT2|FOLR1|ACSM3|PSPH|P4HB|LPIN1|ELOVL1|TRIB3|SHMT1|FAH|IDH1|ALDH1L1|CAD|IRS1|FASN|STAR|HACD3|HNF4A|GNMT|ERO1A|TYMS|GPAT4|ACSS2|PAX8|ALDH1A2|PLOD2|ACO1|-|PSAT1|GCH1|SDSL|CR…
GO:0030199	collagen fibril organization	biological_process	6.1065e-09	4.5203e-06	14	1233	29	17822	ENSOARG00000016476,ENSOARG00000004871,ENSOARG00000018591,ENSOARG00000001508,ENSOARG00000009090,ENSOARG00000000317,ENSOARG00000017538,ENSOARG00000002129,ENSOARG00000011824,ENSOARG00000001637,ENSOARG00000001680,ENSOARG00000016440,ENSOARG00000015727,ENSOARG00000010126	COL3A1|COL1A1|COL11A1|COL1A2|CYP1B1|LOX|P3H4|COL5A1|SERPINH1|FMOD|SFRP2|COL5A2|LUM|LOXL2|
GO:0008201	heparin binding	molecular_function	6.1599e-09	4.5203e-06	23	1233	77	17822	ENSOARG00000009728,ENSOARG00000002129,ENSOARG00000016668,ENSOARG00000005139,ENSOARG00000019332,ENSOARG00000021018,ENSOARG00000004787,ENSOARG00000011051,ENSOARG00000020562,ENSOARG00000018194,ENSOARG00000008537,ENSOARG00000008233,ENSOARG00000015132,ENSOARG00000003513,ENSOARG00000017490,ENSOARG00000020580,ENSOARG00000007257,ENSOARG00000005022,ENSOARG00000014039,ENSOARG00000003894,ENSOARG00000016574,…	PTN|COL5A1|CXCL11|APLP1|CCDC80|FBN1|SLIT2|CRISPLD2|LIPH|ABI3BP|NAV2|ECM2|ADAMTS15|MDK|THBS4|CHRD|COL25A1|SMOC2|COL5A3|THBS3|PCOLCE|APOE|CXCL10|
GO:0007275	multicellular organismal development	biological_process	8.6314e-09	6.07e-06	307	1233	3069	17822	ENSOARG00000017153,ENSOARG00000014745,ENSOARG00000003804,ENSOARG00000010703,ENSOARG00000011380,ENSOARG00000020816,ENSOARG00000013619,ENSOARG00000018875,ENSOARG00000014723,ENSOARG00000010841,ENSOARG00000003513,ENSOARG00000015152,ENSOARG00000000776,ENSOARG00000012341,ENSOARG00000010126,ENSOARG00000011642,ENSOARG00000014321,ENSOARG00000000684,ENSOARG00000007680,ENSOARG00000005764,ENSOARG00000019087,…	EPHA3|PAPPA2|SEMA7A|ATP2C2|ADGRF5|RORA|DKK1|LRRC17|CXCL14|DNAH11|MDK|TUB|NRK|EBP|LOXL2|GPR68|TOP2A|MMRN2|SLC34A2|-|EMILIN1|ALG5|RBP1|UNC13B|AARS|MMP16|DAAM2|PPARG|TYR|SLC39A12|-|DDX1|ADAM12|TNC|NUPR1|AR|ANGPT4|ADIPOQ|BRCA1|WNT4|TIMELESS|SCG2|PTN|PRXL2A|NEK2|NPHS1|B4GALT1|TNFSF13|UNC13A|ALDH1A2|OBSL1|PCDHAC2|CHEK1|ANKH|CXCL9|RBM46|COL5A1|ATAD5|HLF|COL3A1|ECT2|MYOF|MIGA2|KREMEN2|EPHA5|SGCB|CENPF|FB…
GO:0032502	developmental process	biological_process	2.009e-08	1.3563e-05	352	1233	3653	17822	ENSOARG00000016153,ENSOARG00000004868,ENSOARG00000004015,ENSOARG00000009580,ENSOARG00000001226,ENSOARG00000015628,ENSOARG00000013207,ENSOARG00000020542,ENSOARG00000010902,ENSOARG00000002096,ENSOARG00000005665,ENSOARG00000008124,ENSOARG00000015267,ENSOARG00000004271,ENSOARG00000008389,ENSOARG00000011084,ENSOARG00000015211,ENSOARG00000003221,ENSOARG00000009911,ENSOARG00000007332,ENSOARG00000002978,…	CPE|-|CD248|LAMA4|GDF10|DUSP6|RCN3|CDC20|RCC2|DZIP1|PTK7|ARL4A|MCAM|CLSTN3|ITGA8|CSN3|KIF18A|TBC1D30|PROM1|LRP1|NFASC|TYRP1|ENPEP|NAV2|SLIT2|LRIG3|TBX5|ADAMTS9|ALOX15|-|RBM24|RND1|DCDC2|PKP2|KEL|ROR2|BNC2|PAK3|EFNB2|LRP2|STRA6|NEFH|TBX3|CPAMD8|HNF4A|LRRC8C|HELLS|PHF19|TENM3|FXR1|LGALS1|AJAP1|NTNG1|SLIT3|NRL|E2F8|RAB25|XDH|-|ITGA4|TRIB3|FN1|ISL1|ATP2B2|CRISPLD2|-|TMEM120B|EXO1|GRID2|DBN1|EGR2|FASN…
GO:0005515	protein binding	molecular_function	3.4442e-08	2.2358e-05	416	1233	4571	17822	ENSOARG00000011053,ENSOARG00000017039,ENSOARG00000004361,ENSOARG00000008147,ENSOARG00000009241,ENSOARG00000005591,ENSOARG00000015382,ENSOARG00000011337,ENSOARG00000008259,ENSOARG00000010117,ENSOARG00000016611,ENSOARG00000020981,ENSOARG00000013245,ENSOARG00000003916,ENSOARG00000016440,ENSOARG00000013390,ENSOARG00000018896,ENSOARG00000001731,ENSOARG00000018647,ENSOARG00000010288,ENSOARG00000011316,…	HAS2|H2AFX|ANLN|SCN4B|CCL8|KIF22|-|IGFBPL1|LTB|JAK1|CXCL10|SPPL2A|DMRT2|SMARCD3|COL5A2|GIPC2|FZD5|CIDEA|KIF23|MAP1A|TBC1D14|GOLGA4|DAPK1|MICAL2|-|FGF7|PON3|CAP2|SLC2A1|NUP62|FZD2|MAPK8IP1|ABI3BP|TMOD4|THBS4|-|SFRP2|BRCA2|IQGAP3|IGFBP5|WARS|RPS6KA3|NBAS|THRSP|TMBIM1|FBN1|UGT1A1|-|UGP2|CENPF|-|CD79B|CHKA|RER1|COL1A2|NFE2L2|KIF18B|CTNND2|SPTBN2|CLGN|HIST2H2AB|PTHLH|APOE|H2AFJ|-|RBPMS2|ASPM|HJURP|EPA…
GO:0048513	organ development	biological_process	3.7893e-08	2.3122e-05	219	1233	2095	17822	ENSOARG00000013109,ENSOARG00000008539,ENSOARG00000010741,ENSOARG00000002462,ENSOARG00000020797,ENSOARG00000000644,ENSOARG00000008988,ENSOARG00000015807,ENSOARG00000011518,ENSOARG00000013934,ENSOARG00000020860,ENSOARG00000004871,ENSOARG00000003836,ENSOARG00000014425,ENSOARG00000005100,ENSOARG00000009728,ENSOARG00000010287,ENSOARG00000015684,ENSOARG00000008295,ENSOARG00000005211,ENSOARG00000010235,…	ANKH|GREB1L|FOXO3|GPAT4|TPM1|FAM83D|PLCG2|UNC13A|PAX5|FREM1|ALDH1A2|COL1A1|SLC9A1|MERTK|NPHS1|PTN|PRXL2A|ARMC4|TPD52|FANCD2|TMF1|EPHA5|-|THBS3|SGCB|ROBO1|E2F7|PCDH18|MYOF|TSKU|HLF|COL3A1|AQP3|RIPPLY3|CXCL9|ARNT2|LGR5|COL5A1|PEG10|WNT2B|KIF14|PDZRN3|EBP|LOXL2|CCNB2|GPR68|SLC23A1|LGR4|TOP2A|MDK|NRK|TUB|ADAMTS7|DKK1|LRRC17|PDGFRA|KIF26B|CXCL14|DNAH11|ATF4|SEMA3C|ATP2C2|SEMA7A|ADGRF5|RORA|ESCO2|LRIG1…
GO:0000280	nuclear division	biological_process	3.9729e-08	2.3122e-05	34	1233	166	17822	ENSOARG00000020348,ENSOARG00000013908,ENSOARG00000018102,ENSOARG00000013532,ENSOARG00000013686,ENSOARG00000001102,ENSOARG00000004016,ENSOARG00000019052,ENSOARG00000009637,ENSOARG00000018647,ENSOARG00000020126,ENSOARG00000009604,ENSOARG00000006520,ENSOARG00000016702,ENSOARG00000018369,ENSOARG00000015665,ENSOARG00000019830,ENSOARG00000005591,ENSOARG00000014305,ENSOARG00000013084,ENSOARG00000015491,…	NUSAP1|NCAPH|RACGAP1|-|NUP62|KIF2C|NCAPG|AURKB|KIFC1|KIF23|BUB1B|NDC80|UBE2C|GEN1|AURKA|MAD2L1|CDCA8|KIF22|BUB1|ZWINT|KIF4A|NEK2|CDC20|CDC6|PLK1|ESPL1|TOM1L1|IGF1|FBXO5|KIF14|KIF18A|SMC2|-|OBSL1|
GO:0007067	mitosis	biological_process	3.9729e-08	2.3122e-05	34	1233	166	17822	ENSOARG00000016587,ENSOARG00000017343,ENSOARG00000014063,ENSOARG00000020542,ENSOARG00000011466,ENSOARG00000015491,ENSOARG00000013084,ENSOARG00000014305,ENSOARG00000020239,ENSOARG00000015824,ENSOARG00000007399,ENSOARG00000016116,ENSOARG00000015211,ENSOARG00000003968,ENSOARG00000015856,ENSOARG00000004707,ENSOARG00000018647,ENSOARG00000009637,ENSOARG00000019052,ENSOARG00000004016,ENSOARG00000001102,…	ESPL1|PLK1|CDC6|CDC20|NEK2|KIF4A|ZWINT|BUB1|OBSL1|-|SMC2|KIF14|KIF18A|FBXO5|IGF1|TOM1L1|KIF23|KIFC1|AURKB|NCAPG|KIF2C|NUP62|-|RACGAP1|NCAPH|NUSAP1|KIF22|CDCA8|MAD2L1|UBE2C|GEN1|AURKA|NDC80|BUB1B|
GO:0000775	chromosome, centromeric region	cellular_component	4.4488e-08	2.4154e-05	28	1233	118	17822	ENSOARG00000020247,ENSOARG00000013084,ENSOARG00000003186,ENSOARG00000008217,ENSOARG00000014305,ENSOARG00000014845,ENSOARG00000004016,ENSOARG00000011466,ENSOARG00000007151,ENSOARG00000007744,ENSOARG00000001102,ENSOARG00000010902,ENSOARG00000017343,ENSOARG00000017725,ENSOARG00000008368,ENSOARG00000019052,ENSOARG00000009604,ENSOARG00000004495,ENSOARG00000020126,ENSOARG00000015211,ENSOARG00000019189,…	KNL1|ZWINT|CENPT|CENPP|BUB1|ESCO2|NCAPG|NEK2|TTK|CENPW|KIF2C|RCC2|PLK1|SPC24|CENPF|AURKB|NDC80|HELLS|BUB1B|KIF18A|HJURP|SPC25|MAD2L1|NUF2|CENPH|-|SKA1|CDCA8|
GO:0048285	organelle fission	biological_process	4.597e-08	2.4154e-05	38	1233	200	17822	ENSOARG00000009604,ENSOARG00000015518,ENSOARG00000020126,ENSOARG00000018369,ENSOARG00000020554,ENSOARG00000016702,ENSOARG00000006520,ENSOARG00000015665,ENSOARG00000005591,ENSOARG00000019830,ENSOARG00000013908,ENSOARG00000020348,ENSOARG00000013532,ENSOARG00000013686,ENSOARG00000018102,ENSOARG00000015547,ENSOARG00000004016,ENSOARG00000001102,ENSOARG00000018647,ENSOARG00000015737,ENSOARG00000009637,…	NDC80|VPS35|BUB1B|AURKA|MFF|GEN1|UBE2C|MAD2L1|KIF22|CDCA8|NCAPH|NUSAP1|-|NUP62|RACGAP1|SEC16B|NCAPG|KIF2C|KIF23|DCN|KIFC1|AURKB|IGF1|TOM1L1|KIF14|KIF18A|FBXO5|SMC2|OBSL1|-|ZWINT|KIF4A|BUB1|NEK2|CDC20|ESPL1|PLK1|CDC6|
GO:0048856	anatomical structure development	biological_process	4.6479e-08	2.4154e-05	330	1233	3394	17822	ENSOARG00000014525,ENSOARG00000018898,ENSOARG00000012241,ENSOARG00000005941,ENSOARG00000003184,ENSOARG00000020509,ENSOARG00000008075,ENSOARG00000004835,ENSOARG00000008907,ENSOARG00000005286,ENSOARG00000012072,ENSOARG00000011340,ENSOARG00000000237,ENSOARG00000005764,ENSOARG00000019087,ENSOARG00000006989,ENSOARG00000012674,ENSOARG00000019352,ENSOARG00000016452,ENSOARG00000003888,ENSOARG00000012341,…	AR|ANGPT4|ADAM12|TNC|NUPR1|ADIPOQ|WNT4|BRCA1|TIMELESS|AARS|UNC13B|MMP16|DAAM2|-|EMILIN1|RBP1|SLC39A12|-|PPARG|TYR|EBP|LOXL2|GPR68|TOP2A|MMRN2|MDK|NRK|TUB|CST3|SLC34A2|SEMA7A|ATP2C2|ADGRF5|RORA|EPHA3|PAPPA2|DKK1|LRRC17|CXCL14|DNAH11|KREMEN2|FLNC|PALMD|EPHA5|SGCB|CXCL9|RBM46|COL5A1|ECT2|MYOF|MIGA2|ATAD5|HLF|COL3A1|PCDHAC2|OBSL1|ANKH|CHEK1|NEK2|NPHS1|B4GALT1|SCG2|PTN|PRXL2A|TNFSF13|UNC13A|ALDH1A2|FB…
GO:0007049	cell cycle	biological_process	4.7227e-08	2.4154e-05	111	1233	914	17822	ENSOARG00000001001,ENSOARG00000010231,ENSOARG00000013084,ENSOARG00000014305,ENSOARG00000007744,ENSOARG00000011466,ENSOARG00000007151,ENSOARG00000016587,ENSOARG00000006249,ENSOARG00000017343,ENSOARG00000014063,ENSOARG00000015856,ENSOARG00000012875,ENSOARG00000014176,ENSOARG00000004707,ENSOARG00000001617,ENSOARG00000011655,ENSOARG00000004104,ENSOARG00000003968,ENSOARG00000021070,ENSOARG00000019542,…	-|MX2|ZWINT|BUB1|CENPW|NEK2|TTK|ESPL1|TBX3|PLK1|CDC6|IGF1|BLM|CCNA2|TOM1L1|MYH10|CHEK1|SPC25|FBXO5|CDKN3|CLSPN|CDK1|E2F8|OBSL1|FOXM1|NCAPH|ECT2|CENPT|PBK|PSMC3IP|-|ATAD5|NCAPG|KIF2C|RBL1|CITED2|AURKB|NDC80|AXIN2|AUNIP|BUB1B|ASNS|PLK4|ASPM|SMOC2|FANCD2|TRIM36|GADD45B|CKS2|KIF20A|AURKA|-|E2F7|ZNF268|MASTL|CEP152|KIF4A|CCNE2|BIRC5|RCC2|CDC20|-|CCNF|CENPF|TICRR|IQGAP3|CIT|SND1|KIF18A|KIF14|KLHL13|SMC…
GO:0000281	mitotic cytokinesis	biological_process	5.7352e-08	2.847e-05	15	1233	38	17822	ENSOARG00000020348,ENSOARG00000020736,ENSOARG00000003158,ENSOARG00000001617,ENSOARG00000000627,ENSOARG00000015491,ENSOARG00000018102,ENSOARG00000016302,ENSOARG00000004361,ENSOARG00000015873,ENSOARG00000009289,ENSOARG00000018647,ENSOARG00000017343,ENSOARG00000005764,ENSOARG00000011179	NUSAP1|ECT2|CEP55|MYH10|CIT|KIF4A|RACGAP1|TRIM36|ANLN|KIF20A|CKAP2|KIF23|PLK1|-|BRCA2|
GO:0005539	glycosaminoglycan binding	molecular_function	6.5467e-08	3.157e-05	27	1233	114	17822	ENSOARG00000020562,ENSOARG00000018194,ENSOARG00000004787,ENSOARG00000011051,ENSOARG00000008537,ENSOARG00000005491,ENSOARG00000009728,ENSOARG00000015737,ENSOARG00000002129,ENSOARG00000016668,ENSOARG00000021018,ENSOARG00000015632,ENSOARG00000005139,ENSOARG00000019332,ENSOARG00000014126,ENSOARG00000016574,ENSOARG00000014039,ENSOARG00000003894,ENSOARG00000007257,ENSOARG00000005022,ENSOARG00000016611,…	LIPH|ABI3BP|SLIT2|CRISPLD2|NAV2|HK1|PTN|DCN|COL5A1|CXCL11|FBN1|VCAN|APLP1|CCDC80|HMMR|PCOLCE|COL5A3|THBS3|COL25A1|SMOC2|CXCL10|APOE|ADAMTS15|MDK|ECM2|THBS4|CHRD|
GO:0005581	collagen	cellular_component	7.8328e-08	3.6723e-05	17	1233	49	17822	ENSOARG00000019087,ENSOARG00000002129,ENSOARG00000001694,ENSOARG00000015727,ENSOARG00000016440,ENSOARG00000004871,ENSOARG00000001508,ENSOARG00000016476,ENSOARG00000010115,ENSOARG00000010046,ENSOARG00000014039,ENSOARG00000020509,ENSOARG00000018591,ENSOARG00000006078,ENSOARG00000019080,ENSOARG00000000317,ENSOARG00000018187	EMILIN1|COL5A1|-|LUM|COL5A2|COL1A1|COL1A2|COL3A1|-|-|COL5A3|ADIPOQ|COL11A1|COL27A1|COL6A3|LOX|COL4A5|
GO:0022402	cell cycle process	biological_process	1.1318e-07	5.163e-05	91	1233	711	17822	ENSOARG00000018424,ENSOARG00000008368,ENSOARG00000006180,ENSOARG00000010902,ENSOARG00000020542,ENSOARG00000009908,ENSOARG00000015491,ENSOARG00000008678,ENSOARG00000015826,ENSOARG00000021014,ENSOARG00000016166,ENSOARG00000011179,ENSOARG00000015824,ENSOARG00000007399,ENSOARG00000000627,ENSOARG00000016116,ENSOARG00000015211,ENSOARG00000002149,ENSOARG00000016826,ENSOARG00000011578,ENSOARG00000006003,…	CCNF|CENPF|CCNE2|RCC2|CDC20|-|KIF4A|ZNF268|MASTL|CEP152|CDC25C|BRCA2|-|SMC2|CIT|KIF14|KIF18A|SND1|KLHL13|TICRR|IQGAP3|CKAP2|KIF23|KIFC1|-|KNTC1|NUP62|-|RACGAP1|BTN2A2|POC1A|POLE|NUSAP1|CEP55|DTL|CCNY|DNA2|RAD51|LZTS1|KIF22|CDCA8|H2AFX|MAD2L1|ANLN|GEN1|UBE2C|TIMELESS|BRCA1|WNT4|PRC1|ESPL1|PLK1|CDC6|TTK|NEK2|ZWINT|BUB1|-|FOXM1|OBSL1|CDK1|E2F8|CHEK1|SPC25|FBXO5|CDKN3|CLSPN|IGF1|BLM|CCNA2|TOM1L1|MYH1…
GO:0001568	blood vessel development	biological_process	2.0078e-07	8.7528e-05	65	1233	444	17822	ENSOARG00000020233,ENSOARG00000002608,ENSOARG00000002129,ENSOARG00000015737,ENSOARG00000016476,ENSOARG00000008350,ENSOARG00000014941,ENSOARG00000010290,ENSOARG00000016739,ENSOARG00000015100,ENSOARG00000005722,ENSOARG00000005022,ENSOARG00000000317,ENSOARG00000003452,ENSOARG00000009438,ENSOARG00000019783,ENSOARG00000006249,ENSOARG00000009544,ENSOARG00000004871,ENSOARG00000003592,ENSOARG00000004078,…	HEG1|CITED2|COL5A1|DCN|COL3A1|ISL1|E2F7|PLXDC1|ROBO1|ANGPT1|EPAS1|SMOC2|LOX|RAMP2|APOE|SCG2|TBX3|B4GALT1|COL1A1|LRP2|STRA6|ALDH1A2|EFNB2|SMO|ANGPTL4|XDH|E2F8|MYH10|EMILIN1|MMP2|FGFBP1|FZD5|ADAMTS9|PPARG|NTRK2|SLIT2|CPLANE1|EPHB2|C5|APLN|ADAM12|CCL8|ADGRA2|ANGPT4|LTBP1|BRCA1|WNT4|RNF213|PTK7|MCAM|RORA|COL1A2|LAMA4|SERPINF1|SEMA3C|PDGFRA|CYP1B1|SFRP2|RECK|THBS4|LOXL2|ENPEP|MMRN2|EPHB1|WARS|
GO:0046983	protein dimerization activity	molecular_function	2.0225e-07	8.7528e-05	104	1233	912	17822	ENSOARG00000018980,ENSOARG00000008854,ENSOARG00000019275,ENSOARG00000018548,ENSOARG00000020736,ENSOARG00000018038,ENSOARG00000020040,ENSOARG00000012866,ENSOARG00000003186,ENSOARG00000020067,ENSOARG00000012567,ENSOARG00000020028,ENSOARG00000010453,ENSOARG00000013298,ENSOARG00000015391,ENSOARG00000020042,ENSOARG00000009438,ENSOARG00000020262,ENSOARG00000020727,ENSOARG00000020055,ENSOARG00000018513,…	IDH1|MIGA2|BARD1|SHMT1|ECT2|P4HB|HIST1H2AH|-|CENPT|-|-|-|TPST1|OLFML2A|ARNT2|-|APOE|H2AFJ|RBPMS2|-|-|EPAS1|-|-|MFF|-|AURKA|PSPH|RRAGD|HIST2H2AB|HIST1H2BB|MXD3|HM13|-|GCH1|-|-|ABCG2|CENPW|TTK|TPD52|-|FBLN5|PTGS2|HIST3H2BB|-|HNF4A|BLM|-|GCA|FXR1|-|GBP5|E2F8|XDH|DGAT2|PON3|-|-|TYR|SLIT2|PPARG|-|-|CIDEA|-|HPGDS|SPPL2A|CALCOCO2|TIMELESS|DMRT2|PANK3|ADIPOQ|H2AFX|-|MAD2L1|GEN1|CD79B|-|PDGFRA|CHKA|-|-|AD…
GO:0072358	cardiovascular system development	biological_process	2.1273e-07	8.757e-05	89	1233	679	17822	ENSOARG00000020233,ENSOARG00000014165,ENSOARG00000002129,ENSOARG00000015737,ENSOARG00000002608,ENSOARG00000011235,ENSOARG00000016476,ENSOARG00000008350,ENSOARG00000014941,ENSOARG00000010290,ENSOARG00000016739,ENSOARG00000015100,ENSOARG00000005722,ENSOARG00000005022,ENSOARG00000018447,ENSOARG00000003452,ENSOARG00000000317,ENSOARG00000015486,ENSOARG00000004214,ENSOARG00000009438,ENSOARG00000019783,…	HEG1|RIPPLY3|COL5A1|DCN|CITED2|-|COL3A1|ISL1|E2F7|PLXDC1|ROBO1|ANGPT1|EPAS1|SMOC2|SGCB|RAMP2|LOX|AXIN2|FOLR1|APOE|SCG2|ARMC4|TBX3|B4GALT1|COL1A1|STRA6|LRP2|SLC9A1|ALDH1A2|PAX8|ANK2|EFNB2|TPM1|SMO|XDH|ANGPTL4|E2F8|SLIT3|MYH10|IGF1|EMILIN1|MMP2|FGFBP1|RBM24|FZD5|TBX5|ADAMTS9|NTRK2|PPARG|FZD2|SLIT2|CPLANE1|C5|APLN|EPHB2|CCL8|ADAM12|ADGRA2|ANGPT4|LTBP1|SMARCD3|BRCA1|WNT4|PKP2|RNF213|MCAM|PTK7|FBN1|ND…
GO:0072359	circulatory system development	biological_process	2.1273e-07	8.757e-05	89	1233	679	17822	ENSOARG00000020812,ENSOARG00000020860,ENSOARG00000005448,ENSOARG00000000537,ENSOARG00000004871,ENSOARG00000003836,ENSOARG00000003592,ENSOARG00000004078,ENSOARG00000009544,ENSOARG00000019783,ENSOARG00000006249,ENSOARG00000015684,ENSOARG00000001617,ENSOARG00000015856,ENSOARG00000008807,ENSOARG00000002790,ENSOARG00000004241,ENSOARG00000020797,ENSOARG00000003792,ENSOARG00000010953,ENSOARG00000008350,…	PAX8|ALDH1A2|EFNB2|ANK2|COL1A1|SLC9A1|LRP2|STRA6|B4GALT1|SCG2|TBX3|ARMC4|MYH10|IGF1|E2F8|SLIT3|SMO|TPM1|ANGPTL4|XDH|ISL1|-|COL3A1|RIPPLY3|HEG1|CITED2|DCN|COL5A1|LOX|RAMP2|FOLR1|AXIN2|APOE|EPAS1|SGCB|SMOC2|ROBO1|ANGPT1|E2F7|PLXDC1|DKK1|PDGFRA|CYP1B1|DNAH11|CPE|COL1A2|DUSP6|LAMA4|SERPINF1|SEMA3C|FBN1|RORA|NDRG4|PTK7|MCAM|EPHB1|COL11A1|WARS|THBS4|RECK|LOXL2|ENPEP|MMRN2|SFRP2|PPARG|NTRK2|SLIT2|CPLANE…
GO:0001944	vasculature development	biological_process	2.5503e-07	0.00010249	66	1233	458	17822	ENSOARG00000008350,ENSOARG00000016476,ENSOARG00000020233,ENSOARG00000002129,ENSOARG00000015737,ENSOARG00000002608,ENSOARG00000003452,ENSOARG00000000317,ENSOARG00000009438,ENSOARG00000005722,ENSOARG00000005022,ENSOARG00000018447,ENSOARG00000016739,ENSOARG00000015100,ENSOARG00000014941,ENSOARG00000010290,ENSOARG00000020860,ENSOARG00000005448,ENSOARG00000004871,ENSOARG00000004078,ENSOARG00000003592,…	ISL1|COL3A1|HEG1|COL5A1|DCN|CITED2|RAMP2|LOX|APOE|EPAS1|SMOC2|SGCB|ROBO1|ANGPT1|E2F7|PLXDC1|ALDH1A2|EFNB2|COL1A1|STRA6|LRP2|B4GALT1|SCG2|TBX3|MYH10|E2F8|SMO|XDH|ANGPTL4|NTRK2|PPARG|SLIT2|CPLANE1|FZD5|ADAMTS9|EMILIN1|MMP2|FGFBP1|RNF213|LTBP1|WNT4|BRCA1|ADGRA2|ANGPT4|C5|APLN|EPHB2|CCL8|ADAM12|PDGFRA|CYP1B1|COL1A2|SEMA3C|LAMA4|SERPINF1|RORA|PTK7|MCAM|EPHB1|WARS|LOXL2|ENPEP|THBS4|RECK|MMRN2|SFRP2|
GO:0044767	single-organism developmental process	biological_process	3.3457e-07	0.00013132	305	1233	3155	17822	ENSOARG00000011838,ENSOARG00000021001,ENSOARG00000013686,ENSOARG00000008653,ENSOARG00000010431,ENSOARG00000016440,ENSOARG00000018896,ENSOARG00000003438,ENSOARG00000018035,ENSOARG00000000286,ENSOARG00000008259,ENSOARG00000000942,ENSOARG00000015382,ENSOARG00000016611,ENSOARG00000013245,ENSOARG00000014638,ENSOARG00000006078,ENSOARG00000006609,ENSOARG00000003916,ENSOARG00000013009,ENSOARG00000000851,…	CAP2|FGF7|NUP62|FZD2|CPLANE1|COL5A2|FZD5|CDH3|MMP2|GOLGA4|LTB|RNF213|-|CXCL10|DMRT2|SMARCA1|COL27A1|INSIG1|SMARCD3|ATP8A2|ADGRA2|ANLN|CCL8|CYP1B1|ASTN2|SERPINF1|TLX2|ISG15|IGSF10|RER1|COL1A2|CNTN1|NDRG4|DNAH1|FBN1|CENPF|COL4A5|IGFBP5|IQGAP3|ARG2|WARS|EPHB1|COL11A1|-|RECK|THBS4|HOXC5|BRCA2|SFRP2|STON2|KERA|SEC61A1|CSN2|KRT75|BFSP1|RBL1|PTPDC1|UGT8|DCN|DPYSL3|CITED2|DHCR24|NCAPG2|HEG1|APOE|RAMP2|AS…
GO:0005509	calcium ion binding	molecular_function	4.9498e-07	0.00018987	78	1233	570	17822	ENSOARG00000008288,ENSOARG00000010126,ENSOARG00000017490,ENSOARG00000005103,ENSOARG00000014992,ENSOARG00000004271,ENSOARG00000004189,ENSOARG00000007332,ENSOARG00000017103,ENSOARG00000002307,ENSOARG00000015632,ENSOARG00000021018,ENSOARG00000013207,ENSOARG00000007998,ENSOARG00000013432,ENSOARG00000005833,ENSOARG00000004015,ENSOARG00000002248,ENSOARG00000002412,ENSOARG00000007339,ENSOARG00000009032,…	NECAB3|LOXL2|THBS4|CDH7|CAMKK2|CLSTN3|MASP2|LRP1|MATN3|DLK1|VCAN|FBN1|RCN3|DGKB|S100B|ASTN2|CD248|TBC1D9B|CDH16|PLA2G12B|SPARC|FSTL1|FAT3|LTBP1|UNC13B|S100A12|CDH3|-|SVEP1|HPGDS|-|ALOX15B|FKBP10|PCDHGC3|-|PCDH1|SLIT2|SLIT3|S100A4|PCDHAC2|RASEF|PCDH10|MYL4|LALBA|MCFD2|PCDH9|GCA|SUSD1|TPD52|FBLN5|PLA2G4A|UNC13A|FKBP7|CDH11|FBLN1|LRP2|MELK|S100A2|FKBP9|PSPH|CLGN|PLSCR1|CAPN14|THBS3|LRP1B|-|SMOC2|EFH…
GO:0000910	cytokinesis	biological_process	5.2189e-07	0.00019574	22	1233	88	17822	ENSOARG00000016116,ENSOARG00000000627,ENSOARG00000016302,ENSOARG00000012267,ENSOARG00000016826,ENSOARG00000001617,ENSOARG00000011179,ENSOARG00000014941,ENSOARG00000004361,ENSOARG00000008807,ENSOARG00000015873,ENSOARG00000015491,ENSOARG00000018102,ENSOARG00000003158,ENSOARG00000020736,ENSOARG00000020348,ENSOARG00000018647,ENSOARG00000017343,ENSOARG00000009289,ENSOARG00000014063,ENSOARG00000005764,…	KIF14|CIT|TRIM36|PRC1|KLHL13|MYH10|BRCA2|E2F7|ANLN|E2F8|KIF20A|KIF4A|RACGAP1|CEP55|ECT2|NUSAP1|KIF23|PLK1|CKAP2|CDC6|-|AURKB|
GO:0097367	carbohydrate derivative binding	molecular_function	6.0742e-07	0.00022287	28	1233	135	17822	ENSOARG00000009438,ENSOARG00000016611,ENSOARG00000005022,ENSOARG00000007257,ENSOARG00000016574,ENSOARG00000003894,ENSOARG00000014039,ENSOARG00000020509,ENSOARG00000020580,ENSOARG00000017490,ENSOARG00000008233,ENSOARG00000003513,ENSOARG00000015132,ENSOARG00000008537,ENSOARG00000005491,ENSOARG00000011051,ENSOARG00000004787,ENSOARG00000018194,ENSOARG00000020562,ENSOARG00000019332,ENSOARG00000014126,…	APOE|CXCL10|SMOC2|COL25A1|PCOLCE|THBS3|COL5A3|ADIPOQ|CHRD|THBS4|ECM2|MDK|ADAMTS15|NAV2|HK1|CRISPLD2|SLIT2|ABI3BP|LIPH|CCDC80|HMMR|APLP1|VCAN|FBN1|DCN|COL5A1|CXCL11|PTN|
GO:0005201	extracellular matrix structural constituent	molecular_function	8.3031e-07	0.00029546	14	1233	36	17822	ENSOARG00000021018,ENSOARG00000016440,ENSOARG00000019087,ENSOARG00000002129,ENSOARG00000011521,ENSOARG00000011945,ENSOARG00000018187,ENSOARG00000004871,ENSOARG00000014039,ENSOARG00000006078,ENSOARG00000018591,ENSOARG00000001508,ENSOARG00000019404,ENSOARG00000016476	FBN1|COL5A2|EMILIN1|COL5A1|TECTB|-|COL4A5|COL1A1|COL5A3|COL27A1|COL11A1|COL1A2|FBLN1|COL3A1|
GO:0051301	cell division	biological_process	8.5626e-07	0.00029546	34	1233	184	17822	ENSOARG00000004361,ENSOARG00000007721,ENSOARG00000015873,ENSOARG00000014941,ENSOARG00000004359,ENSOARG00000012267,ENSOARG00000016302,ENSOARG00000009306,ENSOARG00000014713,ENSOARG00000017221,ENSOARG00000019052,ENSOARG00000005764,ENSOARG00000009289,ENSOARG00000018647,ENSOARG00000020348,ENSOARG00000020736,ENSOARG00000003158,ENSOARG00000013908,ENSOARG00000018102,ENSOARG00000004318,ENSOARG00000008807,…	ANLN|CKS2|KIF20A|E2F7|SKA1|PRC1|TRIM36|DOCK7|ASPM|RBL1|AURKB|-|CKAP2|KIF23|NUSAP1|ECT2|CEP55|NCAPH|RACGAP1|CDK1|E2F8|TOP2A|SFRP2|BRCA2|MYH10|BLM|KLHL13|CIT|CDCA2|KIF14|CDC6|PLK1|-|KIF4A|
GO:0032964	collagen biosynthetic process	biological_process	8.5776e-07	0.00029546	10	1233	22	17822	ENSOARG00000013207,ENSOARG00000002050,ENSOARG00000019087,ENSOARG00000002129,ENSOARG00000014227,ENSOARG00000011824,ENSOARG00000017538,ENSOARG00000005885,ENSOARG00000004871,ENSOARG00000008075	RCN3|TGFB3|EMILIN1|COL5A1|SUCO|SERPINH1|P3H4|P3H3|COL1A1|WNT4|
GO:1901681	sulfur compound binding	molecular_function	9.8194e-07	0.00033146	23	1233	97	17822	ENSOARG00000005022,ENSOARG00000007257,ENSOARG00000014039,ENSOARG00000016574,ENSOARG00000003894,ENSOARG00000009438,ENSOARG00000016611,ENSOARG00000008233,ENSOARG00000003513,ENSOARG00000015132,ENSOARG00000020580,ENSOARG00000017490,ENSOARG00000011051,ENSOARG00000004787,ENSOARG00000018194,ENSOARG00000020562,ENSOARG00000008537,ENSOARG00000002129,ENSOARG00000016668,ENSOARG00000009728,ENSOARG00000019332,…	SMOC2|COL25A1|COL5A3|PCOLCE|THBS3|APOE|CXCL10|ECM2|MDK|ADAMTS15|CHRD|THBS4|CRISPLD2|SLIT2|ABI3BP|LIPH|NAV2|COL5A1|CXCL11|PTN|CCDC80|APLP1|FBN1|
GO:0000070	mitotic sister chromatid segregation	biological_process	1.0036e-06	0.00033214	19	1233	74	17822	ENSOARG00000020348,ENSOARG00000013908,ENSOARG00000013686,ENSOARG00000013532,ENSOARG00000013084,ENSOARG00000001102,ENSOARG00000011466,ENSOARG00000020542,ENSOARG00000004016,ENSOARG00000009637,ENSOARG00000017343,ENSOARG00000016587,ENSOARG00000009604,ENSOARG00000015211,ENSOARG00000016116,ENSOARG00000007399,ENSOARG00000005591,ENSOARG00000015824,ENSOARG00000019830	NUSAP1|NCAPH|NUP62|-|ZWINT|KIF2C|NEK2|CDC20|NCAPG|KIFC1|PLK1|ESPL1|NDC80|KIF18A|KIF14|SMC2|KIF22|-|CDCA8|
GO:0000776	kinetochore	cellular_component	1.2905e-06	0.00041886	21	1233	86	17822	ENSOARG00000011466,ENSOARG00000007151,ENSOARG00000007744,ENSOARG00000001102,ENSOARG00000017343,ENSOARG00000017725,ENSOARG00000019052,ENSOARG00000008368,ENSOARG00000020247,ENSOARG00000013084,ENSOARG00000003186,ENSOARG00000014305,ENSOARG00000015665,ENSOARG00000011189,ENSOARG00000005750,ENSOARG00000004359,ENSOARG00000009604,ENSOARG00000020126,ENSOARG00000015211,ENSOARG00000019189,ENSOARG00000004104	NEK2|TTK|CENPW|KIF2C|PLK1|SPC24|AURKB|CENPF|KNL1|ZWINT|CENPT|BUB1|MAD2L1|NUF2|CENPH|SKA1|NDC80|BUB1B|KIF18A|HJURP|SPC25|
GO:0000819	sister chromatid segregation	biological_process	1.5067e-06	0.00047982	19	1233	76	17822	ENSOARG00000007399,ENSOARG00000019830,ENSOARG00000015824,ENSOARG00000005591,ENSOARG00000009604,ENSOARG00000016116,ENSOARG00000015211,ENSOARG00000020542,ENSOARG00000011466,ENSOARG00000001102,ENSOARG00000004016,ENSOARG00000009637,ENSOARG00000017343,ENSOARG00000016587,ENSOARG00000020348,ENSOARG00000013908,ENSOARG00000013532,ENSOARG00000013084,ENSOARG00000013686	SMC2|CDCA8|-|KIF22|NDC80|KIF14|KIF18A|CDC20|NEK2|KIF2C|NCAPG|KIFC1|PLK1|ESPL1|NUSAP1|NCAPH|-|ZWINT|NUP62|
GO:0032963	collagen metabolic process	biological_process	1.601e-06	0.00049129	14	1233	45	17822	ENSOARG00000011340,ENSOARG00000013207,ENSOARG00000011824,ENSOARG00000018035,ENSOARG00000014227,ENSOARG00000002129,ENSOARG00000019087,ENSOARG00000002050,ENSOARG00000006202,ENSOARG00000005885,ENSOARG00000012392,ENSOARG00000017538,ENSOARG00000008075,ENSOARG00000004871	MMP16|RCN3|SERPINH1|MMP2|SUCO|COL5A1|EMILIN1|TGFB3|CST3|P3H3|MRC2|P3H4|WNT4|COL1A1|
GO:0044259	multicellular organismal macromolecule metabolic process	biological_process	1.601e-06	0.00049129	14	1233	45	17822	ENSOARG00000013207,ENSOARG00000011340,ENSOARG00000002050,ENSOARG00000019087,ENSOARG00000014227,ENSOARG00000018035,ENSOARG00000002129,ENSOARG00000011824,ENSOARG00000017538,ENSOARG00000012392,ENSOARG00000005885,ENSOARG00000006202,ENSOARG00000004871,ENSOARG00000008075	RCN3|MMP16|TGFB3|EMILIN1|SUCO|MMP2|COL5A1|SERPINH1|P3H4|MRC2|P3H3|CST3|COL1A1|WNT4|
GO:0044236	multicellular organismal metabolic process	biological_process	2.008e-06	0.0006052	15	1233	53	17822	ENSOARG00000018035,ENSOARG00000014227,ENSOARG00000002129,ENSOARG00000011824,ENSOARG00000002050,ENSOARG00000019087,ENSOARG00000013207,ENSOARG00000013772,ENSOARG00000011340,ENSOARG00000008075,ENSOARG00000004871,ENSOARG00000005885,ENSOARG00000006202,ENSOARG00000017538,ENSOARG00000012392	MMP2|SUCO|COL5A1|SERPINH1|TGFB3|EMILIN1|RCN3|ADRB1|MMP16|WNT4|COL1A1|P3H3|CST3|P3H4|MRC2|
GO:0006950	response to stress	biological_process	2.2435e-06	0.00066432	201	1233	2067	17822	ENSOARG00000002264,ENSOARG00000014581,ENSOARG00000006249,ENSOARG00000007592,ENSOARG00000014253,ENSOARG00000013347,ENSOARG00000019835,ENSOARG00000008940,ENSOARG00000015689,ENSOARG00000005124,ENSOARG00000017133,ENSOARG00000004318,ENSOARG00000011054,ENSOARG00000018857,ENSOARG00000010953,ENSOARG00000002050,ENSOARG00000013782,ENSOARG00000012875,ENSOARG00000015856,ENSOARG00000003928,ENSOARG00000001617,…	RAD54L|TCIRG1|TBX3|PTGS2|SLC7A11|CHGA|GSK3B|LPO|PARPBP|TRPA1|PCNA|CDK1|FOXM1|SLC1A2|XDH|TGFB3|ALB|BLM|IGF1|HNF4A|MYH10|LYN|AJAP1|CLSPN|IL12RB1|FBXO5|PTTG1IP|IFIT5|RBL1|DCN|DPYSL3|HACD3|-|IDH1|FN1|ISL1|IFIT1|PBK|EXO1|NFE2L2|AURKA|MELK|TRIB1|-|FOLR1|SESN3|APOE|AXIN2|ITGB4|FANCI|EPAS1|BAC5|KIAA1324|MCAM|PTK7|DDAH1|CYP1B1|POLQ|GPAM|LBP|ISG15|DUSP6|TONSL|PENK|THBS4|-|SFRP2|BRCA2|ARG2|GRIN2A|EPHB1|RPS6…
GO:0051726	regulation of cell cycle	biological_process	2.8932e-06	0.00084193	77	1233	621	17822	ENSOARG00000015826,ENSOARG00000008678,ENSOARG00000018424,ENSOARG00000008368,ENSOARG00000005456,ENSOARG00000006180,ENSOARG00000009908,ENSOARG00000020542,ENSOARG00000010902,ENSOARG00000002149,ENSOARG00000016116,ENSOARG00000000627,ENSOARG00000016826,ENSOARG00000011578,ENSOARG00000011179,ENSOARG00000012212,ENSOARG00000000899,ENSOARG00000013686,ENSOARG00000018102,ENSOARG00000000423,ENSOARG00000006352,…	MASTL|ZNF268|CCNF|CENPF|BIRC5|CCNE2|-|CDC20|RCC2|SND1|KIF14|CIT|KLHL13|TICRR|BRCA2|PRR11|MECOM|NUP62|RACGAP1|BTN2A2|POC1A|CCPG1|DTL|NUSAP1|KIF23|ALOX15B|KNTC1|CCNYL1|BRCA1|WNT4|PRC1|CCNY|NUPR1|DNA2|H2AFX|UBE2C|GEN1|MAD2L1|ZWINT|BUB1|MX2|PLK1|TBX3|CDC6|TTK|NEK2|CHEK1|CDKN3|CLSPN|FBXO5|BLM|CCNA2|IGF1|TOM1L1|FOXM1|OBSL1|E2F8|CDK1|-|ATAD5|ECT2|CITED2|AURKB|RBL1|ASPM|SMOC2|TRIM36|GADD45B|NDC80|AXIN2|A…
GO:0000779	condensed chromosome, centromeric region	cellular_component	4.0425e-06	0.0011564	11	1233	29	17822	ENSOARG00000019189,ENSOARG00000004104,ENSOARG00000014305,ENSOARG00000009604,ENSOARG00000020247,ENSOARG00000020126,ENSOARG00000017343,ENSOARG00000008368,ENSOARG00000019052,ENSOARG00000004359,ENSOARG00000004016	HJURP|SPC25|BUB1|NDC80|KNL1|BUB1B|PLK1|CENPF|AURKB|SKA1|NCAPG|
GO:0050793	regulation of developmental process	biological_process	4.2378e-06	0.0011921	166	1233	1585	17822	ENSOARG00000003916,ENSOARG00000006609,ENSOARG00000007850,ENSOARG00000017308,ENSOARG00000013245,ENSOARG00000016611,ENSOARG00000019313,ENSOARG00000015382,ENSOARG00000013009,ENSOARG00000000851,ENSOARG00000008653,ENSOARG00000004787,ENSOARG00000021001,ENSOARG00000007485,ENSOARG00000000286,ENSOARG00000014227,ENSOARG00000011940,ENSOARG00000000741,ENSOARG00000003438,ENSOARG00000010962,ENSOARG00000006614,…	SMARCD3|INSIG1|ROR2|KEL|DMRT2|CXCL10|PKP2|-|ATP8A2|ADGRA2|FZD2|SLIT2|FGF7|DCDC2|GOLGA4|SUCO|RBM24|-|CDH3|ADAMTS9|TBX5|PROM1|TBC1D30|EPHB1|ARG2|WARS|IGFBP5|IQGAP3|CLSTN3|SFRP2|BRCA2|-|THBS4|IGSF10|DUSP6|GDF10|ISG15|SERPINF1|TLX2|LAMA4|ZNF268|CYP1B1|CENPF|PTK7|DZIP1|RCC2|CDC20|FBN1|CNTN1|ASPM|NKD1|RBPMS2|RAMP2|AXIN2|APOE|PTHLH|MAP1B|OLFM2|TRIB1|SFRP5|AURKA|NFE2L2|-|TRIB3|FN1|ISL1|LTBP3|DPYSL3|DCN|C…
GO:0006520	cellular amino acid metabolic process	biological_process	5.1781e-06	0.001411	40	1233	257	17822	ENSOARG00000009367,ENSOARG00000020897,ENSOARG00000015870,ENSOARG00000003928,ENSOARG00000018580,ENSOARG00000004327,ENSOARG00000014590,ENSOARG00000001516,ENSOARG00000012085,ENSOARG00000013849,ENSOARG00000021170,ENSOARG00000017585,ENSOARG00000002035,ENSOARG00000008017,ENSOARG00000007263,ENSOARG00000014319,ENSOARG00000020812,ENSOARG00000017754,ENSOARG00000005685,ENSOARG00000015190,ENSOARG00000021078,…	TYMS|YARS|PAH|HNF4A|AASS|GNMT|CRYM|SERINC2|TARS|-|ARG2|ERO1A|WARS|GARS|SDSL|DDAH1|PAX8|PYCR1|PLOD2|-|GCH1|PSAT1|-|-|PSPH|BCAT2|ASNS|FOLR1|GLDC|AARS|CAD|ASS1|DIO2|GCAT|P4HB|IDH1|FAH|SHMT1|ALDH1L1|-|
GO:0051239	regulation of multicellular organismal process	biological_process	5.1831e-06	0.001411	195	1233	1937	17822	ENSOARG00000000662,ENSOARG00000016739,ENSOARG00000005022,ENSOARG00000010235,ENSOARG00000005211,ENSOARG00000016543,ENSOARG00000016476,ENSOARG00000006376,ENSOARG00000012322,ENSOARG00000020736,ENSOARG00000005491,ENSOARG00000008988,ENSOARG00000020239,ENSOARG00000020797,ENSOARG00000000536,ENSOARG00000002462,ENSOARG00000010741,ENSOARG00000013109,ENSOARG00000010287,ENSOARG00000017486,ENSOARG00000015727,…	KREMEN2|ROBO1|SMOC2|TMF1|FANCD2|CXCL9|COL3A1|LY96|ATAD5|ECT2|HK1|PLCG2|OBSL1|TPM1|AGPAT1|GPAT4|FOXO3|ANKH|PRXL2A|ADORA2B|LUM|NPHS1|CD14|MERTK|GCH1|SLC9A1|COL1A1|HTR2C|TNFSF13|UNC13A|NUPR1|ADAM12|C5|DDX1|EPHB2|ANGPT4|EPB41L4B|CHRD|AR|MKS1|SULF2|-|BRCA1|WNT4|LIPG|ADIPOQ|KL|HPN|FGFBP1|RBP1|ALOX15B|MYB|HPGDS|ELL3|EMILIN1|DAAM2|UNC13B|AGPAT2|TNFSF11|SEMA3A|NTRK2|BTN2A2|PPARG|RACGAP1|MYD88|SLC39A12|CD2…
GO:0000777	condensed chromosome kinetochore	cellular_component	5.7215e-06	0.0015328	9	1233	20	17822	ENSOARG00000017343,ENSOARG00000004359,ENSOARG00000008368,ENSOARG00000019189,ENSOARG00000014305,ENSOARG00000004104,ENSOARG00000009604,ENSOARG00000020247,ENSOARG00000020126	PLK1|SKA1|CENPF|HJURP|BUB1|SPC25|NDC80|KNL1|BUB1B|
GO:0006261	DNA-dependent DNA replication	biological_process	6.3591e-06	0.001677	19	1233	80	17822	ENSOARG00000006180,ENSOARG00000006991,ENSOARG00000010614,ENSOARG00000014063,ENSOARG00000020009,ENSOARG00000014143,ENSOARG00000013311,ENSOARG00000016702,ENSOARG00000012797,ENSOARG00000008807,ENSOARG00000020607,ENSOARG00000020254,ENSOARG00000014941,ENSOARG00000005076,ENSOARG00000011179,ENSOARG00000011578,ENSOARG00000012875,ENSOARG00000018527,ENSOARG00000003968	CCNE2|-|MCM6|CDC6|POLQ|MCM3|TONSL|GEN1|MCM4|E2F8|POLE2|RAD51|E2F7|DNA2|BRCA2|TICRR|BLM|MCM5|FBXO5|
GO:0015849	organic acid transport	biological_process	7.0859e-06	0.0018121	29	1233	162	17822	ENSOARG00000012129,ENSOARG00000012394,ENSOARG00000018857,ENSOARG00000010784,ENSOARG00000007339,ENSOARG00000017065,ENSOARG00000014590,ENSOARG00000014199,ENSOARG00000013399,ENSOARG00000004872,ENSOARG00000009438,ENSOARG00000004214,ENSOARG00000015127,ENSOARG00000014253,ENSOARG00000020004,ENSOARG00000007935,ENSOARG00000007614,ENSOARG00000009488,ENSOARG00000010017,ENSOARG00000008663,ENSOARG00000020568,…	SLC7A5|MPC2|SLC1A2|SLC1A5|PLA2G12B|SLC23A1|CRYM|PLIN2|SLC1A1|MPC1|APOE|FOLR1|SLC22A5|SLC7A11|SLC1A4|PLA2G4A|ACSL1|-|SLC22A16|SLC36A1|PDZK1|SLC38A3|NTRK2|SLC25A29|-|TNFSF11|MFSD2A|FABP3|-|
GO:0046942	carboxylic acid transport	biological_process	7.0859e-06	0.0018121	29	1233	162	17822	ENSOARG00000010784,ENSOARG00000007339,ENSOARG00000017065,ENSOARG00000012394,ENSOARG00000012129,ENSOARG00000018857,ENSOARG00000013399,ENSOARG00000004872,ENSOARG00000009438,ENSOARG00000004214,ENSOARG00000014590,ENSOARG00000014199,ENSOARG00000010017,ENSOARG00000020568,ENSOARG00000008663,ENSOARG00000014253,ENSOARG00000015127,ENSOARG00000020004,ENSOARG00000007614,ENSOARG00000007935,ENSOARG00000009488,…	SLC1A5|PLA2G12B|SLC23A1|MPC2|SLC7A5|SLC1A2|SLC1A1|MPC1|APOE|FOLR1|CRYM|PLIN2|SLC22A16|PDZK1|SLC36A1|SLC7A11|SLC22A5|SLC1A4|ACSL1|PLA2G4A|-|MFSD2A|FABP3|-|SLC38A3|NTRK2|SLC25A29|-|TNFSF11|
GO:0044699	single-organism process	biological_process	7.4983e-06	0.0018889	791	1233	10022	17822	ENSOARG00000013432,ENSOARG00000009704,ENSOARG00000005456,ENSOARG00000016802,ENSOARG00000010703,ENSOARG00000003804,ENSOARG00000019772,ENSOARG00000006658,ENSOARG00000010841,ENSOARG00000007774,ENSOARG00000018875,ENSOARG00000013619,ENSOARG00000011836,ENSOARG00000003513,ENSOARG00000008090,ENSOARG00000000684,ENSOARG00000014321,ENSOARG00000007080,ENSOARG00000011642,ENSOARG00000019733,ENSOARG00000010126,…	S100B|CHAF1A|BIRC5|PDE1A|ATP2C2|SEMA7A|-|WNK3|DNAH11|CYTIP|LRRC17|DKK1|RAPGEF5|MDK|PELP1|MMRN2|TOP2A|CNTNAP4|GPR68|MOV10|LOXL2|RASSF4|CRYM|RBP1|-|SLC1A4|ALG5|KIFC1|EMILIN1|DAAM2|MMP16|SLC22A16|UNC13B|-|-|PPARG|-|FABP3|PIEZO1|LONP2|TNC|PIF1|SKA1|ANGPT4|TF|AR|BRCA1|LIPG|PRC1|MPC1|CXCL11|PLA2G4A|PTN|SCG2|NEK2|RECQL4|GCH1|ZWINT|FBLN1|RGS4|-|SLC13A2|-|ALDH1A2|UNC13A|TNFSF13|CENPH|SLC25A4|S100A4|PCDHAC…
GO:0008608	attachment of spindle microtubules to kinetochore	biological_process	1.0794e-05	0.0026793	8	1233	17	17822	ENSOARG00000001102,ENSOARG00000010902,ENSOARG00000011466,ENSOARG00000020736,ENSOARG00000001001,ENSOARG00000020247,ENSOARG00000009604,ENSOARG00000018102	KIF2C|RCC2|NEK2|ECT2|-|KNL1|NDC80|RACGAP1|
GO:0048646	anatomical structure formation involved in morphogenesis	biological_process	1.1182e-05	0.0027352	89	1233	746	17822	ENSOARG00000008389,ENSOARG00000019683,ENSOARG00000002035,ENSOARG00000008094,ENSOARG00000003221,ENSOARG00000018591,ENSOARG00000000684,ENSOARG00000002978,ENSOARG00000003714,ENSOARG00000010126,ENSOARG00000017490,ENSOARG00000001680,ENSOARG00000009090,ENSOARG00000004655,ENSOARG00000019070,ENSOARG00000013619,ENSOARG00000016894,ENSOARG00000014232,ENSOARG00000012758,ENSOARG00000020816,ENSOARG00000005161,…	ITGA8|WNT2B|WARS|EPHB1|TBC1D30|COL11A1|MMRN2|NFASC|ENPEP|LOXL2|THBS4|SFRP2|CYP1B1|KIF26B|PDGFRA|DKK1|SEMA3C|SERPINF1|TLX2|RORA|DNAH1|ELF5|PTK7|MCAM|DZIP1|RNF213|CXCL10|WNT4|BRCA1|ROR2|DMRT2|SMARCD3|ANGPT4|ATP8A2|ADGRA2|CHRD|AR|MKS1|CCL8|ADAM12|C5|EPHB2|FZD2|SLIT2|PPARG|TBX5|FZD5|FGFBP1|MMP2|DCDC2|EMILIN1|MYH10|E2F8|ANGPTL4|TPM1|SMO|EFNB2|ALDH1A2|PAX8|STRA6|LRP2|COL1A1|B4GALT1|NPHS1|TBX3|SCG2|FOLR…
GO:0005819	spindle	cellular_component	1.2033e-05	0.0029013	33	1233	193	17822	ENSOARG00000013686,ENSOARG00000018102,ENSOARG00000006352,ENSOARG00000020736,ENSOARG00000020348,ENSOARG00000018647,ENSOARG00000007485,ENSOARG00000019052,ENSOARG00000017739,ENSOARG00000009349,ENSOARG00000020887,ENSOARG00000014713,ENSOARG00000012267,ENSOARG00000005794,ENSOARG00000020126,ENSOARG00000021089,ENSOARG00000005591,ENSOARG00000004359,ENSOARG00000015665,ENSOARG00000018369,ENSOARG00000015873,…	NUP62|RACGAP1|POC1A|ECT2|NUSAP1|KIF23|DCDC2|AURKB|CAPN6|KNTC1|CKAP2L|ASPM|PRC1|AUNIP|BUB1B|DLGAP5|KIF22|SKA1|MAD2L1|AURKA|KIF20A|-|PLK1|CENPF|CDC6|RCC2|NEK2|KIF14|KIF18A|FBXO5|MYH10|FAM83D|CDK1|
GO:0044772	mitotic cell cycle phase transition	biological_process	1.317e-05	0.0031307	35	1233	219	17822	ENSOARG00000014176,ENSOARG00000012875,ENSOARG00000011578,ENSOARG00000006003,ENSOARG00000016116,ENSOARG00000011655,ENSOARG00000019542,ENSOARG00000003968,ENSOARG00000004318,ENSOARG00000011054,ENSOARG00000016166,ENSOARG00000015826,ENSOARG00000013084,ENSOARG00000014305,ENSOARG00000006180,ENSOARG00000007151,ENSOARG00000009908,ENSOARG00000010902,ENSOARG00000017343,ENSOARG00000014063,ENSOARG00000008368,…	CCNA2|BLM|TICRR|IQGAP3|KIF14|CHEK1|CLSPN|FBXO5|CDK1|FOXM1|CDC25C|MASTL|ZWINT|BUB1|CCNE2|TTK|-|RCC2|PLK1|CDC6|CENPF|NDC80|BUB1B|GEN1|CKS2|MAD2L1|CCNY|LZTS1|E2F7|DTL|POLE|ATAD5|BTN2A2|KNTC1|AURKB|
GO:0000940	condensed chromosome outer kinetochore	cellular_component	1.3606e-05	0.0031896	6	1233	9	17822	ENSOARG00000020126,ENSOARG00000009604,ENSOARG00000004359,ENSOARG00000014305,ENSOARG00000008368,ENSOARG00000017343	BUB1B|NDC80|SKA1|BUB1|CENPF|PLK1|
GO:0001101	response to acid	biological_process	1.4823e-05	0.0033482	14	1233	47	17822	ENSOARG00000001508,ENSOARG00000008891,ENSOARG00000004871,ENSOARG00000016476,ENSOARG00000004127,ENSOARG00000019070,ENSOARG00000009085,ENSOARG00000004214,ENSOARG00000012738,ENSOARG00000018035,ENSOARG00000018857,ENSOARG00000001113,ENSOARG00000016440,ENSOARG00000004239	COL1A2|NTRK2|COL1A1|COL3A1|-|PDGFRA|SESN3|FOLR1|RRAGD|MMP2|SLC1A2|COL16A1|COL5A2|CPEB4|
GO:0043200	response to amino acid stimulus	biological_process	1.4823e-05	0.0033482	14	1233	47	17822	ENSOARG00000012738,ENSOARG00000018857,ENSOARG00000018035,ENSOARG00000001113,ENSOARG00000016440,ENSOARG00000004239,ENSOARG00000001508,ENSOARG00000008891,ENSOARG00000004871,ENSOARG00000016476,ENSOARG00000004127,ENSOARG00000019070,ENSOARG00000009085,ENSOARG00000004214	RRAGD|SLC1A2|MMP2|COL16A1|COL5A2|CPEB4|COL1A2|NTRK2|COL1A1|COL3A1|-|PDGFRA|SESN3|FOLR1|
GO:0015711	organic anion transport	biological_process	1.51e-05	0.0033482	37	1233	235	17822	ENSOARG00000017880,ENSOARG00000007339,ENSOARG00000002448,ENSOARG00000013009,ENSOARG00000016747,ENSOARG00000014199,ENSOARG00000004214,ENSOARG00000009438,ENSOARG00000004872,ENSOARG00000007614,ENSOARG00000020004,ENSOARG00000009488,ENSOARG00000008663,ENSOARG00000010017,ENSOARG00000001827,ENSOARG00000020471,ENSOARG00000007376,ENSOARG00000010284,ENSOARG00000008891,ENSOARG00000009381,ENSOARG00000009194,…	CA4|PLA2G12B|ATP8B2|ATP8A2|ABCC11|PLIN2|FOLR1|APOE|MPC1|ACSL1|SLC1A4|-|SLC36A1|SLC22A16|SLC25A29|SLC2A1|TNFSF11|SLC38A3|NTRK2|-|ATP10A|FABP3|SLC25A4|SLC1A2|SLC7A5|MPC2|SLC23A1|SLC1A5|CRYM|SLC1A1|SLC2A9|PLA2G4A|SLC7A11|SLC22A5|PDZK1|-|MFSD2A|
GO:0000086	G2/M transition of mitotic cell cycle	biological_process	1.5138e-05	0.0033482	14	1233	48	17822	ENSOARG00000014176,ENSOARG00000015826,ENSOARG00000010843,ENSOARG00000016116,ENSOARG00000011655,ENSOARG00000003968,ENSOARG00000009908,ENSOARG00000004318,ENSOARG00000010902,ENSOARG00000017343,ENSOARG00000011054,ENSOARG00000016625,ENSOARG00000008368,ENSOARG00000016166	CCNA2|MASTL|DTL|KIF14|CHEK1|FBXO5|-|CDK1|RCC2|PLK1|FOXM1|CCNY|CENPF|CDC25C|
GO:0044459	plasma membrane part	cellular_component	1.5275e-05	0.0033482	129	1233	1185	17822	ENSOARG00000005557,ENSOARG00000017880,ENSOARG00000013861,ENSOARG00000018447,ENSOARG00000007257,ENSOARG00000010669,ENSOARG00000006407,ENSOARG00000014558,ENSOARG00000002959,ENSOARG00000016543,ENSOARG00000009442,ENSOARG00000008370,ENSOARG00000006376,ENSOARG00000008854,ENSOARG00000002223,ENSOARG00000018038,ENSOARG00000004709,ENSOARG00000020797,ENSOARG00000012007,ENSOARG00000003018,ENSOARG00000015144,…	PLSCR1|CA4|MPDZ|SGCB|COL25A1|-|EPHA5|LGR5|FSCN1|CXCL9|AQP3|GPATCH8|LY96|MIGA2|MYOF|P4HB|FXYD1|TPM1|CA11|KCNAB1|SERPINA5|ANKH|KCNC2|B4GALT1|DQA|CD14|SLC9A1|HTR2C|EPHA10|EPHB2|C5|TF|DPP10|HPN|EMILIN1|MMP16|LIN7A|RACGAP1|SLC38A3|NTRK2|KCNK1|CD274|SLC23A1|LGR4|-|SLC34A2|EPHA4|EPHA3|SLC22A5|ATP2C2|SEMA7A|-|ANTXR2|KCNB1|PDGFRA|OCLN|GRIK3|OLFM2|-|SCN2B|SPTBN2|BCAP31|ITGB4|UPK1B|-|-|FOLR1|IRS1|HEG1|TMC4|…
GO:0071229	cellular response to acid	biological_process	1.6407e-05	0.0035054	13	1233	41	17822	ENSOARG00000018035,ENSOARG00000012738,ENSOARG00000004239,ENSOARG00000016440,ENSOARG00000001113,ENSOARG00000016476,ENSOARG00000004871,ENSOARG00000008891,ENSOARG00000001508,ENSOARG00000009085,ENSOARG00000004214,ENSOARG00000019070,ENSOARG00000004127	MMP2|RRAGD|CPEB4|COL5A2|COL16A1|COL3A1|COL1A1|NTRK2|COL1A2|SESN3|FOLR1|PDGFRA|-|
GO:0071230	cellular response to amino acid stimulus	biological_process	1.6407e-05	0.0035054	13	1233	41	17822	ENSOARG00000009085,ENSOARG00000004214,ENSOARG00000019070,ENSOARG00000004127,ENSOARG00000016476,ENSOARG00000004871,ENSOARG00000008891,ENSOARG00000001508,ENSOARG00000004239,ENSOARG00000016440,ENSOARG00000001113,ENSOARG00000018035,ENSOARG00000012738	SESN3|FOLR1|PDGFRA|-|COL3A1|COL1A1|NTRK2|COL1A2|CPEB4|COL5A2|COL16A1|MMP2|RRAGD|
GO:0048518	positive regulation of biological process	biological_process	1.86e-05	0.0039242	323	1233	3575	17822	ENSOARG00000014908,ENSOARG00000013509,ENSOARG00000019683,ENSOARG00000016116,ENSOARG00000013772,ENSOARG00000003112,ENSOARG00000018645,ENSOARG00000020270,ENSOARG00000003236,ENSOARG00000019070,ENSOARG00000012593,ENSOARG00000004655,ENSOARG00000016775,ENSOARG00000005504,ENSOARG00000020580,ENSOARG00000016702,ENSOARG00000005076,ENSOARG00000005582,ENSOARG00000007903,ENSOARG00000010855,ENSOARG00000004689,…	LGR4|CD274|WNT2B|KIF14|ADRB1|AKAP12|ELF5|EPHA4|RBP4|PDGFRA|KCNB1|KIF26B|ATF4|COCH|CHRD|GEN1|DNA2|C5|EPHB2|KL|HPN|CALCOCO2|-|SULF2|SRPX|S100A12|AGPAT2|FAM20A|ELL3|CKAP2|FGFBP1|MYB|ACSL1|ALOX15B|NUSAP1|MYD88|POC1A|LAMTOR2|NTRK2|BTN2A2|RACGAP1|TNFSF11|SEMA3A|FOXO3|COL16A1|TPM1|AGPAT1|PLCG2|GBP5|RASL10B|CD14|MERTK|PDZK1|ATAD2|LUM|ADORA2B|PLK1|PAX5|PPM1E|HTR2C|COL1A1|SLC9A1|MFF|ROBO1|IGFBP4|WIF1|E2F7|…
GO:0042692	muscle cell differentiation	biological_process	1.9477e-05	0.0040178	43	1233	300	17822	ENSOARG00000009378,ENSOARG00000004241,ENSOARG00000020797,ENSOARG00000001617,ENSOARG00000019421,ENSOARG00000008389,ENSOARG00000018187,ENSOARG00000015856,ENSOARG00000013956,ENSOARG00000005100,ENSOARG00000020816,ENSOARG00000006249,ENSOARG00000013619,ENSOARG00000011518,ENSOARG00000015807,ENSOARG00000019070,ENSOARG00000005448,ENSOARG00000014723,ENSOARG00000018630,ENSOARG00000003836,ENSOARG00000018101,…	PDZRN3|SMO|TPM1|MYH10|IGFBP5|ITGA8|COL4A5|IGF1|LGALS1|NPHS1|RORA|TBX3|DKK1|PAX5|UNC13A|PDGFRA|EFNB2|CXCL14|RER1|SLC9A1|SRA1|OLFM2|TNC|NUPR1|RAMP2|CXCL10|FLNC|EPAS1|SMARCD3|SGCB|KEL|WNT4|RBPMS2|UNC13B|RBM24|TBX5|CXCL9|EGR2|CITED2|ISL1|MYOF|-|HLF|
GO:0008144	drug binding	molecular_function	1.952e-05	0.0040178	13	1233	47	17822	ENSOARG00000014321,ENSOARG00000002959,ENSOARG00000007160,ENSOARG00000013782,ENSOARG00000004241,ENSOARG00000017383,ENSOARG00000015382,ENSOARG00000004214,ENSOARG00000017667,ENSOARG00000012272,ENSOARG00000014868,ENSOARG00000015241,ENSOARG00000016452	TOP2A|FSCN1|SRP54|ALB|SMO|HTR2C|-|FOLR1|FKBP10|FKBP5|CHKA|-|PPARG|
GO:0008610	lipid biosynthetic process	biological_process	1.9968e-05	0.0040605	46	1233	336	17822	ENSOARG00000008075,ENSOARG00000004835,ENSOARG00000013163,ENSOARG00000006609,ENSOARG00000009438,ENSOARG00000002593,ENSOARG00000017498,ENSOARG00000015250,ENSOARG00000011235,ENSOARG00000018980,ENSOARG00000012189,ENSOARG00000019129,ENSOARG00000020545,ENSOARG00000001603,ENSOARG00000016144,ENSOARG00000006989,ENSOARG00000007614,ENSOARG00000017961,ENSOARG00000014890,ENSOARG00000007493,ENSOARG00000011798,…	WNT4|BRCA1|ACSM3|INSIG1|APOE|SPTLC2|PCK1|-|-|IDH1|DGAT2|TRIB3|ELOVL1|FABP3|LPIN1|RBP1|ACSL1|HACD3|SPTSSB|DHCR24|INPP4B|FASN|STAR|ALOX15|SPTLC3|DOLK|IDI1|AGPAT2|MSMO1|ETNK1|PLCG2|ACSS2|GPAT4|AGPAT1|EBP|CHKA|GPAM|HTR2C|SCD5|ALDH1A2|PTGS2|ACSM1|ACLY|THRSP|SCD|ADGRF5|
GO:2000026	regulation of multicellular organismal development	biological_process	2.2533e-05	0.0044953	130	1233	1220	17822	ENSOARG00000014723,ENSOARG00000000333,ENSOARG00000018875,ENSOARG00000013619,ENSOARG00000016775,ENSOARG00000003804,ENSOARG00000020270,ENSOARG00000017153,ENSOARG00000019683,ENSOARG00000016116,ENSOARG00000014908,ENSOARG00000000684,ENSOARG00000011642,ENSOARG00000010126,ENSOARG00000013509,ENSOARG00000000776,ENSOARG00000012674,ENSOARG00000007376,ENSOARG00000015286,ENSOARG00000008891,ENSOARG00000016452,…	CXCL14|ADAMTS7|LRRC17|DKK1|ATF4|SEMA7A|EPHA4|EPHA3|WNT2B|KIF14|LGR4|MMRN2|GPR68|LOXL2|CD274|NRK|SLC39A12|TNFSF11|SEMA3A|NTRK2|PPARG|BTN2A2|RACGAP1|DAAM2|FGFBP1|RBP1|MYB|ALOX15B|ELL3|EMILIN1|KL|HPN|SULF2|-|BRCA1|WNT4|ADIPOQ|ANGPT4|AR|CHRD|MKS1|NUPR1|ADAM12|C5|EPHB2|TNFSF13|COL1A1|PRXL2A|ANKH|FOXO3|OBSL1|ECT2|COL3A1|ATAD5|CXCL9|SMOC2|FANCD2|ROBO1|CYP1B1|TLX2|SERPINF1|ISG15|LAMA4|IGSF10|DUSP6|CNTN1|…
GO:0051179	localization	biological_process	2.2639e-05	0.0044953	364	1233	4046	17822	ENSOARG00000014908,ENSOARG00000017065,ENSOARG00000016125,ENSOARG00000016118,ENSOARG00000003769,ENSOARG00000013509,ENSOARG00000000739,ENSOARG00000016116,ENSOARG00000014845,ENSOARG00000003112,ENSOARG00000003236,ENSOARG00000019070,ENSOARG00000012593,ENSOARG00000010904,ENSOARG00000018889,ENSOARG00000016775,ENSOARG00000016894,ENSOARG00000020580,ENSOARG00000000869,ENSOARG00000005582,ENSOARG00000014592,…	LGR4|SLC23A1|TIMM8B|-|TRIM46|CD274|-|KIF14|ESCO2|AKAP12|RBP4|PDGFRA|KCNB1|BICDL1|ANTXR2|ATF4|SEMA3C|CHRD|LMTK2|C5|CXCL6|SLC35A2|SRPX|LIN7A|-|ATP13A4|FGFBP1|-|ACSL1|ALOX15B|LCN2|NUSAP1|KCNK1|DGAT2|NTRK2|RACGAP1|BTN2A2|TNFSF11|SEMA3A|SLC24A3|FOXO3|FAM83D|GPAT4|PLCG2|FXYD1|-|GBP5|RASL10B|ARHGEF16|CMTM6|ERO1A|MERTK|CD14|TTK|KCNC2|PDZK1|ADORA2B|FBLN5|ARMC4|-|PLK1|HTR2C|MX2|COL1A1|SLC16A9|FRMPD1|SLC9A1…
GO:0010564	regulation of cell cycle process	biological_process	2.4314e-05	0.0047719	53	1233	399	17822	ENSOARG00000015665,ENSOARG00000006520,ENSOARG00000016702,ENSOARG00000015873,ENSOARG00000017039,ENSOARG00000014941,ENSOARG00000005076,ENSOARG00000020126,ENSOARG00000015691,ENSOARG00000015486,ENSOARG00000009604,ENSOARG00000012267,ENSOARG00000004835,ENSOARG00000008075,ENSOARG00000009349,ENSOARG00000019052,ENSOARG00000018647,ENSOARG00000020736,ENSOARG00000020348,ENSOARG00000010843,ENSOARG00000006352,…	MAD2L1|UBE2C|GEN1|KIF20A|H2AFX|E2F7|DNA2|BUB1B|PLK4|AXIN2|NDC80|PRC1|BRCA1|WNT4|KNTC1|AURKB|KIF23|ECT2|NUSAP1|DTL|POC1A|RACGAP1|ATAD5|BTN2A2|NUP62|CDK1|E2F8|BRCA2|OBSL1|FOXM1|TOM1L1|IGF1|TICRR|BLM|FBXO5|KLHL13|CLSPN|CIT|CHEK1|KIF14|SND1|RCC2|NEK2|-|TTK|CDC20|CENPF|CDC6|CCNF|PLK1|ZNF268|BUB1|ZWINT|
GO:0006270	DNA replication initiation	biological_process	2.4901e-05	0.0048309	8	1233	19	17822	ENSOARG00000014063,ENSOARG00000010614,ENSOARG00000012797,ENSOARG00000006991,ENSOARG00000006180,ENSOARG00000014143,ENSOARG00000018527,ENSOARG00000011578	CDC6|MCM6|MCM4|-|CCNE2|MCM3|MCM5|TICRR|
GO:0003231	cardiac ventricle development	biological_process	2.7303e-05	0.0051979	20	1233	96	17822	ENSOARG00000006614,ENSOARG00000002608,ENSOARG00000006249,ENSOARG00000005665,ENSOARG00000020233,ENSOARG00000016153,ENSOARG00000008350,ENSOARG00000020812,ENSOARG00000016894,ENSOARG00000008653,ENSOARG00000004078,ENSOARG00000003592,ENSOARG00000010431,ENSOARG00000002790,ENSOARG00000020797,ENSOARG00000001680,ENSOARG00000019313,ENSOARG00000010344,ENSOARG00000018591,ENSOARG00000003916	TBX5|CITED2|TBX3|PTK7|HEG1|CPE|ISL1|PAX8|SEMA3C|FZD2|STRA6|LRP2|CPLANE1|SLIT3|TPM1|SFRP2|PKP2|LTBP1|COL11A1|SMARCD3|
GO:0031262	Ndc80 complex	cellular_component	2.7409e-05	0.0051979	4	1233	4	17822	ENSOARG00000009604,ENSOARG00000011189,ENSOARG00000017725,ENSOARG00000004104	NDC80|NUF2|SPC24|SPC25|
GO:0051302	regulation of cell division	biological_process	2.9515e-05	0.005535	18	1233	82	17822	ENSOARG00000008807,ENSOARG00000015873,ENSOARG00000014941,ENSOARG00000001680,ENSOARG00000011179,ENSOARG00000012875,ENSOARG00000012267,ENSOARG00000016826,ENSOARG00000014713,ENSOARG00000000627,ENSOARG00000016116,ENSOARG00000017221,ENSOARG00000019052,ENSOARG00000014063,ENSOARG00000017343,ENSOARG00000018647,ENSOARG00000020736,ENSOARG00000018102	E2F8|KIF20A|E2F7|SFRP2|BRCA2|BLM|PRC1|KLHL13|ASPM|CIT|KIF14|RBL1|AURKB|CDC6|PLK1|KIF23|ECT2|RACGAP1|
GO:0044770	cell cycle phase transition	biological_process	3.3005e-05	0.0061216	39	1233	265	17822	ENSOARG00000009349,ENSOARG00000019052,ENSOARG00000010843,ENSOARG00000010629,ENSOARG00000012322,ENSOARG00000000423,ENSOARG00000017039,ENSOARG00000016702,ENSOARG00000007721,ENSOARG00000015665,ENSOARG00000016625,ENSOARG00000010671,ENSOARG00000014941,ENSOARG00000005076,ENSOARG00000009604,ENSOARG00000020126,ENSOARG00000004835,ENSOARG00000008907,ENSOARG00000006180,ENSOARG00000009908,ENSOARG00000007151,…	KNTC1|AURKB|DTL|POLE|ATAD5|BTN2A2|H2AFX|GEN1|CKS2|MAD2L1|CCNY|LZTS1|E2F7|DNA2|NDC80|BUB1B|BRCA1|TIMELESS|CCNE2|-|TTK|RCC2|PLK1|CDC6|CENPF|MASTL|ZWINT|BUB1|CDK1|FOXM1|CDC25C|BLM|CCNA2|TICRR|IQGAP3|KIF14|CHEK1|CLSPN|FBXO5|
GO:0007155	cell adhesion	biological_process	3.4196e-05	0.0062735	79	1233	623	17822	ENSOARG00000014778,ENSOARG00000014957,ENSOARG00000014312,ENSOARG00000018774,ENSOARG00000001113,ENSOARG00000014523,ENSOARG00000001829,ENSOARG00000005448,ENSOARG00000019835,ENSOARG00000013934,ENSOARG00000019404,ENSOARG00000004871,ENSOARG00000018483,ENSOARG00000005100,ENSOARG00000009544,ENSOARG00000014425,ENSOARG00000014253,ENSOARG00000008645,ENSOARG00000009764,ENSOARG00000005022,ENSOARG00000003894,…	LYN|PCDH9|AJAP1|PCDHAC2|COL16A1|PCDH10|CDH11|EFNB2|GSK3B|FREM1|FBLN1|COL1A1|ITGA11|NPHS1|B4GALT1|MERTK|SLC7A11|CCL28|ITGB4|SMOC2|THBS3|COL5A3|ANGPT1|ROBO1|MPDZ|ECM2|-|ITGA4|PCDH18|FN1|COL3A1|GPATCH8|CCDC80|GRID2|NID2|CITED2|COL5A1|ITGA8|CLSTN3|KIF14|EPHB1|COL11A1|NFASC|CDH7|THBS4|-|STK10|KIF26B|CYTIP|CYP1B1|PDGFRA|SPP1|LAMA4|FBN1|VCAN|RCC2|CTNNAL1|EPHA3|PKP2|WNT4|ROR2|ADIPOQ|FAT3|HAS2|EPB41L4B|-|…
GO:0000793	condensed chromosome	cellular_component	3.4705e-05	0.0062984	22	1233	111	17822	ENSOARG00000004016,ENSOARG00000011466,ENSOARG00000017343,ENSOARG00000007995,ENSOARG00000019052,ENSOARG00000008368,ENSOARG00000020247,ENSOARG00000013908,ENSOARG00000014305,ENSOARG00000007399,ENSOARG00000014321,ENSOARG00000017039,ENSOARG00000020254,ENSOARG00000011179,ENSOARG00000004359,ENSOARG00000012875,ENSOARG00000009604,ENSOARG00000020126,ENSOARG00000019189,ENSOARG00000004835,ENSOARG00000004104,…	NCAPG|NEK2|PLK1|NCAPG2|AURKB|CENPF|KNL1|NCAPH|BUB1|SMC2|TOP2A|H2AFX|RAD51|BRCA2|SKA1|BLM|NDC80|BUB1B|HJURP|BRCA1|SPC25|FANCD2|
GO:0051256	spindle midzone assembly involved in mitosis	biological_process	3.5117e-05	0.0063043	4	1233	4	17822	ENSOARG00000019052,ENSOARG00000018102,ENSOARG00000015491,ENSOARG00000018647	AURKB|RACGAP1|KIF4A|KIF23|
GO:0043568	positive regulation of insulin-like growth factor receptor signaling pathway	biological_process	3.5485e-05	0.0063043	5	1233	7	17822	ENSOARG00000014525,ENSOARG00000019421,ENSOARG00000003438,ENSOARG00000015856,ENSOARG00000014604	AR|IGFBP5|CDH3|IGF1|IGFBP4|
GO:1901605	alpha-amino acid metabolic process	biological_process	3.6421e-05	0.0064033	25	1233	141	17822	ENSOARG00000009367,ENSOARG00000015870,ENSOARG00000009930,ENSOARG00000012226,ENSOARG00000004686,ENSOARG00000003928,ENSOARG00000004214,ENSOARG00000004327,ENSOARG00000018580,ENSOARG00000013672,ENSOARG00000021170,ENSOARG00000013849,ENSOARG00000017585,ENSOARG00000019222,ENSOARG00000007692,ENSOARG00000014198,ENSOARG00000014319,ENSOARG00000018038,ENSOARG00000017754,ENSOARG00000018548,ENSOARG00000005685,…	TYMS|PAH|PSPH|BCAT2|ASNS|HNF4A|FOLR1|GNMT|AASS|GLDC|ARG2|-|ERO1A|CAD|ASS1|GCAT|DDAH1|P4HB|PYCR1|SHMT1|PLOD2|-|ALDH1L1|GCH1|PSAT1|
GO:0048514	blood vessel morphogenesis	biological_process	3.7807e-05	0.0065784	51	1233	374	17822	ENSOARG00000015737,ENSOARG00000007954,ENSOARG00000002608,ENSOARG00000019087,ENSOARG00000020233,ENSOARG00000010962,ENSOARG00000018896,ENSOARG00000016476,ENSOARG00000004787,ENSOARG00000008891,ENSOARG00000016452,ENSOARG00000008350,ENSOARG00000009241,ENSOARG00000010290,ENSOARG00000012241,ENSOARG00000005582,ENSOARG00000014941,ENSOARG00000007903,ENSOARG00000015100,ENSOARG00000018898,ENSOARG00000000851,…	DCN|FGFBP1|CITED2|EMILIN1|HEG1|ADAMTS9|FZD5|COL3A1|SLIT2|NTRK2|PPARG|ISL1|CCL8|PLXDC1|ADAM12|C5|E2F7|EPHB2|ANGPT1|ANGPT4|ADGRA2|ROBO1|SMOC2|BRCA1|WNT4|EPAS1|RNF213|APOE|RAMP2|LOX|MCAM|SCG2|B4GALT1|RORA|STRA6|LRP2|SERPINF1|EFNB2|CYP1B1|PDGFRA|XDH|ANGPTL4|SFRP2|SMO|MMRN2|LOXL2|ENPEP|THBS4|E2F8|WARS|EPHB1|
GO:0032465	regulation of cytokinesis	biological_process	3.8458e-05	0.0066234	14	1233	54	17822	ENSOARG00000000627,ENSOARG00000016116,ENSOARG00000012267,ENSOARG00000018102,ENSOARG00000016826,ENSOARG00000020736,ENSOARG00000017343,ENSOARG00000018647,ENSOARG00000019052,ENSOARG00000014941,ENSOARG00000014063,ENSOARG00000011179,ENSOARG00000015873,ENSOARG00000008807	CIT|KIF14|PRC1|RACGAP1|KLHL13|ECT2|PLK1|KIF23|AURKB|E2F7|CDC6|BRCA2|KIF20A|E2F8|
GO:0051988	regulation of attachment of spindle microtubules to kinetochore	biological_process	4.0329e-05	0.0068755	5	1233	7	17822	ENSOARG00000018102,ENSOARG00000010902,ENSOARG00000020736,ENSOARG00000011466,ENSOARG00000001001	RACGAP1|RCC2|ECT2|NEK2|-|
GO:0010997	anaphase-promoting complex binding	molecular_function	4.1157e-05	0.0069464	5	1233	8	17822	ENSOARG00000017343,ENSOARG00000003968,ENSOARG00000019542,ENSOARG00000011213,ENSOARG00000020542	PLK1|FBXO5|CLSPN|-|CDC20|
GO:0071103	DNA conformation change	biological_process	4.4417e-05	0.0074225	26	1233	167	17822	ENSOARG00000007399,ENSOARG00000014321,ENSOARG00000012797,ENSOARG00000020721,ENSOARG00000016369,ENSOARG00000020254,ENSOARG00000005076,ENSOARG00000012875,ENSOARG00000015382,ENSOARG00000020077,ENSOARG00000004495,ENSOARG00000020057,ENSOARG00000020085,ENSOARG00000015241,ENSOARG00000019189,ENSOARG00000004016,ENSOARG00000010614,ENSOARG00000020071,ENSOARG00000020063,ENSOARG00000009704,ENSOARG00000013908,…	SMC2|TOP2A|MCM4|PIF1|DDX1|RAD51|DNA2|BLM|-|HIST1H1T|HELLS|-|-|-|HJURP|NCAPG|MCM6|-|HIST1H1D|CHAF1A|NCAPH|-|NUSAP1|CENPP|RECQL4|-|
GO:0022610	biological adhesion	biological_process	4.5486e-05	0.0075265	79	1233	629	17822	ENSOARG00000014039,ENSOARG00000003894,ENSOARG00000009764,ENSOARG00000005022,ENSOARG00000018242,ENSOARG00000008233,ENSOARG00000016739,ENSOARG00000013861,ENSOARG00000015100,ENSOARG00000008370,ENSOARG00000016476,ENSOARG00000019329,ENSOARG00000014358,ENSOARG00000016867,ENSOARG00000002129,ENSOARG00000002608,ENSOARG00000020710,ENSOARG00000018241,ENSOARG00000019332,ENSOARG00000014312,ENSOARG00000014778,…	COL5A3|THBS3|ITGB4|SMOC2|-|ECM2|ROBO1|MPDZ|ANGPT1|GPATCH8|COL3A1|FN1|PCDH18|ITGA4|COL5A1|CITED2|NID2|GRID2|CCDC80|AJAP1|LYN|PCDH9|PCDH10|COL16A1|PCDHAC2|COL1A1|FBLN1|FREM1|GSK3B|EFNB2|CDH11|CCL28|SLC7A11|MERTK|B4GALT1|ITGA11|NPHS1|ADIPOQ|FAT3|ROR2|WNT4|PKP2|TNC|CHRD|CDH16|-|EPB41L4B|HAS2|ABI3BP|TNFSF11|PCDHGC3|PIEZO1|PCDH1|RND1|EMILIN1|NCAM2|CDH3|ALOX15|COL11A1|EPHB1|KIF14|ITGA8|CLSTN3|STK10|-|TH…
GO:0030496	midbody	cellular_component	4.6186e-05	0.0075683	21	1233	106	17822	ENSOARG00000015873,ENSOARG00000004361,ENSOARG00000004318,ENSOARG00000019830,ENSOARG00000001617,ENSOARG00000012267,ENSOARG00000016116,ENSOARG00000014713,ENSOARG00000011466,ENSOARG00000010902,ENSOARG00000003802,ENSOARG00000019052,ENSOARG00000008368,ENSOARG00000018647,ENSOARG00000017343,ENSOARG00000020736,ENSOARG00000003158,ENSOARG00000018102,ENSOARG00000013686,ENSOARG00000015491,ENSOARG00000020471	KIF20A|ANLN|CDK1|CDCA8|MYH10|PRC1|KIF14|ASPM|NEK2|RCC2|SCCPDH|AURKB|CENPF|KIF23|PLK1|ECT2|CEP55|RACGAP1|NUP62|KIF4A|SLC2A1|
GO:0031226	intrinsic to plasma membrane	cellular_component	4.7641e-05	0.0077317	70	1233	566	17822	ENSOARG00000013918,ENSOARG00000006939,ENSOARG00000003018,ENSOARG00000013109,ENSOARG00000009510,ENSOARG00000015578,ENSOARG00000018857,ENSOARG00000018795,ENSOARG00000005124,ENSOARG00000003836,ENSOARG00000004078,ENSOARG00000004683,ENSOARG00000020169,ENSOARG00000019848,ENSOARG00000017383,ENSOARG00000025180,ENSOARG00000012969,ENSOARG00000014737,ENSOARG00000018483,ENSOARG00000005333,ENSOARG00000006407,…	IL12RB1|TENM3|KCNAB1|ANKH|C9|LRRC8C|SLC1A2|NTNG1|TRPA1|SLC9A1|STRA6|PRND|MFSD2A|EPHA10|HTR2C|CD14|SLC24A4|KCNC2|ITGA11|-|EPHA5|-|ITGB4|COL25A1|FOLR1|OLFM2|GRIK3|PLSCR1|SCN2B|BCAP31|-|CA4|GPATCH8|LY96|ITGA4|MIGA2|TMC4|LGR5|GRID2|EPHB1|GRIN2A|SLC1A1|ITGA8|-|LGR4|-|KCNB1|PDGFRA|EPHA3|PTK7|EPHA4|KIAA1324|UGT1A1|ABCC11|DPP10|HPN|EPHB2|SLC22A17|C5|SCN4B|HAS2|SLC38A3|NTRK2|SLC2A1|KCNK1|TMC5|EMILIN1|MS4A…
GO:0051240	positive regulation of multicellular organismal process	biological_process	4.966e-05	0.0079825	60	1233	490	17822	ENSOARG00000006376,ENSOARG00000008891,ENSOARG00000007376,ENSOARG00000005491,ENSOARG00000001031,ENSOARG00000008350,ENSOARG00000020233,ENSOARG00000018613,ENSOARG00000014227,ENSOARG00000003764,ENSOARG00000018896,ENSOARG00000006614,ENSOARG00000010235,ENSOARG00000004007,ENSOARG00000020509,ENSOARG00000004835,ENSOARG00000008075,ENSOARG00000010080,ENSOARG00000010855,ENSOARG00000009438,ENSOARG00000007903,…	LY96|NTRK2|TNFSF11|HK1|MYD88|ISL1|HEG1|ALOX15B|SUCO|AGPAT2|FZD5|TBX5|TMF1|LIPG|ADIPOQ|BRCA1|WNT4|SULF2|KL|APOE|EPHB2|DDX1|C5|HHLA2|ATP8A2|AR|NFE2L2|ATF4|SLC9A1|ISG15|GCH1|PAX8|LBP|CYP1B1|GPAM|SLC22A5|SYTL2|ADORA2B|EPHA4|PTGS2|RGS2|SEMA7A|CD14|LUM|RORA|ADRB1|IL12RB1|LRP1|FBXO5|GRIN2A|SLC1A1|WNT2B|CLSTN3|IGF1|AGPAT1|SMO|TPM1|TGFB3|PLCG2|LGR4|
GO:0010575	positive regulation vascular endothelial growth factor production	biological_process	6.3283e-05	0.01001	8	1233	20	17822	ENSOARG00000008350,ENSOARG00000009090,ENSOARG00000016775,ENSOARG00000004835,ENSOARG00000010080,ENSOARG00000020816,ENSOARG00000017486,ENSOARG00000005582	ISL1|CYP1B1|ATF4|BRCA1|SULF2|RORA|ADORA2B|C5|
GO:0000226	microtubule cytoskeleton organization	biological_process	6.3458e-05	0.01001	50	1233	366	17822	ENSOARG00000015491,ENSOARG00000019835,ENSOARG00000020247,ENSOARG00000001001,ENSOARG00000021014,ENSOARG00000018424,ENSOARG00000016587,ENSOARG00000017343,ENSOARG00000017153,ENSOARG00000005456,ENSOARG00000010902,ENSOARG00000004281,ENSOARG00000005161,ENSOARG00000020542,ENSOARG00000011466,ENSOARG00000015211,ENSOARG00000003968,ENSOARG00000004104,ENSOARG00000003769,ENSOARG00000020239,ENSOARG00000011179,…	KIF4A|GSK3B|KNL1|-|CEP152|CCNF|ESPL1|PLK1|EPHA3|BIRC5|RCC2|NEFH|DNAH1|CDC20|NEK2|KIF18A|FBXO5|SPC25|TRIM46|OBSL1|BRCA2|NUP62|RACGAP1|STMND1|POC1A|ECT2|NUSAP1|SLC39A12|CKAP2|MAP1A|KIF23|KIFC1|AURKB|CAPN6|-|KIF2C|ASPM|DOCK7|BRCA1|TRIM36|PRC1|-|NDC80|AUNIP|PLK4|SKA1|MAP1B|GEN1|KIF20A|AURKA|
GO:0044281	small molecule metabolic process	biological_process	6.9194e-05	0.010813	139	1233	1341	17822	ENSOARG00000012341,ENSOARG00000012085,ENSOARG00000013849,ENSOARG00000018580,ENSOARG00000014590,ENSOARG00000001516,ENSOARG00000020270,ENSOARG00000017153,ENSOARG00000013772,ENSOARG00000020816,ENSOARG00000014674,ENSOARG00000005335,ENSOARG00000017754,ENSOARG00000001949,ENSOARG00000000269,ENSOARG00000001965,ENSOARG00000010575,ENSOARG00000013672,ENSOARG00000010080,ENSOARG00000008075,ENSOARG00000004835,…	EBP|TARS|-|AASS|CRYM|SERINC2|EPHA4|EPHA3|ADRB1|RORA|SCD|PGD|PYCR1|ARHGAP26|RASGEF1B|-|SUOX|GLDC|SULF2|WNT4|BRCA1|ADIPOQ|GALK1|RBP1|ACSL1|ALOX15B|HPGDS|GNE|AHCYL2|DIO2|GCAT|AARS|ASS1|NTRK2|RACGAP1|FABP3|LONP2|MTMR7|PLCG2|ACSS2|GPAT4|ERO1A|GNMT|SLC2A9|PLA2G4A|ADORA2B|CRABP1|ABCG2|SDSL|GCH1|-|SLC16A9|RGS4|PLOD2|SRGAP1|ALDH1A2|PLSCR1|SPTLC2|ASAP3|HYAL4|EPHA5|BCAT2|ASNS|PROM2|ALDH1L1|MYOF|FAH|SHMT1|EC…
GO:0051383	kinetochore organization	biological_process	7.3757e-05	0.011421	7	1233	16	17822	ENSOARG00000008206,ENSOARG00000005750,ENSOARG00000003186,ENSOARG00000007744,ENSOARG00000007399,ENSOARG00000006321,ENSOARG00000009604	CENPN|CENPH|CENPT|CENPW|SMC2|CENPK|NDC80|
GO:0061061	muscle structure development	biological_process	8.0955e-05	0.012421	51	1233	396	17822	ENSOARG00000009378,ENSOARG00000004241,ENSOARG00000020797,ENSOARG00000019421,ENSOARG00000001617,ENSOARG00000018187,ENSOARG00000008389,ENSOARG00000015856,ENSOARG00000018591,ENSOARG00000020674,ENSOARG00000013956,ENSOARG00000020816,ENSOARG00000005100,ENSOARG00000008368,ENSOARG00000006249,ENSOARG00000011518,ENSOARG00000013619,ENSOARG00000015807,ENSOARG00000019070,ENSOARG00000014723,ENSOARG00000005448,…	PDZRN3|SMO|TPM1|IGFBP5|MYH10|COL4A5|ITGA8|IGF1|COL11A1|FXR1|LGALS1|RORA|NPHS1|CENPF|TBX3|PAX5|DKK1|UNC13A|PDGFRA|CXCL14|EFNB2|RER1|SLC9A1|LRP2|SRA1|STRA6|OLFM2|NUPR1|TNC|PKP2|RAMP2|FLNC|CXCL10|SMARCD3|EPAS1|SGCB|KEL|WNT4|RBPMS2|UNC13B|RBM24|TBX5|HEG1|CXCL9|CITED2|EGR2|ISL1|MYOF|-|COL3A1|HLF|
GO:0048248	CXCR3 chemokine receptor binding	molecular_function	9.7728e-05	0.01486	3	1233	3	17822	ENSOARG00000016543,ENSOARG00000016668,ENSOARG00000016611	CXCL9|CXCL11|CXCL10|
GO:0044710	single-organism metabolic process	biological_process	0.00010206	0.01535	219	1233	2369	17822	ENSOARG00000000269,ENSOARG00000001949,ENSOARG00000010575,ENSOARG00000001965,ENSOARG00000020509,ENSOARG00000004007,ENSOARG00000009600,ENSOARG00000013672,ENSOARG00000010080,ENSOARG00000008075,ENSOARG00000004835,ENSOARG00000010855,ENSOARG00000012392,ENSOARG00000014271,ENSOARG00000011798,ENSOARG00000017685,ENSOARG00000019087,ENSOARG00000006989,ENSOARG00000007614,ENSOARG00000018613,ENSOARG00000005286,…	RASGEF1B|ARHGAP26|SUOX|-|ADIPOQ|LIPG|GALK1|GLDC|SULF2|WNT4|BRCA1|KL|MRC2|MOXD1|INPP4B|HPGDS|EMILIN1|RBP1|ACSL1|ALOX15B|AARS|AGPAT2|ASS1|DIO2|AHCYL2|GNE|MMP16|GCAT|NTRK2|RACGAP1|TYR|FABP3|LONP2|MTMR7|DGAT2|LOXL2|EBP|ALDH1A1|AASS|CRYM|SERINC2|TARS|-|CST3|EPHA3|-|RBP4|EPHA4|SERPINH1|ADGRF5|SCD|ADRB1|LPCAT4|RORA|PGD|PDGFRA|P3H4|PYCR1|SPTLC2|PLSCR1|ASAP3|EPHA5|HYAL4|BCAT2|ASNS|AADAC|COL5A1|PLCH1|PROM2…
GO:0005783	endoplasmic reticulum	cellular_component	0.00010341	0.01535	89	1233	807	17822	ENSOARG00000014674,ENSOARG00000013207,ENSOARG00000019872,ENSOARG00000017736,ENSOARG00000019217,ENSOARG00000011824,ENSOARG00000017538,ENSOARG00000001249,ENSOARG00000001508,ENSOARG00000010126,ENSOARG00000008288,ENSOARG00000017490,ENSOARG00000012341,ENSOARG00000004239,ENSOARG00000001551,ENSOARG00000008389,ENSOARG00000016340,ENSOARG00000009911,ENSOARG00000008094,ENSOARG00000005625,ENSOARG00000013077,…	SCD|RCN3|LPCAT4|RRBP1|UGT1A1|SERPINH1|P3H4|SCD5|COL1A2|LOXL2|NECAB3|THBS4|EBP|CPEB4|BCHE|ITGA8|NBAS|PROM1|EPHB1|GRIN2A|RETREG1|AGPAT2|SPTLC3|DOLK|SLC36A1|ADAMTS9|FAM20A|SUCO|PIEZO1|ATP10A|DGAT2|WISP3|SLC39A7|FMO3|SEC11C|SPPL2A|HPN|MOXD1|SLC35A2|ADIPOQ|ATL2|INSIG1|SEC62|SULF2|SRPX|TPD52|SLC37A1|PLA2G4A|PTN|PTGS2|FKBP7|HM13|PLOD2|ACO1|LRP2|RAB18|ALB|AGPAT1|GPAT4|-|-|DNAJC3|LRRC8C|ERO1A|AADAC|HACD3|…
GO:0003205	cardiac chamber development	biological_process	0.00010368	0.01535	23	1233	126	17822	ENSOARG00000002608,ENSOARG00000006249,ENSOARG00000005665,ENSOARG00000020233,ENSOARG00000006614,ENSOARG00000016894,ENSOARG00000008653,ENSOARG00000004078,ENSOARG00000010431,ENSOARG00000003592,ENSOARG00000016153,ENSOARG00000000537,ENSOARG00000008350,ENSOARG00000020812,ENSOARG00000020797,ENSOARG00000001680,ENSOARG00000004241,ENSOARG00000002790,ENSOARG00000010344,ENSOARG00000018591,ENSOARG00000003916,…	CITED2|TBX3|PTK7|HEG1|TBX5|SEMA3C|FZD2|STRA6|CPLANE1|LRP2|CPE|ANK2|ISL1|PAX8|TPM1|SFRP2|SMO|SLIT3|LTBP1|COL11A1|SMARCD3|PKP2|MYH10|
GO:0071702	organic substance transport	biological_process	0.00010706	0.015713	135	1233	1349	17822	ENSOARG00000007935,ENSOARG00000020568,ENSOARG00000012527,ENSOARG00000025180,ENSOARG00000004871,ENSOARG00000006506,ENSOARG00000007666,ENSOARG00000012394,ENSOARG00000015121,ENSOARG00000006214,ENSOARG00000015297,ENSOARG00000007831,ENSOARG00000004707,ENSOARG00000018657,ENSOARG00000009442,ENSOARG00000002969,ENSOARG00000005491,ENSOARG00000004546,ENSOARG00000020736,ENSOARG00000006004,ENSOARG00000020979,…	PLA2G4A|PDZK1|SFT2D2|CD14|COL1A1|SLC29A3|SLC25A4|MPC2|CMTM6|RASL10B|GBP5|SLC2A9|TOM1L1|-|AQP3|SSR3|HK1|-|ECT2|SCP2|AP4E1|SRP54|CA4|ATP8B2|MFF|EPHA5|TMF1|VPS35|SIDT1|RBP4|SLC22A5|AKAP12|BIRC5|BAG3|-|KCNB1|CD274|TIMM8B|SLC23A1|GPR68|LGR4|CRYM|ACSL1|ALOX15B|SLC1A4|LIN7A|UNC13B|SLC22A16|TNFSF11|BTN2A2|SLC38A3|PPARG|NTRK2|LONP2|FABP3|C5|LMTK2|LIPG|PLIN2|ADIPOQ|SLC35A2|MPC1|NAGPA|SLC37A1|SLC7A11|SYTL2|…
GO:0042555	MCM complex	cellular_component	0.0001117	0.016252	6	1233	12	17822	ENSOARG00000014143,ENSOARG00000006991,ENSOARG00000013311,ENSOARG00000010614,ENSOARG00000018527,ENSOARG00000012797	MCM3|-|TONSL|MCM6|MCM5|MCM4|
GO:0006820	anion transport	biological_process	0.0001137	0.016305	46	1233	340	17822	ENSOARG00000009488,ENSOARG00000007614,ENSOARG00000020004,ENSOARG00000008663,ENSOARG00000010017,ENSOARG00000020471,ENSOARG00000007376,ENSOARG00000001827,ENSOARG00000008891,ENSOARG00000009140,ENSOARG00000018102,ENSOARG00000010284,ENSOARG00000009381,ENSOARG00000009194,ENSOARG00000003451,ENSOARG00000001603,ENSOARG00000002448,ENSOARG00000014229,ENSOARG00000017880,ENSOARG00000007339,ENSOARG00000013009,…	-|ACSL1|SLC1A4|SLC36A1|SLC22A16|SLC2A1|TNFSF11|SLC25A29|NTRK2|LRRC8A|RACGAP1|SLC38A3|-|ATP10A|SLC20A2|FABP3|ATP8B2|SLC5A5|CA4|PLA2G12B|ATP8A2|ABCC11|PLIN2|APOE|FOLR1|MPC1|SLC37A1|PLA2G4A|SLC7A11|SLC22A5|PDZK1|-|ATF4|MFSD2A|SLC25A4|SLC1A2|SLC7A5|MPC2|SLC23A1|SLC1A5|SLC34A2|CRYM|LRRC8C|SLC2A9|SLC1A1|ANKH|
GO:0090068	positive regulation of cell cycle process	biological_process	0.00011399	0.016305	24	1233	140	17822	ENSOARG00000010902,ENSOARG00000018647,ENSOARG00000019052,ENSOARG00000014063,ENSOARG00000006352,ENSOARG00000020736,ENSOARG00000020348,ENSOARG00000010843,ENSOARG00000013686,ENSOARG00000018102,ENSOARG00000015665,ENSOARG00000004318,ENSOARG00000006520,ENSOARG00000008807,ENSOARG00000016702,ENSOARG00000014941,ENSOARG00000015856,ENSOARG00000009604,ENSOARG00000015691,ENSOARG00000000627,ENSOARG00000008075,…	RCC2|KIF23|AURKB|CDC6|POC1A|ECT2|NUSAP1|DTL|NUP62|RACGAP1|MAD2L1|CDK1|UBE2C|E2F8|GEN1|E2F7|IGF1|NDC80|PLK4|CIT|WNT4|BRCA1|KIF14|FBXO5|
GO:0007507	heart development	biological_process	0.00012871	0.018255	48	1233	358	17822	ENSOARG00000003452,ENSOARG00000000317,ENSOARG00000019313,ENSOARG00000004214,ENSOARG00000015486,ENSOARG00000010344,ENSOARG00000003916,ENSOARG00000018447,ENSOARG00000016739,ENSOARG00000014891,ENSOARG00000008350,ENSOARG00000011235,ENSOARG00000016476,ENSOARG00000008653,ENSOARG00000010431,ENSOARG00000011940,ENSOARG00000010962,ENSOARG00000006614,ENSOARG00000020233,ENSOARG00000014165,ENSOARG00000019087,…	RAMP2|LOX|PKP2|FOLR1|AXIN2|LTBP1|SMARCD3|SGCB|ROBO1|APLN|ISL1|-|COL3A1|FZD2|CPLANE1|RBM24|ADAMTS9|TBX5|HEG1|RIPPLY3|EMILIN1|COL5A1|CITED2|MYH10|IGF1|COL11A1|SLIT3|TPM1|SFRP2|SMO|PDGFRA|ALDH1A2|DKK1|PAX8|DNAH11|CPE|ANK2|EFNB2|DUSP6|SEMA3C|STRA6|LRP2|SLC9A1|FBN1|NDRG4|PTK7|ARMC4|TBX3|
GO:0034508	centromere complex assembly	biological_process	0.00013069	0.018381	8	1233	23	17822	ENSOARG00000019189,ENSOARG00000008217,ENSOARG00000003186,ENSOARG00000006321,ENSOARG00000004495,ENSOARG00000008206,ENSOARG00000005750,ENSOARG00000007744	HJURP|CENPP|CENPT|CENPK|HELLS|CENPN|CENPH|CENPW|
GO:0005614	interstitial matrix	cellular_component	0.00013287	0.018534	6	1233	11	17822	ENSOARG00000005022,ENSOARG00000008233,ENSOARG00000005941,ENSOARG00000018194,ENSOARG00000019332,ENSOARG00000008537	SMOC2|ECM2|TNC|ABI3BP|CCDC80|NAV2|
GO:0010574	regulation of vascular endothelial growth factor production	biological_process	0.00014623	0.02023	8	1233	23	17822	ENSOARG00000016775,ENSOARG00000004835,ENSOARG00000010080,ENSOARG00000008350,ENSOARG00000009090,ENSOARG00000017486,ENSOARG00000005582,ENSOARG00000020816	ATF4|BRCA1|SULF2|ISL1|CYP1B1|ADORA2B|C5|RORA|
GO:1902100	negative regulation of metaphase/anaphase transition of cell cycle	biological_process	0.00015973	0.021918	9	1233	30	17822	ENSOARG00000014305,ENSOARG00000003968,ENSOARG00000020126,ENSOARG00000009604,ENSOARG00000019052,ENSOARG00000017343,ENSOARG00000016702,ENSOARG00000007151,ENSOARG00000015665	BUB1|FBXO5|BUB1B|NDC80|AURKB|PLK1|GEN1|TTK|MAD2L1|
GO:0044763	single-organism cellular process	biological_process	0.0001621	0.022064	725	1233	9244	17822	ENSOARG00000013861,ENSOARG00000016739,ENSOARG00000003121,ENSOARG00000014941,ENSOARG00000007160,ENSOARG00000001534,ENSOARG00000011782,ENSOARG00000003894,ENSOARG00000010669,ENSOARG00000010235,ENSOARG00000007257,ENSOARG00000005022,ENSOARG00000009007,ENSOARG00000009442,ENSOARG00000014447,ENSOARG00000002959,ENSOARG00000014558,ENSOARG00000004127,ENSOARG00000002969,ENSOARG00000006801,ENSOARG00000002462,…	MPDZ|ROBO1|WIF1|E2F7|SRP54|PIEZO2|SLC17A9|THBS3|-|TMF1|COL25A1|SMOC2|MROH2B|AQP3|KCNJ15|FSCN1|LGR5|-|SSR3|TSKU|GPAT4|PLCG2|MYT1L|THSD4|GBP5|ARHGEF16|XAF1|CMTM6|MERTK|CD14|TTK|LUM|ATAD2|ADORA2B|TPD52|FBLN5|SRGAP1|PPM1E|EPHA10|PAX5|FREM1|HTR2C|CDH11|HKDC1|CHRD|GEN1|APLN|LZTS1|EPHB2|RASGEF1B|KL|CALCOCO2|SLC35A2|RAD51AP1|LIN7A|KNTC1|PLEKHG1|ELL3|FGFBP1|CKAP2|UHRF1|ACSL1|MYB|NUSAP1|LCN2|MYD88|LAMTOR2|…
GO:0006260	DNA replication	biological_process	0.00016435	0.022191	32	1233	222	17822	ENSOARG00000007717,ENSOARG00000013311,ENSOARG00000008807,ENSOARG00000012797,ENSOARG00000017133,ENSOARG00000020607,ENSOARG00000011179,ENSOARG00000011578,ENSOARG00000011565,ENSOARG00000012875,ENSOARG00000014176,ENSOARG00000003968,ENSOARG00000014845,ENSOARG00000006180,ENSOARG00000006991,ENSOARG00000010614,ENSOARG00000011466,ENSOARG00000014063,ENSOARG00000020009,ENSOARG00000011432,ENSOARG00000012917,…	GINS1|TONSL|E2F8|MCM4|PCNA|POLE2|BRCA2|TICRR|LIG1|BLM|CCNA2|FBXO5|ESCO2|CCNE2|-|MCM6|NEK2|CDC6|POLQ|GINS2|RECQL4|GEN1|PIF1|DNA2|RAD51|E2F7|MCM5|AURKB|POLE|RFC3|MCM3|ATAD5|
GO:0030154	cell differentiation	biological_process	0.00016733	0.022308	219	1233	2330	17822	ENSOARG00000020797,ENSOARG00000000644,ENSOARG00000002462,ENSOARG00000008988,ENSOARG00000005304,ENSOARG00000020239,ENSOARG00000010741,ENSOARG00000010682,ENSOARG00000017585,ENSOARG00000008295,ENSOARG00000010287,ENSOARG00000014425,ENSOARG00000009544,ENSOARG00000005100,ENSOARG00000004871,ENSOARG00000019404,ENSOARG00000003836,ENSOARG00000020860,ENSOARG00000011518,ENSOARG00000015807,ENSOARG00000017383,…	TPM1|FAM83D|GPAT4|PLCG2|MYT1L|OBSL1|FOXO3|PACSIN1|ERO1A|TPD52|PRXL2A|MERTK|B4GALT1|NPHS1|COL1A1|FBLN1|SLC9A1|ALDH1A2|PAX5|UNC13A|HTR2C|CDH11|E2F7|ROBO1|WIF1|TMF1|FANCD2|EPHA5|DOCK7|COL25A1|SGCB|FLNC|DNASE1L3|CXCL9|RBM46|LGR5|JDP2|HLF|COL3A1|TSKU|ECT2|MYOF|TRIM46|LOXL2|PDZRN3|TOP2A|LGR4|GPR68|KIF14|WNT2B|EPHA3|SERPINH1|ELF5|EPHA4|SEMA7A|ADGRF5|ESCO2|ADRB1|RORA|BICDL1|SEMA3C|PDGFRA|LRRC17|DKK1|ADAM…
GO:0043950	positive regulation of cAMP-mediated signaling	biological_process	0.00016786	0.022308	4	1233	6	17822	ENSOARG00000016668,ENSOARG00000016543,ENSOARG00000013772,ENSOARG00000016611	CXCL11|CXCL9|ADRB1|CXCL10|
GO:0043168	anion binding	molecular_function	0.00017668	0.023297	219	1233	2286	17822	ENSOARG00000011051,ENSOARG00000011817,ENSOARG00000014858,ENSOARG00000011235,ENSOARG00000019129,ENSOARG00000019052,ENSOARG00000007493,ENSOARG00000017168,ENSOARG00000012286,ENSOARG00000019332,ENSOARG00000019222,ENSOARG00000001102,ENSOARG00000015680,ENSOARG00000008997,ENSOARG00000020266,ENSOARG00000016046,ENSOARG00000004214,ENSOARG00000009438,ENSOARG00000020126,ENSOARG00000015691,ENSOARG00000014702,…	CRISPLD2|ATP2B2|PBK|-|TRIB3|AURKB|DHCR24|FASN|ADCY10|CCDC80|CAD|KIF2C|ATP2B1|PYGM|TTF2|RAB2A|FOLR1|APOE|BUB1B|PLK4|ADCY2|TRIB1|KIF18B|SPTBN2|MELK|AURKA|RHOU|AK2|BUB1|ERCC6L|GSK3B|SYTL2|RAD54L|PSD3|LYN|HNF4A|BLM|-|MYH10|HELLS|RAB25|XDH|-|ALB|-|RAB18|CDK1|IFT27|MCM3|SLIT2|ABI3BP|LIPH|-|ATP10A|SQLE|DAPK1|-|MICAL2|NAV2|PSD4|KIF23|RND1|SPTLC3|ALOX15|DCLK3|ROR2|ABCC11|SMARCA1|PANK3|ATL2|PLCL1|CXCL10|JA…
GO:0060537	muscle tissue development	biological_process	0.00017956	0.023493	44	1233	333	17822	ENSOARG00000004489,ENSOARG00000002608,ENSOARG00000020233,ENSOARG00000016543,ENSOARG00000006614,ENSOARG00000010962,ENSOARG00000011940,ENSOARG00000012072,ENSOARG00000005301,ENSOARG00000016476,ENSOARG00000011235,ENSOARG00000002223,ENSOARG00000008350,ENSOARG00000005941,ENSOARG00000003184,ENSOARG00000018447,ENSOARG00000017308,ENSOARG00000016611,ENSOARG00000019313,ENSOARG00000006249,ENSOARG00000008368,…	EGR2|CITED2|HEG1|CXCL9|TBX5|ADAMTS9|RBM24|UNC13B|HLF|COL3A1|-|MYOF|ISL1|TNC|NUPR1|SGCB|KEL|CXCL10|PKP2|TBX3|CENPF|NPHS1|STRA6|SRA1|SEMA3C|LRP2|SLC9A1|RER1|EFNB2|CXCL14|PDGFRA|ALDH1A2|DKK1|UNC13A|PAX5|TPM1|SMO|PDZRN3|COL11A1|IGF1|ITGA8|COL4A5|IGFBP5|MYH10|
GO:0015718	monocarboxylic acid transport	biological_process	0.00018962	0.024619	17	1233	88	17822	ENSOARG00000007935,ENSOARG00000020004,ENSOARG00000007614,ENSOARG00000009488,ENSOARG00000015127,ENSOARG00000020568,ENSOARG00000010017,ENSOARG00000019772,ENSOARG00000007376,ENSOARG00000009381,ENSOARG00000020169,ENSOARG00000001603,ENSOARG00000012394,ENSOARG00000007339,ENSOARG00000014199,ENSOARG00000009438,ENSOARG00000004872	PLA2G4A|SLC1A4|ACSL1|-|SLC22A5|PDZK1|SLC22A16|-|TNFSF11|-|MFSD2A|FABP3|MPC2|PLA2G12B|PLIN2|APOE|MPC1|
GO:0009653	anatomical structure morphogenesis	biological_process	0.0001917	0.024698	182	1233	1836	17822	ENSOARG00000004655,ENSOARG00000019070,ENSOARG00000013619,ENSOARG00000016894,ENSOARG00000020816,ENSOARG00000003804,ENSOARG00000014745,ENSOARG00000018645,ENSOARG00000020270,ENSOARG00000011824,ENSOARG00000010549,ENSOARG00000006202,ENSOARG00000019683,ENSOARG00000016116,ENSOARG00000014908,ENSOARG00000000684,ENSOARG00000010126,ENSOARG00000003769,ENSOARG00000006352,ENSOARG00000007376,ENSOARG00000002449,…	KIF26B|PDGFRA|DKK1|SEMA3C|RORA|SEMA7A|PAPPA2|ELF5|EPHA4|SERPINH1|LRIG1|CST3|WNT2B|KIF14|LGR4|MMRN2|LOXL2|TRIM46|POC1A|TNFSF11|SP5|SEMA3A|NTRK2|PPARG|MMP16|FGFBP1|FAM20A|EMILIN1|-|ELL3|HPN|TIMELESS|SULF2|WNT4|BRCA1|ADIPOQ|ANGPT4|COCH|AR|CHRD|MKS1|TNC|ADAM12|C5|EPHB2|CDH11|ALDH1A2|FREM1|PAX5|COL1A1|FBLN1|B4GALT1|NPHS1|MERTK|ADAMTS16|SCG2|FOXO3|ANGPTL4|OBSL1|TPM1|FAM83D|MYOF|ECT2|COL3A1|TSKU|AQP3|CO…
GO:0051234	establishment of localization	biological_process	0.00019916	0.025411	278	1233	3092	17822	ENSOARG00000002050,ENSOARG00000004241,ENSOARG00000018857,ENSOARG00000002961,ENSOARG00000018994,ENSOARG00000010784,ENSOARG00000003734,ENSOARG00000014778,ENSOARG00000003114,ENSOARG00000001617,ENSOARG00000015856,ENSOARG00000003615,ENSOARG00000004896,ENSOARG00000014253,ENSOARG00000010882,ENSOARG00000004839,ENSOARG00000004683,ENSOARG00000020812,ENSOARG00000005762,ENSOARG00000020169,ENSOARG00000019835,…	TGFB3|SMO|SLC1A2|-|IFT27|SLC1A5|SLC50A1|LYN|DENND3|MYH10|IGF1|-|SYTL2|SLC7A11|SLC37A1|NAGPA|PRND|PAX8|TMEM144|MFSD2A|GSK3B|ANK2|CHGA|TRAM1|SPTBN2|SCN2B|NFE2L2|-|RAMP2|PIGR|SBSPON|APOE|IRS1|HEG1|KIF2C|PTTG1IP|AP2S1|CSN2|SEC61A1|IFIT1|VSNL1|STON2|VPS29|BRCA2|-|NBAS|GRIN2A|ARG2|ATP13A5|CENPF|CNTN1|NDRG4|RER1|GPAM|SLC22A17|KIF22|SLMAP|CDCA8|CCL8|SCN4B|ATP8A2|INSIG1|SLC35C1|SEC62|CXCL10|GOLGA4|TBC1D14…
GO:0031362	anchored to external side of plasma membrane	cellular_component	0.00020024	0.025411	5	1233	11	17822	ENSOARG00000004214,ENSOARG00000017880,ENSOARG00000011081,ENSOARG00000025180,ENSOARG00000004683	FOLR1|CA4|-|CD14|PRND|
GO:0055091	phospholipid homeostasis	biological_process	0.00020674	0.02604	5	1233	9	17822	ENSOARG00000004007,ENSOARG00000010969,ENSOARG00000003928,ENSOARG00000013207,ENSOARG00000001603	LIPG|GPAM|HNF4A|RCN3|FABP3|
GO:0009888	tissue development	biological_process	0.00023066	0.028837	130	1233	1289	17822	ENSOARG00000019313,ENSOARG00000016611,ENSOARG00000017308,ENSOARG00000007850,ENSOARG00000006078,ENSOARG00000014059,ENSOARG00000021001,ENSOARG00000004787,ENSOARG00000010431,ENSOARG00000008653,ENSOARG00000010962,ENSOARG00000006614,ENSOARG00000008480,ENSOARG00000003438,ENSOARG00000011940,ENSOARG00000018896,ENSOARG00000018035,ENSOARG00000008389,ENSOARG00000018187,ENSOARG00000019421,ENSOARG00000006003,…	PKP2|CXCL10|KEL|ROR2|COL27A1|BNC2|FGF7|SLIT2|CPLANE1|FZD2|ADAMTS9|TBX5|ALOX15|CDH3|RBM24|FZD5|MMP2|ITGA8|COL4A5|IGFBP5|IQGAP3|PROM1|COL11A1|FAM20C|TYRP1|SFRP2|BRCA2|-|ASTN2|ISG15|TLX2|RER1|RCN3|DNAH1|PTK7|CENPF|AXIN2|FOLR1|NKD1|ITGB4|UPK1B|PTHLH|ITGA4|FN1|ISL1|BFSP1|-|CITED2|EGR2|HEG1|DHCR24|HNF4A|IGF1|MYH10|AJAP1|FBXO5|ALDOC|PCNA|E2F8|CDK1|RAB25|XDH|SMO|TGFB3|EFNB2|GSK3B|PAX8|LRP2|SRA1|STRA6|TBX…
GO:0007093	mitotic cell cycle checkpoint	biological_process	0.00024371	0.030246	15	1233	75	17822	ENSOARG00000011578,ENSOARG00000012875,ENSOARG00000009604,ENSOARG00000020126,ENSOARG00000011655,ENSOARG00000013084,ENSOARG00000014305,ENSOARG00000019542,ENSOARG00000009349,ENSOARG00000015665,ENSOARG00000004318,ENSOARG00000016702,ENSOARG00000007151,ENSOARG00000017343,ENSOARG00000019052	TICRR|BLM|NDC80|BUB1B|CHEK1|ZWINT|BUB1|CLSPN|KNTC1|MAD2L1|CDK1|GEN1|TTK|PLK1|AURKB|
GO:0009887	organ morphogenesis	biological_process	0.00025515	0.031434	75	1233	663	17822	ENSOARG00000006249,ENSOARG00000004871,ENSOARG00000003592,ENSOARG00000004078,ENSOARG00000020812,ENSOARG00000013934,ENSOARG00000011518,ENSOARG00000020860,ENSOARG00000005448,ENSOARG00000004241,ENSOARG00000020797,ENSOARG00000019240,ENSOARG00000010741,ENSOARG00000002790,ENSOARG00000014312,ENSOARG00000006939,ENSOARG00000020233,ENSOARG00000002608,ENSOARG00000002129,ENSOARG00000009442,ENSOARG00000006801,…	TBX3|COL1A1|LRP2|STRA6|PAX8|FREM1|PAX5|ALDH1A2|EFNB2|SMO|TPM1|NRL|FOXO3|SLIT3|AJAP1|TENM3|HEG1|CITED2|COL5A1|AQP3|TSKU|COL3A1|ISL1|FANCD2|THBS3|NKD1|ITGB4|AXIN2|FOLR1|LRIG1|PTK7|SERPINH1|PAPPA2|FBN1|COL1A2|SEMA3C|DKK1|PDGFRA|KIF26B|CPE|SFRP2|LGR4|COL11A1|EPHB1|PROM1|IGFBP5|WNT2B|ITGA8|FAM20A|MMP2|FZD5|COL5A2|TBX5|MMP16|LRIG3|NTRK2|SP5|TNFSF11|FZD2|FGF7|POC1A|EPHB2|TNC|MKS1|ATP8A2|AR|BNC2|SMARCD3|…
GO:0008283	cell proliferation	biological_process	0.00025794	0.031547	116	1233	1150	17822	ENSOARG00000017685,ENSOARG00000011041,ENSOARG00000018613,ENSOARG00000003438,ENSOARG00000018896,ENSOARG00000006614,ENSOARG00000011340,ENSOARG00000000423,ENSOARG00000018102,ENSOARG00000016452,ENSOARG00000002525,ENSOARG00000013686,ENSOARG00000003888,ENSOARG00000007376,ENSOARG00000001031,ENSOARG00000020903,ENSOARG00000021001,ENSOARG00000002199,ENSOARG00000005941,ENSOARG00000003184,ENSOARG00000014525,…	HPGDS|ELL3|ALOX15B|CDH3|FZD5|TBX5|MMP16|BTN2A2|RACGAP1|PPARG|MAPK8IP1|NUP62|TYR|TNFSF11|MYD88|CCPG1|FGF7|TSPAN1|TNC|NUPR1|AR|CHRD|HAS2|SMARCD3|PRC1|SMARCA1|ROR2|WNT4|SULF2|-|SRPX|HPN|CXCL10|-|DDAH1|RORA|GAREM1|BIRC5|NDRG4|SERPINF1|PDGFRA|CYP1B1|GPAM|ZNF268|-|CD248|SFRP2|BRCA2|NRK|CD274|THBS4|-|ENPEP|LOXL2|LGR4|EPHB1|KIF14|ARG2|IGFBP5|IQGAP3|WNT2B|RIPPLY3|CXCL9|NCAPG2|LGR5|DBN1|ATAD5|CDCA7|ISL1|FN…
GO:0003279	cardiac septum development	biological_process	0.00026206	0.03182	17	1233	83	17822	ENSOARG00000002790,ENSOARG00000004241,ENSOARG00000001617,ENSOARG00000010344,ENSOARG00000006614,ENSOARG00000020233,ENSOARG00000005665,ENSOARG00000006249,ENSOARG00000002608,ENSOARG00000020812,ENSOARG00000008350,ENSOARG00000000537,ENSOARG00000010431,ENSOARG00000003592,ENSOARG00000016894,ENSOARG00000004078,ENSOARG00000008653	SLIT3|SMO|MYH10|LTBP1|TBX5|HEG1|PTK7|TBX3|CITED2|PAX8|ISL1|ANK2|CPLANE1|LRP2|SEMA3C|STRA6|FZD2|
GO:0008009	chemokine activity	molecular_function	0.00026462	0.031902	9	1233	44	17822	ENSOARG00000014723,ENSOARG00000016611,ENSOARG00000017732,ENSOARG00000014841,ENSOARG00000014592,ENSOARG00000009241,ENSOARG00000016668,ENSOARG00000016543,ENSOARG00000008645	CXCL14|CXCL10|-|-|CXCL6|CCL8|CXCL11|CXCL9|CCL28|
GO:0033554	cellular response to stress	biological_process	0.00027086	0.032422	114	1233	1113	17822	ENSOARG00000015689,ENSOARG00000017133,ENSOARG00000004318,ENSOARG00000010741,ENSOARG00000011054,ENSOARG00000010953,ENSOARG00000020797,ENSOARG00000013782,ENSOARG00000012875,ENSOARG00000002176,ENSOARG00000017585,ENSOARG00000014778,ENSOARG00000011655,ENSOARG00000019542,ENSOARG00000003968,ENSOARG00000005100,ENSOARG00000002264,ENSOARG00000006249,ENSOARG00000014581,ENSOARG00000017343,ENSOARG00000007592,…	PARPBP|PCNA|CDK1|FOXO3|FOXM1|XDH|TPM1|ALB|BLM|DNAJC3|ERO1A|LYN|CHEK1|CLSPN|FBXO5|NPHS1|RAD54L|TBX3|TCIRG1|PLK1|PTGS2|FBLN5|GSK3B|GCH1|GPX3|NFE2L2|MELK|TRIB1|NCOA7|-|E2F7|FOLR1|SESN3|AXIN2|ASNS|AUNIP|ACTR8|FANCI|FANCD2|EPAS1|GADD45B|PTTG1IP|RBL1|AQP3|DCN|HACD3|MYOF|P4HB|ECT2|ATAD5|PBK|EXO1|TONSL|TOP2A|THBS4|MECOM|NRK|SFRP2|BRCA2|LIG1|-|WNT2B|ARG2|EPHB1|RORA|BAG3|ESCO2|KIAA1324|EPHA4|DDAH1|RELL1|PO…
GO:0044711	single-organism biosynthetic process	biological_process	0.0002812	0.033423	39	1233	301	17822	ENSOARG00000007935,ENSOARG00000007592,ENSOARG00000012921,ENSOARG00000014674,ENSOARG00000012354,ENSOARG00000021078,ENSOARG00000014868,ENSOARG00000005685,ENSOARG00000001249,ENSOARG00000017754,ENSOARG00000020860,ENSOARG00000008988,ENSOARG00000002462,ENSOARG00000013796,ENSOARG00000012341,ENSOARG00000013849,ENSOARG00000006989,ENSOARG00000001269,ENSOARG00000017168,ENSOARG00000017961,ENSOARG00000007493,…	PLA2G4A|PTGS2|ACSM1|SCD|PSAT1|GCH1|CHKA|PLOD2|SCD5|PYCR1|ALDH1A2|PLCG2|GPAT4|TYRP1|EBP|-|RBP1|STAR|FASN|HACD3|DHCR24|ALOX15|ASS1|CDH3|TYR|-|SHMT1|FABP3|ELOVL1|TRIB3|PSPH|SPTLC2|PCK1|WNT4|ACSM3|BRCA1|INSIG1|APOE|ASNS|
GO:2000027	regulation of organ morphogenesis	biological_process	0.00029075	0.034316	20	1233	118	17822	ENSOARG00000014908,ENSOARG00000008598,ENSOARG00000014525,ENSOARG00000001680,ENSOARG00000004241,ENSOARG00000004689,ENSOARG00000019683,ENSOARG00000007850,ENSOARG00000008075,ENSOARG00000017334,ENSOARG00000010080,ENSOARG00000014312,ENSOARG00000006614,ENSOARG00000002608,ENSOARG00000005665,ENSOARG00000013619,ENSOARG00000020812,ENSOARG00000021001,ENSOARG00000008350,ENSOARG00000008653	LGR4|MKS1|AR|SFRP2|SMO|HPN|WNT2B|ROR2|WNT4|NKD1|SULF2|AJAP1|TBX5|CITED2|PTK7|DKK1|PAX8|FGF7|ISL1|FZD2|
GO:0072686	mitotic spindle	cellular_component	0.00031592	0.037029	15	1233	69	17822	ENSOARG00000018647,ENSOARG00000007485,ENSOARG00000000644,ENSOARG00000019052,ENSOARG00000005591,ENSOARG00000004318,ENSOARG00000015665,ENSOARG00000010902,ENSOARG00000020887,ENSOARG00000018369,ENSOARG00000014713,ENSOARG00000013686,ENSOARG00000015211,ENSOARG00000018102,ENSOARG00000020736	KIF23|DCDC2|FAM83D|AURKB|KIF22|CDK1|MAD2L1|RCC2|CKAP2L|AURKA|ASPM|NUP62|KIF18A|RACGAP1|ECT2|
GO:0010573	vascular endothelial growth factor production	biological_process	0.0003245	0.037772	8	1233	25	17822	ENSOARG00000010080,ENSOARG00000004835,ENSOARG00000016775,ENSOARG00000009090,ENSOARG00000008350,ENSOARG00000017486,ENSOARG00000005582,ENSOARG00000020816	SULF2|BRCA1|ATF4|CYP1B1|ISL1|ADORA2B|C5|RORA|
GO:1901991	negative regulation of mitotic cell cycle phase transition	biological_process	0.00032938	0.038077	18	1233	104	17822	ENSOARG00000020126,ENSOARG00000009604,ENSOARG00000012875,ENSOARG00000011578,ENSOARG00000019542,ENSOARG00000003968,ENSOARG00000011655,ENSOARG00000016702,ENSOARG00000015665,ENSOARG00000004318,ENSOARG00000014941,ENSOARG00000000423,ENSOARG00000014305,ENSOARG00000013084,ENSOARG00000007151,ENSOARG00000009349,ENSOARG00000019052,ENSOARG00000017343	BUB1B|NDC80|BLM|TICRR|CLSPN|FBXO5|CHEK1|GEN1|MAD2L1|CDK1|E2F7|BTN2A2|BUB1|ZWINT|TTK|KNTC1|AURKB|PLK1|
GO:0051146	striated muscle cell differentiation	biological_process	0.00033644	0.038629	34	1233	247	17822	ENSOARG00000005301,ENSOARG00000011235,ENSOARG00000002223,ENSOARG00000008350,ENSOARG00000002608,ENSOARG00000004489,ENSOARG00000016543,ENSOARG00000006614,ENSOARG00000012072,ENSOARG00000011940,ENSOARG00000017308,ENSOARG00000018447,ENSOARG00000003372,ENSOARG00000016611,ENSOARG00000005941,ENSOARG00000003184,ENSOARG00000003836,ENSOARG00000018101,ENSOARG00000018630,ENSOARG00000005448,ENSOARG00000014723,…	HLF|-|MYOF|ISL1|CITED2|EGR2|CXCL9|TBX5|UNC13B|RBM24|KEL|SGCB|FLNC|CXCL10|TNC|NUPR1|SLC9A1|SRA1|RER1|EFNB2|CXCL14|UNC13A|PAX5|DKK1|PDGFRA|TBX3|NPHS1|COL4A5|IGF1|MYH10|IGFBP5|SMO|TPM1|PDZRN3|
GO:0048522	positive regulation of cellular process	biological_process	0.00033888	0.038646	283	1233	3191	17822	ENSOARG00000006249,ENSOARG00000003592,ENSOARG00000005448,ENSOARG00000005379,ENSOARG00000010953,ENSOARG00000019240,ENSOARG00000008807,ENSOARG00000013956,ENSOARG00000009851,ENSOARG00000020674,ENSOARG00000013918,ENSOARG00000003928,ENSOARG00000014176,ENSOARG00000012389,ENSOARG00000005631,ENSOARG00000004489,ENSOARG00000001269,ENSOARG00000018241,ENSOARG00000019275,ENSOARG00000019129,ENSOARG00000019329,…	TBX3|LRP2|EFNB2|RAB25|XDH|NRL|E2F8|LGALS1|CDCA2|FXR1|IL12RB1|HNF4A|CCNA2|GPRC5B|PHF19|EGR2|STAR|GRID2|BARD1|TRIB3|FN1|ISL1|ITGA4|HHLA2|MAP1B|TRIB1|OLFM2|ANGPT1|MELK|BCAP31|AURKA|FANCI|NKD1|AXIN2|NDC80|PLK4|KIAA1324|PTK7|DZIP1|GAREM1|RCC2|CDC20|DUSP6|GDF10|CD248|-|LBP|SPP1|TYRP1|CIT|LRP1|IKZF2|PROM1|RSPO1|CLSTN3|ITGA8|DCDC2|ALOX15|ADAMTS9|TBX5|RBM24|-|SLIT2|CCNY|PAK3|UBE2C|ROR2|PLK1|ADORA2B|ATAD2|…
GO:0031233	intrinsic to external side of plasma membrane	cellular_component	0.00034245	0.038791	5	1233	12	17822	ENSOARG00000004683,ENSOARG00000025180,ENSOARG00000011081,ENSOARG00000017880,ENSOARG00000004214	PRND|CD14|-|CA4|FOLR1|
GO:0045839	negative regulation of mitosis	biological_process	0.00038521	0.043057	9	1233	33	17822	ENSOARG00000019052,ENSOARG00000017343,ENSOARG00000016702,ENSOARG00000015665,ENSOARG00000014305,ENSOARG00000003968,ENSOARG00000020126,ENSOARG00000004707,ENSOARG00000009604	AURKB|PLK1|GEN1|MAD2L1|BUB1|FBXO5|BUB1B|TOM1L1|NDC80|
GO:0051784	negative regulation of nuclear division	biological_process	0.00038521	0.043057	9	1233	33	17822	ENSOARG00000015665,ENSOARG00000016702,ENSOARG00000019052,ENSOARG00000017343,ENSOARG00000004707,ENSOARG00000020126,ENSOARG00000009604,ENSOARG00000014305,ENSOARG00000003968	MAD2L1|GEN1|AURKB|PLK1|TOM1L1|BUB1B|NDC80|BUB1|FBXO5|
GO:0019432	triglyceride biosynthetic process	biological_process	0.00039594	0.043395	7	1233	21	17822	ENSOARG00000017498,ENSOARG00000016144,ENSOARG00000015271,ENSOARG00000012189,ENSOARG00000010969,ENSOARG00000011235,ENSOARG00000002462	PCK1|LPIN1|THRSP|DGAT2|GPAM|-|GPAT4|
GO:0046460	neutral lipid biosynthetic process	biological_process	0.00039594	0.043395	7	1233	21	17822	ENSOARG00000011235,ENSOARG00000002462,ENSOARG00000016144,ENSOARG00000017498,ENSOARG00000012189,ENSOARG00000015271,ENSOARG00000010969	-|GPAT4|LPIN1|PCK1|DGAT2|THRSP|GPAM|
GO:0046463	acylglycerol biosynthetic process	biological_process	0.00039594	0.043395	7	1233	21	17822	ENSOARG00000010969,ENSOARG00000015271,ENSOARG00000012189,ENSOARG00000016144,ENSOARG00000017498,ENSOARG00000002462,ENSOARG00000011235	GPAM|THRSP|DGAT2|LPIN1|PCK1|GPAT4|-|
GO:0007346	regulation of mitotic cell cycle	biological_process	0.00042086	0.045827	38	1233	289	17822	ENSOARG00000004318,ENSOARG00000020239,ENSOARG00000011179,ENSOARG00000012875,ENSOARG00000011578,ENSOARG00000015856,ENSOARG00000004707,ENSOARG00000016116,ENSOARG00000011655,ENSOARG00000019542,ENSOARG00000003968,ENSOARG00000005456,ENSOARG00000009908,ENSOARG00000011466,ENSOARG00000007151,ENSOARG00000010902,ENSOARG00000017343,ENSOARG00000014063,ENSOARG00000008368,ENSOARG00000008678,ENSOARG00000013084,…	CDK1|OBSL1|BRCA2|BLM|TICRR|IGF1|TOM1L1|KIF14|CHEK1|CLSPN|FBXO5|BIRC5|-|NEK2|TTK|RCC2|PLK1|CDC6|CENPF|ZNF268|ZWINT|BUB1|GEN1|UBE2C|MAD2L1|E2F7|NDC80|BUB1B|ASNS|SMOC2|KNTC1|AURKB|DTL|NUSAP1|NUP62|ATAD5|BTN2A2|-|
GO:0000778	condensed nuclear chromosome kinetochore	cellular_component	0.00042384	0.045856	4	1233	6	17822	ENSOARG00000014305,ENSOARG00000017343,ENSOARG00000020126,ENSOARG00000009604	BUB1|PLK1|BUB1B|NDC80|
GO:0002063	chondrocyte development	biological_process	0.00044449	0.047784	8	1233	25	17822	ENSOARG00000019663,ENSOARG00000001680,ENSOARG00000011824,ENSOARG00000006078,ENSOARG00000018591,ENSOARG00000010080,ENSOARG00000006352,ENSOARG00000015486	PTHLH|SFRP2|SERPINH1|COL27A1|COL11A1|SULF2|POC1A|AXIN2|
GO:1901701	cellular response to oxygen-containing compound	biological_process	0.00045292	0.048127	58	1233	492	17822	ENSOARG00000025180,ENSOARG00000005456,ENSOARG00000020816,ENSOARG00000017153,ENSOARG00000005665,ENSOARG00000012461,ENSOARG00000012593,ENSOARG00000018816,ENSOARG00000020860,ENSOARG00000019070,ENSOARG00000002590,ENSOARG00000009090,ENSOARG00000001508,ENSOARG00000007929,ENSOARG00000004871,ENSOARG00000003836,ENSOARG00000021078,ENSOARG00000001113,ENSOARG00000011642,ENSOARG00000004239,ENSOARG00000004241,…	CD14|BIRC5|RORA|EPHA3|PTK7|FBLN5|KCNB1|LBP|ALDH1A2|PDGFRA|SPP1|CYP1B1|COL1A2|GPX3|COL1A1|SLC9A1|GCH1|COL16A1|GPR68|CPEB4|SMO|MPC2|TPM1|IGFBP5|BLM|LYN|UNC13B|APLP1|COL5A2|IRS1|MMP2|-|MYD88|ECT2|VSNL1|TRIB3|DGAT2|DAPK1|PPARG|NTRK2|LY96|SLIT2|COL3A1|AR|SLC5A5|NFE2L2|TRIB1|RAD51|RRAGD|CXCL6|KL|CXCL10|FOLR1|SESN3|INSIG1|EPHA5|ADIPOQ|BRCA1|
GO:0044765	single-organism transport	biological_process	0.00045339	0.048127	236	1233	2599	17822	ENSOARG00000020086,ENSOARG00000001827,ENSOARG00000020471,ENSOARG00000021001,ENSOARG00000008706,ENSOARG00000009194,ENSOARG00000009381,ENSOARG00000016898,ENSOARG00000000286,ENSOARG00000011316,ENSOARG00000018647,ENSOARG00000009488,ENSOARG00000001731,ENSOARG00000018896,ENSOARG00000008663,ENSOARG00000008480,ENSOARG00000003297,ENSOARG00000006609,ENSOARG00000002331,ENSOARG00000000472,ENSOARG00000016747,…	-|SLC25A29|SLC2A1|FGF7|DAPK1|ATP10A|-|SLC41A2|GOLGA4|TBC1D14|KIF23|-|CIDEA|FZD5|SLC36A1|ALOX15|GABRP|INSIG1|SLC35C1|SEC62|ABCC11|KEL|CXCL10|SLC43A3|SLMAP|MFGE8|SLC22A17|SCN4B|CCL8|SLC39A7|SLC39A8|ATP8A2|PLA2G12B|RER1|SPP1|LBP|GPAM|-|NDRG4|RCN3|CNTN1|NBAS|LRP1|ARG2|GRIN2A|ATP13A5|SLC1A1|CSN3|RSPO1|-|-|SEC16B|CSN2|ATP2B2|SEC61A1|TRIB3|VSNL1|FN1|SLC5A1|VPS29|BARD1|STON2|STAR|IRS1|HEG1|EGR2|GABRR1|AT…
GO:0048468	cell development	biological_process	0.00045722	0.048231	144	1233	1436	17822	ENSOARG00000020736,ENSOARG00000002223,ENSOARG00000006801,ENSOARG00000016476,ENSOARG00000016543,ENSOARG00000012532,ENSOARG00000003372,ENSOARG00000010235,ENSOARG00000006407,ENSOARG00000005211,ENSOARG00000018447,ENSOARG00000009306,ENSOARG00000007257,ENSOARG00000016739,ENSOARG00000015807,ENSOARG00000020860,ENSOARG00000001829,ENSOARG00000019404,ENSOARG00000004871,ENSOARG00000014425,ENSOARG00000005100,…	ECT2|MYOF|TSKU|COL3A1|CXCL9|DNASE1L3|FLNC|TMF1|EPHA5|FANCD2|SGCB|DOCK7|COL25A1|ROBO1|UNC13A|ALDH1A2|CDH11|FBLN1|COL1A1|MERTK|NPHS1|B4GALT1|FOXO3|PACSIN1|GPAT4|FAM83D|TPM1|OBSL1|MYT1L|SLC39A12|POC1A|PPARG|NTRK2|SEMA3A|TNFSF11|UNC13B|DAAM2|-|ELL3|HPN|ADGRF1|ADIPOQ|WNT4|SULF2|-|MKS1|AR|EPHB2|TNC|PDGFRA|CXCL14|BICDL1|SEMA3C|ADGRF5|SEMA7A|EPHA3|ELF5|EPHA4|SERPINH1|KIF14|PDZRN3|LOXL2|GPR68|TRIM46|ITGA4…
GO:0000942	condensed nuclear chromosome outer kinetochore	cellular_component	0.00046085	0.048312	3	1233	3	17822	ENSOARG00000014305,ENSOARG00000017343,ENSOARG00000009604	BUB1|PLK1|NDC80|
GO:0051310	metaphase plate congression	biological_process	0.00047764	0.049494	10	1233	41	17822	ENSOARG00000001102,ENSOARG00000019830,ENSOARG00000005591,ENSOARG00000008368,ENSOARG00000009637,ENSOARG00000000644,ENSOARG00000009604,ENSOARG00000016116,ENSOARG00000015211,ENSOARG00000013686	KIF2C|CDCA8|KIF22|CENPF|KIFC1|FAM83D|NDC80|KIF14|KIF18A|NUP62|
GO:0022603	regulation of anatomical structure morphogenesis	biological_process	0.0004784	0.049494	75	1233	667	17822	ENSOARG00000004871,ENSOARG00000019404,ENSOARG00000003025,ENSOARG00000020812,ENSOARG00000014312,ENSOARG00000001617,ENSOARG00000003928,ENSOARG00000009770,ENSOARG00000020797,ENSOARG00000002050,ENSOARG00000004241,ENSOARG00000010953,ENSOARG00000020239,ENSOARG00000004813,ENSOARG00000019329,ENSOARG00000008350,ENSOARG00000016543,ENSOARG00000015737,ENSOARG00000002608,ENSOARG00000005022,ENSOARG00000017334,…	COL1A1|FBLN1|RHOU|PAX8|AJAP1|MYH10|HNF4A|DPYSL2|TPM1|TGFB3|SMO|XDH|OBSL1|SDC2|FN1|ISL1|CXCL9|DCN|CITED2|SMOC2|NKD1|RAMP2|VPS35|PALMD|AXIN2|MAP1B|ROBO1|SFRP5|MFF|TLX2|SERPINF1|DKK1|CYP1B1|PTK7|DZIP1|EPHA4|RCC2|SEMA7A|TBC1D30|WARS|WNT2B|CST3|SFRP2|LOXL2|THBS4|MMRN2|LGR4|PPARG|FZD2|SEMA3A|SLIT2|FGF7|DCDC2|ELL3|GOLGA4|EMILIN1|FGFBP1|TBX5|ADIPOQ|SULF2|KEL|WNT4|DMRT2|ROR2|BRCA1|CXCL10|HPN|C5|EPHB2|ADAM…
GO:0005518	collagen binding	molecular_function	0.00048092	0.049494	11	1233	44	17822	ENSOARG00000011824,ENSOARG00000015737,ENSOARG00000009032,ENSOARG00000008233,ENSOARG00000005504,ENSOARG00000016204,ENSOARG00000018483,ENSOARG00000015727,ENSOARG00000016574,ENSOARG00000018194,ENSOARG00000012392	SERPINH1|DCN|SPARC|ECM2|COCH|AEBP1|ITGA11|LUM|PCOLCE|ABI3BP|MRC2|
GO:0005887	integral to plasma membrane	cellular_component	0.00048578	0.049691	62	1233	525	17822	ENSOARG00000009764,ENSOARG00000011885,ENSOARG00000007257,ENSOARG00000016747,ENSOARG00000014544,ENSOARG00000005333,ENSOARG00000006407,ENSOARG00000004689,ENSOARG00000005557,ENSOARG00000008147,ENSOARG00000019331,ENSOARG00000005582,ENSOARG00000007903,ENSOARG00000013545,ENSOARG00000019747,ENSOARG00000011053,ENSOARG00000007184,ENSOARG00000008262,ENSOARG00000020471,ENSOARG00000008891,ENSOARG00000008370,…	ITGB4|DPP10|COL25A1|ABCC11|-|-|EPHA5|HPN|PLSCR1|SCN4B|SLC22A17|C5|EPHB2|OLFM2|GRIK3|HAS2|BCAP31|SCN2B|SLC2A1|NTRK2|GPATCH8|SLC38A3|MIGA2|KCNK1|TMC5|ITGA4|LGR5|TMC4|EMILIN1|MMP16|MS4A1|GRID2|FZD5|GRIN2A|KCNAB1|TENM3|IL12RB1|EPHB1|C9|LRRC8C|ITGA8|ANKH|SLC1A1|SLC1A2|LGR4|TRPA1|STRA6|-|SLC9A1|HTR2C|PDGFRA|EPHA10|KCNB1|MFSD2A|UGT1A1|EPHA4|KIAA1324|PTK7|EPHA3|ITGA11|KCNC2|SLC24A4|
GO:0070208	protein heterotrimerization	biological_process	0.00051662	0.05167	4	1233	7	17822	ENSOARG00000012880,ENSOARG00000020509,ENSOARG00000004871,ENSOARG00000001508	COL6A2|ADIPOQ|COL1A1|COL1A2|
GO:1901990	regulation of mitotic cell cycle phase transition	biological_process	0.00051678	0.05167	25	1233	165	17822	ENSOARG00000017343,ENSOARG00000014063,ENSOARG00000019052,ENSOARG00000008368,ENSOARG00000009349,ENSOARG00000009908,ENSOARG00000007151,ENSOARG00000010902,ENSOARG00000013084,ENSOARG00000000423,ENSOARG00000012322,ENSOARG00000014305,ENSOARG00000010843,ENSOARG00000014941,ENSOARG00000016702,ENSOARG00000015665,ENSOARG00000004318,ENSOARG00000016116,ENSOARG00000011655,ENSOARG00000019542,ENSOARG00000003968,…	PLK1|CDC6|AURKB|CENPF|KNTC1|-|TTK|RCC2|ZWINT|BTN2A2|ATAD5|BUB1|DTL|E2F7|GEN1|MAD2L1|CDK1|KIF14|CHEK1|CLSPN|FBXO5|BLM|NDC80|TICRR|BUB1B|
GO:0065008	regulation of biological quality	biological_process	0.0005173	0.05167	206	1233	2232	17822	ENSOARG00000000794,ENSOARG00000018568,ENSOARG00000017486,ENSOARG00000017343,ENSOARG00000016668,ENSOARG00000011466,ENSOARG00000014425,ENSOARG00000005100,ENSOARG00000019404,ENSOARG00000003836,ENSOARG00000012917,ENSOARG00000021078,ENSOARG00000015807,ENSOARG00000020860,ENSOARG00000020687,ENSOARG00000001001,ENSOARG00000017383,ENSOARG00000002462,ENSOARG00000020797,ENSOARG00000012394,ENSOARG00000003792,…	CRABP1|GRIP2|ADORA2B|PLK1|CXCL11|NEK2|MERTK|NPHS1|FBLN1|SLC9A1|RECQL4|GCH1|UNC13A|ALDH1A2|USP13|-|HTR2C|GPAT4|TPM1|MPC2|ANGPTL4|FXYD1|PLCG2|FOXO3|RASL10B|ERO1A|CMTM6|CXCL9|RBM46|AQP3|HYPK|HEBP2|HK1|P4HB|ECT2|PLSCR1|ATP8B2|TMF1|EPHA5|BCAT2|CRTAP|SMG6|PALMD|VPS35|SLC22A5|RBP4|EPHA4|S100B|SEMA7A|ADGRF5|BIRC5|RORA|BAG3|ADRB1|ATF4|SYP|KCNB1|PDGFRA|WNK3|PYCR1|TUB|CCNB2|GPR68|LGR4|CRYM|SLC34A2|ALDH1A1|K…
GO:0007126	meiosis	biological_process	0.00051738	0.05167	19	1233	110	17822	ENSOARG00000015826,ENSOARG00000013532,ENSOARG00000002369,ENSOARG00000006180,ENSOARG00000020542,ENSOARG00000007151,ENSOARG00000016587,ENSOARG00000017343,ENSOARG00000015211,ENSOARG00000008075,ENSOARG00000014713,ENSOARG00000005211,ENSOARG00000003968,ENSOARG00000007399,ENSOARG00000018369,ENSOARG00000007721,ENSOARG00000011179,ENSOARG00000015824,ENSOARG00000020254	MASTL|-|PSMC3IP|CCNE2|CDC20|TTK|ESPL1|PLK1|KIF18A|WNT4|ASPM|FANCD2|FBXO5|SMC2|AURKA|CKS2|BRCA2|-|RAD51|
GO:0000912	assembly of actomyosin apparatus involved in cytokinesis	biological_process	0.0005303	0.052037	3	1233	3	17822	ENSOARG00000020736,ENSOARG00000018102,ENSOARG00000018647	ECT2|RACGAP1|KIF23|
GO:0000915	cytokinesis, actomyosin contractile ring assembly	biological_process	0.0005303	0.052037	3	1233	3	17822	ENSOARG00000018647,ENSOARG00000018102,ENSOARG00000020736	KIF23|RACGAP1|ECT2|
GO:0097149	centralspindlin complex	cellular_component	0.0005303	0.052037	3	1233	3	17822	ENSOARG00000020736,ENSOARG00000018102,ENSOARG00000018647	ECT2|RACGAP1|KIF23|
GO:0007548	sex differentiation	biological_process	0.00055342	0.05382	25	1233	165	17822	ENSOARG00000009544,ENSOARG00000014425,ENSOARG00000006249,ENSOARG00000002608,ENSOARG00000007493,ENSOARG00000004868,ENSOARG00000019070,ENSOARG00000003592,ENSOARG00000004787,ENSOARG00000015286,ENSOARG00000004078,ENSOARG00000014908,ENSOARG00000002790,ENSOARG00000014525,ENSOARG00000010741,ENSOARG00000003184,ENSOARG00000011179,ENSOARG00000001680,ENSOARG00000003928,ENSOARG00000019683,ENSOARG00000008075,…	B4GALT1|MERTK|TBX3|CITED2|DHCR24|-|PDGFRA|LRP2|SLIT2|SEMA3A|STRA6|LGR4|SLIT3|AR|FOXO3|NUPR1|BRCA2|SFRP2|HNF4A|WNT2B|WNT4|ROR2|KIF18A|ASPM|TMF1|
GO:0048806	genitalia development	biological_process	0.00055496	0.05382	9	1233	31	17822	ENSOARG00000019070,ENSOARG00000007850,ENSOARG00000003592,ENSOARG00000004078,ENSOARG00000014908,ENSOARG00000014425,ENSOARG00000014525,ENSOARG00000006249,ENSOARG00000007493	PDGFRA|ROR2|LRP2|STRA6|LGR4|MERTK|AR|TBX3|DHCR24|
GO:0031577	spindle checkpoint	biological_process	0.00056122	0.05382	8	1233	28	17822	ENSOARG00000015665,ENSOARG00000016702,ENSOARG00000007151,ENSOARG00000017343,ENSOARG00000019052,ENSOARG00000009604,ENSOARG00000020126,ENSOARG00000014305	MAD2L1|GEN1|TTK|PLK1|AURKB|NDC80|BUB1B|BUB1|
GO:0071173	spindle assembly checkpoint	biological_process	0.00056122	0.05382	8	1233	28	17822	ENSOARG00000015665,ENSOARG00000007151,ENSOARG00000016702,ENSOARG00000019052,ENSOARG00000017343,ENSOARG00000020126,ENSOARG00000009604,ENSOARG00000014305	MAD2L1|TTK|GEN1|AURKB|PLK1|BUB1B|NDC80|BUB1|
GO:0015697	quaternary ammonium group transport	biological_process	0.00057329	0.054666	4	1233	6	17822	ENSOARG00000010017,ENSOARG00000020568,ENSOARG00000015127,ENSOARG00000001827	SLC22A16|PDZK1|SLC22A5|SLC25A29|
GO:0034501	protein localization to kinetochore	biological_process	0.00057674	0.054687	5	1233	11	17822	ENSOARG00000019052,ENSOARG00000010902,ENSOARG00000004318,ENSOARG00000007151,ENSOARG00000020247	AURKB|RCC2|CDK1|TTK|KNL1|
GO:0048407	platelet-derived growth factor binding	molecular_function	0.0005827	0.054944	5	1233	10	17822	ENSOARG00000001508,ENSOARG00000004871,ENSOARG00000002129,ENSOARG00000016476,ENSOARG00000019070	COL1A2|COL1A1|COL5A1|COL3A1|PDGFRA|
GO:0009986	cell surface	cellular_component	0.00059446	0.05574	50	1233	422	17822	ENSOARG00000019070,ENSOARG00000014015,ENSOARG00000018816,ENSOARG00000018889,ENSOARG00000018630,ENSOARG00000004683,ENSOARG00000003592,ENSOARG00000011380,ENSOARG00000003804,ENSOARG00000025180,ENSOARG00000009544,ENSOARG00000015267,ENSOARG00000014253,ENSOARG00000015144,ENSOARG00000004271,ENSOARG00000008389,ENSOARG00000009911,ENSOARG00000014312,ENSOARG00000005625,ENSOARG00000003714,ENSOARG00000011081,…	PDGFRA|CD79B|LBP|ANTXR2|RER1|PRND|LRP2|ADGRF5|SEMA7A|CD14|B4GALT1|MCAM|SLC7A11|SERPINA5|CLSTN3|ITGA8|PROM1|AJAP1|GRIN2A|ENPEP|-|ADAMTS15|SLC1A2|CD274|P4HB|ITGA4|LRRC8A|BTN2A2|MS4A1|FZD5|PROM2|ADAMTS9|HEG1|CXCL9|CXCL10|RAMP2|HPN|CAPN5|FOLR1|ADIPOQ|LIPG|HYAL4|ITGB4|SULF2|WNT4|ADGRA2|ROBO1|TF|CA4|MFGE8|
GO:1902099	regulation of metaphase/anaphase transition of cell cycle	biological_process	0.00062702	0.058469	10	1233	41	17822	ENSOARG00000015665,ENSOARG00000007151,ENSOARG00000016702,ENSOARG00000017343,ENSOARG00000019052,ENSOARG00000014063,ENSOARG00000009604,ENSOARG00000020126,ENSOARG00000003968,ENSOARG00000014305	MAD2L1|TTK|GEN1|PLK1|AURKB|CDC6|NDC80|BUB1B|FBXO5|BUB1|
GO:0032787	monocarboxylic acid metabolic process	biological_process	0.0006539	0.06064	35	1233	264	17822	ENSOARG00000017498,ENSOARG00000006609,ENSOARG00000020509,ENSOARG00000004835,ENSOARG00000013163,ENSOARG00000008480,ENSOARG00000017168,ENSOARG00000017685,ENSOARG00000020473,ENSOARG00000001269,ENSOARG00000017961,ENSOARG00000018613,ENSOARG00000007614,ENSOARG00000006989,ENSOARG00000016864,ENSOARG00000016144,ENSOARG00000018038,ENSOARG00000020545,ENSOARG00000019129,ENSOARG00000001603,ENSOARG00000013796,…	PCK1|INSIG1|ADIPOQ|BRCA1|ACSM3|ALOX15|FASN|HPGDS|IRS1|STAR|HACD3|ALOX15B|ACSL1|RBP1|LONP2|LPIN1|P4HB|ELOVL1|TRIB3|FABP3|TYRP1|GPAT4|ACSS2|ERO1A|ACSS1|SCD|ACSM1|CRABP1|PTGS2|UGT1A1|ALDH1A2|CYP1B1|SCD5|GPAM|PGD|
GO:0045841	negative regulation of mitotic metaphase/anaphase transition	biological_process	0.0006671	0.061526	8	1233	29	17822	ENSOARG00000014305,ENSOARG00000003968,ENSOARG00000020126,ENSOARG00000009604,ENSOARG00000019052,ENSOARG00000017343,ENSOARG00000016702,ENSOARG00000015665	BUB1|FBXO5|BUB1B|NDC80|AURKB|PLK1|GEN1|MAD2L1|
GO:0051235	maintenance of location	biological_process	0.00068031	0.062404	28	1233	186	17822	ENSOARG00000008988,ENSOARG00000013782,ENSOARG00000005124,ENSOARG00000017585,ENSOARG00000014713,ENSOARG00000014778,ENSOARG00000006609,ENSOARG00000009604,ENSOARG00000009438,ENSOARG00000016611,ENSOARG00000005490,ENSOARG00000016668,ENSOARG00000016543,ENSOARG00000002096,ENSOARG00000021018,ENSOARG00000011466,ENSOARG00000001102,ENSOARG00000005302,ENSOARG00000001731,ENSOARG00000010902,ENSOARG00000018102,…	PLCG2|ALB|TRPA1|ERO1A|ASPM|LYN|INSIG1|NDC80|APOE|CXCL10|SLC30A2|CXCL11|CXCL9|DZIP1|FBN1|NEK2|KIF2C|DBN1|CIDEA|RCC2|RACGAP1|PPARG|-|KNL1|HTR2C|ANK2|HK1|ECT2|
GO:1901700	response to oxygen-containing compound	biological_process	0.00070024	0.063885	73	1233	672	17822	ENSOARG00000001113,ENSOARG00000002790,ENSOARG00000005124,ENSOARG00000004241,ENSOARG00000012394,ENSOARG00000002050,ENSOARG00000020797,ENSOARG00000008988,ENSOARG00000018857,ENSOARG00000012875,ENSOARG00000003928,ENSOARG00000014778,ENSOARG00000025180,ENSOARG00000012461,ENSOARG00000020860,ENSOARG00000007929,ENSOARG00000004871,ENSOARG00000003836,ENSOARG00000021078,ENSOARG00000014229,ENSOARG00000017431,…	COL16A1|SLIT3|TRPA1|SMO|MPC2|TGFB3|TPM1|PLCG2|SLC1A2|BLM|HNF4A|LYN|CD14|FBLN5|ALDH1A2|GPX3|COL1A1|SLC9A1|GCH1|SLC5A5|NFE2L2|TRIB1|RRAGD|FOLR1|SESN3|EPHA5|IGFBP3|AQP3|APLP1|IRS1|-|ECT2|TRIB3|VSNL1|LY96|COL3A1|GPR68|CPEB4|IGFBP5|RPS6KA3|GRIN2A|BIRC5|RORA|EPHA3|PTK7|RBP4|KCNB1|SPP1|LBP|PDGFRA|CYP1B1|GPAM|COL1A2|PCK1|AR|RAD51|CXCL6|CXCL10|KL|-|INSIG1|ADIPOQ|BRCA1|-|UNC13B|COL5A2|MMP2|MYD88|DAPK1|DGAT…
GO:0003281	ventricular septum development	biological_process	0.00074615	0.067707	12	1233	55	17822	ENSOARG00000006249,ENSOARG00000002608,ENSOARG00000005665,ENSOARG00000020233,ENSOARG00000002790,ENSOARG00000006614,ENSOARG00000004078,ENSOARG00000008653,ENSOARG00000010431,ENSOARG00000003592,ENSOARG00000010344,ENSOARG00000020812	TBX3|CITED2|PTK7|HEG1|SLIT3|TBX5|STRA6|FZD2|CPLANE1|LRP2|LTBP1|PAX8|
GO:0008017	microtubule binding	molecular_function	0.00075278	0.067944	26	1233	168	17822	ENSOARG00000010288,ENSOARG00000018647,ENSOARG00000017343,ENSOARG00000017739,ENSOARG00000009637,ENSOARG00000001102,ENSOARG00000010902,ENSOARG00000015491,ENSOARG00000000647,ENSOARG00000018102,ENSOARG00000004655,ENSOARG00000020348,ENSOARG00000004780,ENSOARG00000000644,ENSOARG00000010671,ENSOARG00000004359,ENSOARG00000005188,ENSOARG00000005591,ENSOARG00000009389,ENSOARG00000015873,ENSOARG00000006015,…	MAP1A|KIF23|PLK1|CAPN6|KIFC1|KIF2C|RCC2|KIF4A|-|RACGAP1|KIF26B|NUSAP1|KIF15|FAM83D|LZTS1|SKA1|MAP1B|KIF22|KIF18B|KIF20A|GAS2L2|KIF18A|KIF14|PRC1|-|DPYSL2|
GO:0005588	collagen type V	cellular_component	0.00076349	0.068543	3	1233	3	17822	ENSOARG00000002129,ENSOARG00000014039,ENSOARG00000016440	COL5A1|COL5A3|COL5A2|
GO:0042379	chemokine receptor binding	molecular_function	0.00077601	0.069299	9	1233	50	17822	ENSOARG00000009241,ENSOARG00000016668,ENSOARG00000014592,ENSOARG00000017732,ENSOARG00000014841,ENSOARG00000008645,ENSOARG00000016543,ENSOARG00000014723,ENSOARG00000016611	CCL8|CXCL11|CXCL6|-|-|CCL28|CXCL9|CXCL14|CXCL10|
GO:0070887	cellular response to chemical stimulus	biological_process	0.0007896	0.069899	140	1233	1475	17822	ENSOARG00000005022,ENSOARG00000006407,ENSOARG00000010235,ENSOARG00000005211,ENSOARG00000012738,ENSOARG00000007878,ENSOARG00000016739,ENSOARG00000016476,ENSOARG00000006376,ENSOARG00000011401,ENSOARG00000002223,ENSOARG00000020736,ENSOARG00000018038,ENSOARG00000004127,ENSOARG00000016543,ENSOARG00000005139,ENSOARG00000009442,ENSOARG00000017585,ENSOARG00000015297,ENSOARG00000017057,ENSOARG00000017732,…	SMOC2|EPHA5|TMF1|FANCD2|RRAGD|NCOA7|ROBO1|COL3A1|LY96|RXRG|MYOF|ECT2|P4HB|-|CXCL9|APLP1|AQP3|ERO1A|GBP5|ARHGEF16|-|TPM1|MPC2|FOXO3|COL16A1|GCH1|SLC9A1|COL1A1|GPX3|ALDH1A2|PPM1E|CXCL11|FBLN5|PLA2G4A|SCG2|CD14|TIMELESS|SULF2|BRCA1|WNT4|ADIPOQ|KL|CXCL6|C5|APLN|RAD51|ANGPT4|TF|AR|TNFSF11|SUV39H2|SP5|NTRK2|PPARG|DGAT2|MYD88|-|-|ACSL1|EMILIN1|UNC13B|S100A12|PELP1|MMRN2|CPEB4|GPR68|SYP|ATF4|PYCR1|CXCL14…
GO:0044784	metaphase/anaphase transition of cell cycle	biological_process	0.00079101	0.069899	10	1233	42	17822	ENSOARG00000017343,ENSOARG00000014063,ENSOARG00000019052,ENSOARG00000016702,ENSOARG00000007151,ENSOARG00000015665,ENSOARG00000014305,ENSOARG00000003968,ENSOARG00000009604,ENSOARG00000020126	PLK1|CDC6|AURKB|GEN1|TTK|MAD2L1|BUB1|FBXO5|NDC80|BUB1B|
GO:0048251	elastic fiber assembly	biological_process	0.00083989	0.073832	4	1233	7	17822	ENSOARG00000019087,ENSOARG00000012461,ENSOARG00000000317,ENSOARG00000018796	EMILIN1|FBLN5|LOX|THSD4|
GO:0031214	biomineral tissue development	biological_process	0.00085259	0.07456	16	1233	94	17822	ENSOARG00000010855,ENSOARG00000013109,ENSOARG00000015856,ENSOARG00000015486,ENSOARG00000003968,ENSOARG00000006178,ENSOARG00000008075,ENSOARG00000014908,ENSOARG00000019663,ENSOARG00000002050,ENSOARG00000004871,ENSOARG00000016775,ENSOARG00000007233,ENSOARG00000008480,ENSOARG00000014970,ENSOARG00000009728	KL|ANKH|IGF1|AXIN2|FBXO5|FAM20C|WNT4|LGR4|PTHLH|TGFB3|COL1A1|ATF4|ISG15|ALOX15|FAM20A|PTN|
GO:0043142	single-stranded DNA-dependent ATPase activity	molecular_function	0.00088907	0.077349	5	1233	12	17822	ENSOARG00000020009,ENSOARG00000005076,ENSOARG00000020254,ENSOARG00000020721,ENSOARG00000010697	POLQ|DNA2|RAD51|PIF1|RFC3|
GO:0007052	mitotic spindle organization	biological_process	0.00089442	0.077416	13	1233	63	17822	ENSOARG00000019052,ENSOARG00000009637,ENSOARG00000017343,ENSOARG00000018647,ENSOARG00000018369,ENSOARG00000011466,ENSOARG00000020542,ENSOARG00000018102,ENSOARG00000004104,ENSOARG00000015491,ENSOARG00000013686,ENSOARG00000006352,ENSOARG00000009604	AURKB|KIFC1|PLK1|KIF23|AURKA|NEK2|CDC20|RACGAP1|SPC25|KIF4A|NUP62|POC1A|NDC80|
GO:0009611	response to wounding	biological_process	0.00090747	0.077964	58	1233	543	17822	ENSOARG00000025180,ENSOARG00000003804,ENSOARG00000014425,ENSOARG00000009544,ENSOARG00000020816,ENSOARG00000015267,ENSOARG00000017486,ENSOARG00000005665,ENSOARG00000014253,ENSOARG00000016668,ENSOARG00000007592,ENSOARG00000020270,ENSOARG00000019070,ENSOARG00000018816,ENSOARG00000019404,ENSOARG00000011081,ENSOARG00000003513,ENSOARG00000018857,ENSOARG00000001617,ENSOARG00000003928,ENSOARG00000015856,…	CD14|SEMA7A|MERTK|B4GALT1|RORA|MCAM|ADORA2B|PTK7|SLC7A11|CXCL11|PTGS2|EPHA4|PDGFRA|LBP|FBLN1|-|MDK|SLC1A2|MYH10|HNF4A|IGF1|AJAP1|GRIN2A|LYN|-|ALOX15|CXCL9|COL5A1|DPYSL3|FN1|ISL1|MYD88|-|MYOF|PBK|COL3A1|TNFSF11|AURKA|EPB41L4B|NFE2L2|C5|NUPR1|CCL8|TNC|DNASE1L3|VPS35|APOE|FOLR1|-|ADIPOQ|FANCD2|-|-|SMOC2|SULF2|-|ITGB4|WNT4|
GO:0021675	nerve development	biological_process	0.00091	0.077964	12	1233	56	17822	ENSOARG00000012072,ENSOARG00000004489,ENSOARG00000002608,ENSOARG00000010549,ENSOARG00000007903,ENSOARG00000008350,ENSOARG00000015807,ENSOARG00000008537,ENSOARG00000007257,ENSOARG00000010080,ENSOARG00000015286,ENSOARG00000008094	UNC13B|EGR2|CITED2|LRIG1|EPHB2|ISL1|UNC13A|NAV2|COL25A1|SULF2|SEMA3A|EPHB1|
GO:0060349	bone morphogenesis	biological_process	0.00093176	0.078356	14	1233	72	17822	ENSOARG00000006352,ENSOARG00000015486,ENSOARG00000013934,ENSOARG00000002449,ENSOARG00000006078,ENSOARG00000006609,ENSOARG00000003894,ENSOARG00000004871,ENSOARG00000011340,ENSOARG00000014059,ENSOARG00000011824,ENSOARG00000002608,ENSOARG00000014745,ENSOARG00000001680	POC1A|AXIN2|FREM1|SP5|COL27A1|INSIG1|THBS3|COL1A1|MMP16|BNC2|SERPINH1|CITED2|PAPPA2|SFRP2|
GO:0015144	carbohydrate transmembrane transporter activity	molecular_function	0.0009348	0.078356	6	1233	17	17822	ENSOARG00000020471,ENSOARG00000011955,ENSOARG00000005762,ENSOARG00000009442,ENSOARG00000007831,ENSOARG00000017065	SLC2A1|SLC5A1|TMEM144|AQP3|SLC2A9|SLC23A1|
GO:1901476	carbohydrate transporter activity	molecular_function	0.0009348	0.078356	6	1233	17	17822	ENSOARG00000020471,ENSOARG00000005762,ENSOARG00000009442,ENSOARG00000007831,ENSOARG00000011955,ENSOARG00000017065	SLC2A1|TMEM144|AQP3|SLC2A9|SLC5A1|SLC23A1|
GO:0000217	DNA secondary structure binding	molecular_function	0.00093538	0.078356	6	1233	18	17822	ENSOARG00000006852,ENSOARG00000015241,ENSOARG00000012917,ENSOARG00000016702,ENSOARG00000015382,ENSOARG00000012875	NEIL3|-|RECQL4|GEN1|-|BLM|
GO:0014706	striated muscle tissue development	biological_process	0.00093778	0.078356	40	1233	319	17822	ENSOARG00000008350,ENSOARG00000002223,ENSOARG00000011235,ENSOARG00000005301,ENSOARG00000012072,ENSOARG00000011940,ENSOARG00000010962,ENSOARG00000006614,ENSOARG00000016543,ENSOARG00000020233,ENSOARG00000004489,ENSOARG00000002608,ENSOARG00000019313,ENSOARG00000016611,ENSOARG00000018447,ENSOARG00000017308,ENSOARG00000005941,ENSOARG00000003184,ENSOARG00000013619,ENSOARG00000015807,ENSOARG00000011518,…	ISL1|MYOF|-|HLF|UNC13B|RBM24|ADAMTS9|TBX5|CXCL9|HEG1|EGR2|CITED2|PKP2|CXCL10|SGCB|KEL|TNC|NUPR1|DKK1|UNC13A|PAX5|PDGFRA|ALDH1A2|EFNB2|CXCL14|RER1|SLC9A1|LRP2|SRA1|SEMA3C|NPHS1|CENPF|TBX3|MYH10|COL4A5|IGF1|COL11A1|PDZRN3|SMO|TPM1|
GO:0005876	spindle microtubule	cellular_component	0.00096308	0.079898	9	1233	35	17822	ENSOARG00000015211,ENSOARG00000020348,ENSOARG00000001001,ENSOARG00000017739,ENSOARG00000004359,ENSOARG00000017343,ENSOARG00000004318,ENSOARG00000018369,ENSOARG00000009349	KIF18A|NUSAP1|-|CAPN6|SKA1|PLK1|CDK1|AURKA|KNTC1|
GO:0007517	muscle organ development	biological_process	0.00096571	0.079898	37	1233	293	17822	ENSOARG00000002608,ENSOARG00000004489,ENSOARG00000020233,ENSOARG00000016543,ENSOARG00000006614,ENSOARG00000012072,ENSOARG00000011940,ENSOARG00000005301,ENSOARG00000016476,ENSOARG00000011235,ENSOARG00000002223,ENSOARG00000008350,ENSOARG00000003184,ENSOARG00000005941,ENSOARG00000017308,ENSOARG00000018447,ENSOARG00000019313,ENSOARG00000016611,ENSOARG00000006249,ENSOARG00000008368,ENSOARG00000005100,…	CITED2|EGR2|HEG1|CXCL9|TBX5|UNC13B|RBM24|HLF|COL3A1|-|MYOF|ISL1|NUPR1|TNC|KEL|SGCB|PKP2|CXCL10|TBX3|CENPF|NPHS1|LRP2|STRA6|SRA1|RER1|CXCL14|EFNB2|PAX5|DKK1|UNC13A|SMO|TPM1|PDZRN3|FXR1|COL11A1|COL4A5|IGF1|
GO:0005003	ephrin receptor activity	molecular_function	0.0010346	0.084714	6	1233	14	17822	ENSOARG00000006407,ENSOARG00000017153,ENSOARG00000008094,ENSOARG00000007903,ENSOARG00000020270,ENSOARG00000019848	EPHA5|EPHA3|EPHB1|EPHB2|EPHA4|EPHA10|
GO:0051233	spindle midzone	cellular_component	0.0010385	0.084714	7	1233	22	17822	ENSOARG00000010902,ENSOARG00000017343,ENSOARG00000015211,ENSOARG00000016116,ENSOARG00000019052,ENSOARG00000018102,ENSOARG00000014063	RCC2|PLK1|KIF18A|KIF14|AURKB|RACGAP1|CDC6|
GO:0045595	regulation of cell differentiation	biological_process	0.0010427	0.084714	109	1233	1089	17822	ENSOARG00000011940,ENSOARG00000000741,ENSOARG00000000237,ENSOARG00000006614,ENSOARG00000010962,ENSOARG00000000286,ENSOARG00000011041,ENSOARG00000006989,ENSOARG00000014227,ENSOARG00000018613,ENSOARG00000014901,ENSOARG00000012674,ENSOARG00000008891,ENSOARG00000000423,ENSOARG00000016452,ENSOARG00000007376,ENSOARG00000015286,ENSOARG00000004787,ENSOARG00000013009,ENSOARG00000000851,ENSOARG00000020580,…	RBM24|-|DAAM2|TBX5|ADAMTS9|GOLGA4|ELL3|RBP1|SUCO|ALOX15B|MYB|SLC39A12|NTRK2|BTN2A2|PPARG|TNFSF11|SEMA3A|SLIT2|ATP8A2|ADGRA2|CHRD|AR|EPHB2|CXCL10|HPN|PKP2|-|ADIPOQ|INSIG1|SMARCD3|-|WNT4|KEL|RCC2|FBN1|SEMA7A|CNTN1|RORA|PTK7|EPHA3|ELF5|EPHA4|PDGFRA|LRRC17|DKK1|ADAMTS7|ZNF268|CXCL14|IGSF10|GDF10|TLX2|SERPINF1|ISG15|-|LOXL2|GPR68|SFRP2|IGFBP5|PROM1|GRID2|JDP2|CXCL9|DPYSL3|ECT2|FN1|TRIB3|ISL1|LTBP3|-|C…
GO:0051382	kinetochore assembly	biological_process	0.001044	0.084714	5	1233	12	17822	ENSOARG00000006321,ENSOARG00000007744,ENSOARG00000005750,ENSOARG00000008206,ENSOARG00000003186	CENPK|CENPW|CENPH|CENPN|CENPT|
GO:0051983	regulation of chromosome segregation	biological_process	0.0010573	0.085384	9	1233	35	17822	ENSOARG00000020736,ENSOARG00000001001,ENSOARG00000015486,ENSOARG00000014305,ENSOARG00000018102,ENSOARG00000001102,ENSOARG00000010902,ENSOARG00000011466,ENSOARG00000014063	ECT2|-|AXIN2|BUB1|RACGAP1|KIF2C|RCC2|NEK2|CDC6|
GO:0019838	growth factor binding	molecular_function	0.0010688	0.085904	16	1233	88	17822	ENSOARG00000011337,ENSOARG00000010855,ENSOARG00000019421,ENSOARG00000009764,ENSOARG00000010344,ENSOARG00000012862,ENSOARG00000014604,ENSOARG00000002050,ENSOARG00000015227,ENSOARG00000019070,ENSOARG00000016476,ENSOARG00000008891,ENSOARG00000009705,ENSOARG00000004871,ENSOARG00000001508,ENSOARG00000002129	IGFBPL1|KL|IGFBP5|ITGB4|LTBP1|IGFBP3|IGFBP4|TGFB3|LTBP3|PDGFRA|COL3A1|NTRK2|WISP3|COL1A1|COL1A2|COL5A1|
GO:0007051	spindle organization	biological_process	0.0011088	0.088693	18	1233	107	17822	ENSOARG00000018647,ENSOARG00000017343,ENSOARG00000016587,ENSOARG00000019052,ENSOARG00000009637,ENSOARG00000011466,ENSOARG00000020542,ENSOARG00000013686,ENSOARG00000015491,ENSOARG00000018102,ENSOARG00000006352,ENSOARG00000018369,ENSOARG00000014713,ENSOARG00000003968,ENSOARG00000004104,ENSOARG00000016302,ENSOARG00000009604,ENSOARG00000005794	KIF23|PLK1|ESPL1|AURKB|KIFC1|NEK2|CDC20|NUP62|KIF4A|RACGAP1|POC1A|AURKA|ASPM|FBXO5|SPC25|TRIM36|NDC80|AUNIP|
GO:0030879	mammary gland development	biological_process	0.0011235	0.089401	15	1233	82	17822	ENSOARG00000019421,ENSOARG00000006003,ENSOARG00000011084,ENSOARG00000010477,ENSOARG00000007376,ENSOARG00000008075,ENSOARG00000014525,ENSOARG00000016739,ENSOARG00000010703,ENSOARG00000004241,ENSOARG00000017168,ENSOARG00000011179,ENSOARG00000002462,ENSOARG00000006249,ENSOARG00000018645	IGFBP5|IQGAP3|CSN3|CSN2|TNFSF11|WNT4|AR|ROBO1|ATP2C2|SMO|FASN|BRCA2|GPAT4|TBX3|ELF5|
GO:0044283	small molecule biosynthetic process	biological_process	0.0011282	0.089401	36	1233	291	17822	ENSOARG00000007692,ENSOARG00000008480,ENSOARG00000017168,ENSOARG00000001269,ENSOARG00000007493,ENSOARG00000017961,ENSOARG00000006989,ENSOARG00000019129,ENSOARG00000020545,ENSOARG00000001603,ENSOARG00000018548,ENSOARG00000015250,ENSOARG00000017498,ENSOARG00000002593,ENSOARG00000009930,ENSOARG00000004686,ENSOARG00000009438,ENSOARG00000006609,ENSOARG00000008075,ENSOARG00000013163,ENSOARG00000004835,…	ASS1|ALOX15|FASN|STAR|DHCR24|HACD3|RBP1|TRIB3|ELOVL1|FABP3|SHMT1|-|PCK1|SPTLC2|PSPH|ASNS|APOE|INSIG1|WNT4|ACSM3|BRCA1|SCD|ACSM1|PTGS2|PLA2G4A|ALDH1A2|SCD5|PLOD2|PYCR1|PSAT1|GCH1|CHKA|EBP|GPAT4|PLCG2|-|
GO:0016043	cellular component organization	biological_process	0.001161	0.091563	332	1233	3817	17822	ENSOARG00000007723,ENSOARG00000020247,ENSOARG00000005448,ENSOARG00000004281,ENSOARG00000004104,ENSOARG00000005631,ENSOARG00000004495,ENSOARG00000015578,ENSOARG00000003928,ENSOARG00000014176,ENSOARG00000005379,ENSOARG00000016208,ENSOARG00000002790,ENSOARG00000005124,ENSOARG00000018795,ENSOARG00000015547,ENSOARG00000013181,ENSOARG00000012567,ENSOARG00000011051,ENSOARG00000008350,ENSOARG00000019329,…	-|KNL1|EFNB2|NEFH|SPC25|PHF19|HELLS|LRRC8C|HNF4A|CCNA2|RAB25|RAB18|SLIT3|TRPA1|NTNG1|SEC16B|TMEM120B|-|CRISPLD2|ISL1|FN1|ITGA4|NCAPH|SPTSSB|EGR2|DBN1|GRID2|TRPS1|TRIM36|RAB2A|ITGB4|LOX|BUB1B|PLK4|FOLR1|NDC80|AXIN2|MAP1B|OCLN|AURKA|ANGPT1|CPE|PTK7|DIAPH3|DZIP1|DES|KIAA1324|RCC2|CDC20|LRP1|TBC1D30|KIF18A|SLC1A1|RSPO1|CLSTN3|ITGA8|SMC2|TYRP1|NFASC|SLIT2|TSPAN1|ATP10A|STMND1|RND1|HIST1H1D|DCDC2|ALOX1…
GO:0055081	anion homeostasis	biological_process	0.0012174	0.095571	8	1233	30	17822	ENSOARG00000013207,ENSOARG00000007680,ENSOARG00000004007,ENSOARG00000009438,ENSOARG00000012189,ENSOARG00000010969,ENSOARG00000003928,ENSOARG00000001603	RCN3|SLC34A2|LIPG|APOE|DGAT2|GPAM|HNF4A|FABP3|
GO:0031915	positive regulation of synaptic plasticity	biological_process	0.0012267	0.09585	3	1233	4	17822	ENSOARG00000015807,ENSOARG00000020542,ENSOARG00000007903	UNC13A|CDC20|EPHB2|
GO:0006259	DNA metabolic process	biological_process	0.0012506	0.097273	76	1233	749	17822	ENSOARG00000005794,ENSOARG00000012532,ENSOARG00000015777,ENSOARG00000015486,ENSOARG00000015076,ENSOARG00000005211,ENSOARG00000019189,ENSOARG00000005022,ENSOARG00000011362,ENSOARG00000014941,ENSOARG00000013908,ENSOARG00000012567,ENSOARG00000012322,ENSOARG00000007232,ENSOARG00000002369,ENSOARG00000008217,ENSOARG00000010697,ENSOARG00000004016,ENSOARG00000019052,ENSOARG00000004495,ENSOARG00000020077,…	AUNIP|DNASE1L3|ACTR8|AXIN2|SMG6|FANCD2|HJURP|SMOC2|FANCI|E2F7|NCAPH|-|ATAD5|EXO1|PSMC3IP|CENPP|RFC3|NCAPG|AURKB|HELLS|HIST1H1T|-|BLM|CCNA2|FBXO5|CHEK1|PCNA|E2F8|PARPBP|FOXM1|POLE2|TNFSF13|RECQL4|NEK2|MCM6|RAD54L|-|CDC6|MCM5|-|ADIPOQ|RAD51AP1|BRCA1|-|TIMELESS|GEN1|H2AFX|DDX1|KIF22|RAD51|DNA2|PIF1|DTL|NUSAP1|POLE|MCM3|-|HIST1H1D|UHRF1|NEIL3|LIG1|-|TICRR|-|MCM4|GINS1|TONSL|SMC2|TOP2A|BRCA2|-|POLQ|GI…
GO:1901988	negative regulation of cell cycle phase transition	biological_process	0.0012988	0.10015	22	1233	151	17822	ENSOARG00000009349,ENSOARG00000007151,ENSOARG00000017343,ENSOARG00000019052,ENSOARG00000010843,ENSOARG00000013084,ENSOARG00000000423,ENSOARG00000014305,ENSOARG00000017039,ENSOARG00000016702,ENSOARG00000015665,ENSOARG00000004318,ENSOARG00000014941,ENSOARG00000005076,ENSOARG00000009604,ENSOARG00000012875,ENSOARG00000011578,ENSOARG00000020126,ENSOARG00000004835,ENSOARG00000011655,ENSOARG00000019542,…	KNTC1|TTK|PLK1|AURKB|DTL|ZWINT|BTN2A2|BUB1|H2AFX|GEN1|MAD2L1|CDK1|E2F7|DNA2|NDC80|BLM|TICRR|BUB1B|BRCA1|CHEK1|CLSPN|FBXO5|
GO:0015179	L-amino acid transmembrane transporter activity	molecular_function	0.0012995	0.10015	8	1233	29	17822	ENSOARG00000001827,ENSOARG00000010284,ENSOARG00000013399,ENSOARG00000018857,ENSOARG00000020004,ENSOARG00000012129,ENSOARG00000008663,ENSOARG00000010784	SLC25A29|SLC38A3|SLC1A1|SLC1A2|SLC1A4|SLC7A5|SLC36A1|SLC1A5|
GO:0051303	establishment of chromosome localization	biological_process	0.0013402	0.10209	10	1233	46	17822	ENSOARG00000009604,ENSOARG00000013686,ENSOARG00000015211,ENSOARG00000016116,ENSOARG00000001102,ENSOARG00000000644,ENSOARG00000009637,ENSOARG00000008368,ENSOARG00000005591,ENSOARG00000019830	NDC80|NUP62|KIF18A|KIF14|KIF2C|FAM83D|KIFC1|CENPF|KIF22|CDCA8|
GO:0006575	cellular modified amino acid metabolic process	biological_process	0.001343	0.10209	18	1233	115	17822	ENSOARG00000004214,ENSOARG00000004327,ENSOARG00000014590,ENSOARG00000001516,ENSOARG00000013849,ENSOARG00000017585,ENSOARG00000009367,ENSOARG00000020812,ENSOARG00000018038,ENSOARG00000018980,ENSOARG00000018548,ENSOARG00000005685,ENSOARG00000006377,ENSOARG00000019966,ENSOARG00000021078,ENSOARG00000007692,ENSOARG00000002802,ENSOARG00000014319	FOLR1|GNMT|CRYM|SERINC2|-|ERO1A|TYMS|PAX8|P4HB|IDH1|SHMT1|PLOD2|ALDH1L1|-|GCH1|ASS1|DIO2|DDAH1|
GO:0007088	regulation of mitosis	biological_process	0.0013529	0.10209	16	1233	95	17822	ENSOARG00000011466,ENSOARG00000017343,ENSOARG00000019052,ENSOARG00000014063,ENSOARG00000020348,ENSOARG00000013686,ENSOARG00000014305,ENSOARG00000015665,ENSOARG00000006520,ENSOARG00000016702,ENSOARG00000020239,ENSOARG00000015856,ENSOARG00000009604,ENSOARG00000004707,ENSOARG00000020126,ENSOARG00000003968	NEK2|PLK1|AURKB|CDC6|NUSAP1|NUP62|BUB1|MAD2L1|UBE2C|GEN1|OBSL1|IGF1|NDC80|TOM1L1|BUB1B|FBXO5|
GO:0051783	regulation of nuclear division	biological_process	0.0013529	0.10209	16	1233	95	17822	ENSOARG00000003968,ENSOARG00000015856,ENSOARG00000009604,ENSOARG00000004707,ENSOARG00000020126,ENSOARG00000020239,ENSOARG00000015665,ENSOARG00000006520,ENSOARG00000016702,ENSOARG00000013686,ENSOARG00000014305,ENSOARG00000020348,ENSOARG00000017343,ENSOARG00000019052,ENSOARG00000014063,ENSOARG00000011466	FBXO5|IGF1|NDC80|TOM1L1|BUB1B|OBSL1|MAD2L1|UBE2C|GEN1|NUP62|BUB1|NUSAP1|PLK1|AURKB|CDC6|NEK2|
GO:0000075	cell cycle checkpoint	biological_process	0.0013549	0.10209	19	1233	121	17822	ENSOARG00000013084,ENSOARG00000014305,ENSOARG00000010843,ENSOARG00000017343,ENSOARG00000019052,ENSOARG00000009349,ENSOARG00000007151,ENSOARG00000004835,ENSOARG00000011655,ENSOARG00000019542,ENSOARG00000012875,ENSOARG00000009604,ENSOARG00000011578,ENSOARG00000020126,ENSOARG00000005076,ENSOARG00000017039,ENSOARG00000016702,ENSOARG00000015665,ENSOARG00000004318	ZWINT|BUB1|DTL|PLK1|AURKB|KNTC1|TTK|BRCA1|CHEK1|CLSPN|BLM|NDC80|TICRR|BUB1B|DNA2|H2AFX|GEN1|MAD2L1|CDK1|
GO:0001655	urogenital system development	biological_process	0.001365	0.1024	31	1233	224	17822	ENSOARG00000014908,ENSOARG00000015100,ENSOARG00000014525,ENSOARG00000003714,ENSOARG00000005941,ENSOARG00000004241,ENSOARG00000007903,ENSOARG00000008389,ENSOARG00000004495,ENSOARG00000008539,ENSOARG00000019683,ENSOARG00000008075,ENSOARG00000021170,ENSOARG00000010080,ENSOARG00000009764,ENSOARG00000009911,ENSOARG00000020509,ENSOARG00000005100,ENSOARG00000014558,ENSOARG00000015446,ENSOARG00000008368,…	LGR4|ANGPT1|AR|ENPEP|TNC|SMO|EPHB2|ITGA8|HELLS|GREB1L|WNT2B|WNT4|ARG2|SULF2|ITGB4|PROM1|ADIPOQ|NPHS1|LGR5|ADAMTS16|CENPF|KIF26B|PAX8|PDGFRA|ALDH1A2|CEP55|SLIT2|CPLANE1|SERPINF1|SEC61A1|STRA6|
GO:0006953	acute-phase response	biological_process	0.0013947	0.10404	5	1233	14	17822	ENSOARG00000007592,ENSOARG00000009865,ENSOARG00000009847,ENSOARG00000007376,ENSOARG00000018816	PTGS2|-|-|TNFSF11|LBP|
GO:0000796	condensin complex	cellular_component	0.0013993	0.10404	4	1233	7	17822	ENSOARG00000007995,ENSOARG00000013908,ENSOARG00000007399,ENSOARG00000004016	NCAPG2|NCAPH|SMC2|NCAPG|
GO:0051255	spindle midzone assembly	biological_process	0.0014197	0.10509	4	1233	8	17822	ENSOARG00000018647,ENSOARG00000015491,ENSOARG00000018102,ENSOARG00000019052	KIF23|KIF4A|RACGAP1|AURKB|
GO:0005604	basement membrane	cellular_component	0.0014502	0.10688	14	1233	62	17822	ENSOARG00000019404,ENSOARG00000005106,ENSOARG00000005022,ENSOARG00000009580,ENSOARG00000019329,ENSOARG00000013934,ENSOARG00000018187,ENSOARG00000002129,ENSOARG00000005941,ENSOARG00000020710,ENSOARG00000017490,ENSOARG00000021018,ENSOARG00000000684,ENSOARG00000019332	FBLN1|COL28A1|SMOC2|LAMA4|FN1|FREM1|COL4A5|COL5A1|TNC|NID2|THBS4|FBN1|MMRN2|CCDC80|
GO:0001525	angiogenesis	biological_process	0.0014569	0.10691	38	1233	301	17822	ENSOARG00000000942,ENSOARG00000003452,ENSOARG00000004835,ENSOARG00000005022,ENSOARG00000005722,ENSOARG00000015100,ENSOARG00000018898,ENSOARG00000016739,ENSOARG00000000851,ENSOARG00000010290,ENSOARG00000012241,ENSOARG00000009241,ENSOARG00000007903,ENSOARG00000014941,ENSOARG00000005582,ENSOARG00000008350,ENSOARG00000004787,ENSOARG00000016452,ENSOARG00000018896,ENSOARG00000007954,ENSOARG00000015737,…	RNF213|RAMP2|BRCA1|SMOC2|EPAS1|ANGPT1|ANGPT4|ROBO1|ADGRA2|PLXDC1|ADAM12|CCL8|EPHB2|E2F7|C5|ISL1|SLIT2|PPARG|FZD5|FGFBP1|DCN|EMILIN1|WARS|EPHB1|MMRN2|E2F8|THBS4|ENPEP|LOXL2|ANGPTL4|SFRP2|EFNB2|CYP1B1|SERPINF1|RORA|B4GALT1|SCG2|MCAM|
GO:0032467	positive regulation of cytokinesis	biological_process	0.001471	0.10748	7	1233	23	17822	ENSOARG00000020736,ENSOARG00000000627,ENSOARG00000018647,ENSOARG00000016116,ENSOARG00000019052,ENSOARG00000018102,ENSOARG00000014063	ECT2|CIT|KIF23|KIF14|AURKB|RACGAP1|CDC6|
GO:0008217	regulation of blood pressure	biological_process	0.0015293	0.11078	15	1233	88	17822	ENSOARG00000020509,ENSOARG00000001508,ENSOARG00000006214,ENSOARG00000016452,ENSOARG00000021078,ENSOARG00000003452,ENSOARG00000008537,ENSOARG00000005574,ENSOARG00000020797,ENSOARG00000014319,ENSOARG00000018568,ENSOARG00000007592,ENSOARG00000014525,ENSOARG00000003714,ENSOARG00000013772	ADIPOQ|COL1A2|RASL10B|PPARG|GCH1|RAMP2|NAV2|KCNK6|TPM1|DDAH1|GRIP2|PTGS2|AR|ENPEP|ADRB1|
GO:0010948	negative regulation of cell cycle process	biological_process	0.001537	0.11078	26	1233	193	17822	ENSOARG00000019542,ENSOARG00000003968,ENSOARG00000004835,ENSOARG00000011655,ENSOARG00000020126,ENSOARG00000004707,ENSOARG00000012875,ENSOARG00000009604,ENSOARG00000011578,ENSOARG00000014941,ENSOARG00000005076,ENSOARG00000016702,ENSOARG00000008807,ENSOARG00000004318,ENSOARG00000015665,ENSOARG00000017039,ENSOARG00000000423,ENSOARG00000014305,ENSOARG00000013084,ENSOARG00000010843,ENSOARG00000008678,…	CLSPN|FBXO5|BRCA1|CHEK1|BUB1B|TOM1L1|BLM|NDC80|TICRR|E2F7|DNA2|GEN1|E2F8|CDK1|MAD2L1|H2AFX|BTN2A2|BUB1|ZWINT|DTL|ZNF268|AURKB|PLK1|CCNF|TTK|KNTC1|
GO:0032392	DNA geometric change	biological_process	0.0015378	0.11078	10	1233	45	17822	ENSOARG00000010614,ENSOARG00000012797,ENSOARG00000020721,ENSOARG00000020254,ENSOARG00000005076,ENSOARG00000016369,ENSOARG00000015382,ENSOARG00000012875,ENSOARG00000015241,ENSOARG00000012917	MCM6|MCM4|PIF1|RAD51|DNA2|DDX1|-|BLM|-|RECQL4|
GO:0070972	protein localization to endoplasmic reticulum	biological_process	0.0015424	0.11078	8	1233	30	17822	ENSOARG00000007160,ENSOARG00000003944,ENSOARG00000007184,ENSOARG00000006609,ENSOARG00000000472,ENSOARG00000005237,ENSOARG00000000537,ENSOARG00000002969	SRP54|TRAM1|BCAP31|INSIG1|SEC62|SEC61A1|ANK2|SSR3|
GO:0016408	C-acyltransferase activity	molecular_function	0.0015599	0.11156	4	1233	8	17822	ENSOARG00000002593,ENSOARG00000014890,ENSOARG00000010864,ENSOARG00000014198	SPTLC2|SPTSSB|SPTLC3|GCAT|
GO:2000121	regulation of removal of superoxide radicals	biological_process	0.0016078	0.1145	3	1233	4	17822	ENSOARG00000021078,ENSOARG00000012461,ENSOARG00000017431	GCH1|FBLN5|NFE2L2|
GO:0045137	development of primary sexual characteristics	biological_process	0.0016423	0.11647	22	1233	149	17822	ENSOARG00000007493,ENSOARG00000002608,ENSOARG00000006249,ENSOARG00000014425,ENSOARG00000004078,ENSOARG00000004787,ENSOARG00000015286,ENSOARG00000003592,ENSOARG00000019070,ENSOARG00000004868,ENSOARG00000011179,ENSOARG00000001680,ENSOARG00000003184,ENSOARG00000014525,ENSOARG00000010741,ENSOARG00000014908,ENSOARG00000002790,ENSOARG00000010235,ENSOARG00000014713,ENSOARG00000008075,ENSOARG00000015211,…	DHCR24|CITED2|TBX3|MERTK|STRA6|SLIT2|SEMA3A|LRP2|PDGFRA|-|BRCA2|SFRP2|NUPR1|AR|FOXO3|LGR4|SLIT3|TMF1|ASPM|WNT4|KIF18A|WNT2B|
GO:0010941	regulation of cell death	biological_process	0.0016526	0.1167	95	1233	971	17822	ENSOARG00000002176,ENSOARG00000015856,ENSOARG00000004495,ENSOARG00000014778,ENSOARG00000004318,ENSOARG00000010741,ENSOARG00000003792,ENSOARG00000010953,ENSOARG00000008988,ENSOARG00000007666,ENSOARG00000004241,ENSOARG00000013782,ENSOARG00000005448,ENSOARG00000019835,ENSOARG00000020812,ENSOARG00000020860,ENSOARG00000018101,ENSOARG00000014364,ENSOARG00000009544,ENSOARG00000014425,ENSOARG00000003341,…	DNAJC3|IGF1|HELLS|LYN|CDK1|FOXO3|ANGPTL4|XDH|PLCG2|SLC25A4|SMO|ALB|EFNB2|GSK3B|PAX8|ALDH1A2|SRA1|PIM1|B4GALT1|MERTK|IFI6|PLK1|TBX3|PTGS2|SCG2|AXIN2|APOE|VPS35|ASNS|RAMP2|TMF1|GADD45B|NFE2L2|ANGPT1|ROBO1|MFF|AURKA|BCAP31|MELK|BARD1|HEBP2|P4HB|ITGA4|ECT2|ISL1|HYPK|ATAD5|PTTG1IP|GRID2|CITED2|AURKB|KIF14|RETREG1|GRIN2A|EPHB1|RPS6KA3|LRP1|TOP2A|MECOM|-|SFRP2|MDK|CYP1B1|ZNF268|GPAM|-|WNK3|CD248|LBP|ATF…
GO:0003139	secondary heart field specification	biological_process	0.0016709	0.11751	4	1233	8	17822	ENSOARG00000015486,ENSOARG00000008350,ENSOARG00000003592,ENSOARG00000003916	AXIN2|ISL1|LRP2|SMARCD3|
GO:0050786	RAGE receptor binding	molecular_function	0.0016933	0.11858	3	1233	6	17822	ENSOARG00000000641,ENSOARG00000000432,ENSOARG00000013432	S100A4|S100A12|S100B|
GO:0048869	cellular developmental process	biological_process	0.0017029	0.11877	229	1233	2540	17822	ENSOARG00000003372,ENSOARG00000012532,ENSOARG00000017683,ENSOARG00000005211,ENSOARG00000010235,ENSOARG00000006407,ENSOARG00000009306,ENSOARG00000007257,ENSOARG00000018447,ENSOARG00000016739,ENSOARG00000020554,ENSOARG00000003121,ENSOARG00000014941,ENSOARG00000020736,ENSOARG00000002223,ENSOARG00000005301,ENSOARG00000016476,ENSOARG00000006801,ENSOARG00000001796,ENSOARG00000016543,ENSOARG00000014558,…	FLNC|DNASE1L3|PALMD|FANCD2|TMF1|EPHA5|DOCK7|COL25A1|SGCB|ROBO1|MFF|WIF1|E2F7|ECT2|MYOF|HLF|COL3A1|TSKU|JDP2|CXCL9|LGR5|RBM46|ERO1A|FOXO3|PACSIN1|TPM1|FAM83D|GPAT4|PLCG2|OBSL1|MYT1L|ALDH1A2|UNC13A|PAX5|HTR2C|CDH11|COL1A1|FBLN1|SLC9A1|MERTK|B4GALT1|NPHS1|TPD52|PRXL2A|ADGRF1|HPN|ADIPOQ|SULF2|-|WNT4|COCH|CHRD|AR|MKS1|EPHB2|NUPR1|TNC|SLC39A12|POC1A|NTRK2|RACGAP1|PPARG|BTN2A2|TNFSF11|SEMA3A|UNC13B|DAAM…
GO:0032370	positive regulation of lipid transport	biological_process	0.001717	0.11926	8	1233	31	17822	ENSOARG00000002590,ENSOARG00000009438,ENSOARG00000010235,ENSOARG00000004007,ENSOARG00000020509,ENSOARG00000007376,ENSOARG00000013009,ENSOARG00000006004	SPP1|APOE|TMF1|LIPG|ADIPOQ|TNFSF11|ATP8A2|SCP2|
GO:0001957	intramembranous ossification	biological_process	0.0017381	0.11973	3	1233	4	17822	ENSOARG00000018035,ENSOARG00000004871,ENSOARG00000015486	MMP2|COL1A1|AXIN2|
GO:0036072	direct ossification	biological_process	0.0017381	0.11973	3	1233	4	17822	ENSOARG00000004871,ENSOARG00000018035,ENSOARG00000015486	COL1A1|MMP2|AXIN2|
GO:0004758	serine C-palmitoyltransferase activity	molecular_function	0.0017901	0.12232	3	1233	4	17822	ENSOARG00000014890,ENSOARG00000002593,ENSOARG00000010864	SPTSSB|SPTLC2|SPTLC3|
GO:0016454	C-palmitoyltransferase activity	molecular_function	0.0017901	0.12232	3	1233	4	17822	ENSOARG00000010864,ENSOARG00000002593,ENSOARG00000014890	SPTLC3|SPTLC2|SPTSSB|
GO:0005886	plasma membrane	cellular_component	0.0018011	0.12242	248	1233	2969	17822	ENSOARG00000006520,ENSOARG00000002412,ENSOARG00000013009,ENSOARG00000013238,ENSOARG00000011053,ENSOARG00000019331,ENSOARG00000011260,ENSOARG00000008147,ENSOARG00000016625,ENSOARG00000019313,ENSOARG00000016611,ENSOARG00000019080,ENSOARG00000020981,ENSOARG00000015723,ENSOARG00000016747,ENSOARG00000003438,ENSOARG00000018896,ENSOARG00000013081,ENSOARG00000018890,ENSOARG00000001649,ENSOARG00000012880,…	UBE2C|CDH16|ATP8A2|SLC39A8|HAS2|SLC22A17|MFGE8|SCN4B|CCNY|PKP2|CXCL10|COL6A3|SPPL2A|PLCL1|ABCC11|CDH3|FZD5|MS4A1|CCNYL1|LYNX1|COL6A2|ALOX15|GABRP|RND1|NCAM2|PSD4|MMP2|CISH|LAMP5|TMC5|POLE|TSPAN1|CEP55|PCDHGC3|DAPK1|PCDH1|LIPH|MAPK8IP1|SLC2A1|FZD2|CDH7|RECK|-|ENPEP|NFASC|ADGRG2|STK10|IQGAP3|SLC1A1|ITGA8|PROM1|TBC1D30|EPHB1|LRP1|KIF18A|GRIN2A|RCC2|DGKB|NDRG4|ACLY|MCAM|PTK7|KIAA1324|DES|UGT1A1|CD79B…
GO:1901987	regulation of cell cycle phase transition	biological_process	0.0018121	0.12242	28	1233	209	17822	ENSOARG00000010843,ENSOARG00000013084,ENSOARG00000014305,ENSOARG00000012322,ENSOARG00000000423,ENSOARG00000009349,ENSOARG00000010902,ENSOARG00000009908,ENSOARG00000007151,ENSOARG00000017343,ENSOARG00000019052,ENSOARG00000008368,ENSOARG00000014063,ENSOARG00000011578,ENSOARG00000009604,ENSOARG00000012875,ENSOARG00000020126,ENSOARG00000011655,ENSOARG00000016116,ENSOARG00000004835,ENSOARG00000003968,…	DTL|ZWINT|BUB1|ATAD5|BTN2A2|KNTC1|RCC2|-|TTK|PLK1|AURKB|CENPF|CDC6|TICRR|NDC80|BLM|BUB1B|CHEK1|KIF14|BRCA1|FBXO5|CLSPN|H2AFX|MAD2L1|CDK1|GEN1|E2F7|DNA2|
GO:0060348	bone development	biological_process	0.0018175	0.12242	19	1233	119	17822	ENSOARG00000010080,ENSOARG00000003894,ENSOARG00000006609,ENSOARG00000006078,ENSOARG00000015856,ENSOARG00000015486,ENSOARG00000001680,ENSOARG00000014059,ENSOARG00000007376,ENSOARG00000002449,ENSOARG00000004871,ENSOARG00000008854,ENSOARG00000006352,ENSOARG00000018875,ENSOARG00000013934,ENSOARG00000014745,ENSOARG00000002608,ENSOARG00000011824,ENSOARG00000011340	SULF2|THBS3|INSIG1|COL27A1|IGF1|AXIN2|SFRP2|BNC2|TNFSF11|SP5|COL1A1|MIGA2|POC1A|LRRC17|FREM1|PAPPA2|CITED2|SERPINH1|MMP16|
GO:0070182	DNA polymerase binding	molecular_function	0.0018206	0.12242	5	1233	13	17822	ENSOARG00000017133,ENSOARG00000015076,ENSOARG00000005211,ENSOARG00000020254,ENSOARG00000011362	PCNA|SMG6|FANCD2|RAD51|FANCI|
GO:0046546	development of primary male sexual characteristics	biological_process	0.0018934	0.12681	16	1233	94	17822	ENSOARG00000003184,ENSOARG00000001680,ENSOARG00000014908,ENSOARG00000014525,ENSOARG00000014713,ENSOARG00000015211,ENSOARG00000008075,ENSOARG00000010235,ENSOARG00000019683,ENSOARG00000002608,ENSOARG00000006249,ENSOARG00000007493,ENSOARG00000003592,ENSOARG00000015286,ENSOARG00000004868,ENSOARG00000019070	NUPR1|SFRP2|LGR4|AR|ASPM|KIF18A|WNT4|TMF1|WNT2B|CITED2|TBX3|DHCR24|LRP2|SEMA3A|-|PDGFRA|
GO:0005342	organic acid transmembrane transporter activity	molecular_function	0.0019031	0.12696	14	1233	76	17822	ENSOARG00000007831,ENSOARG00000013399,ENSOARG00000010284,ENSOARG00000019772,ENSOARG00000001827,ENSOARG00000010017,ENSOARG00000010784,ENSOARG00000008663,ENSOARG00000017065,ENSOARG00000012394,ENSOARG00000012129,ENSOARG00000015127,ENSOARG00000018857,ENSOARG00000020004	SLC2A9|SLC1A1|SLC38A3|-|SLC25A29|SLC22A16|SLC1A5|SLC36A1|SLC23A1|MPC2|SLC7A5|SLC22A5|SLC1A2|SLC1A4|
GO:0051093	negative regulation of developmental process	biological_process	0.0019195	0.12755	60	1233	556	17822	ENSOARG00000019129,ENSOARG00000008350,ENSOARG00000016452,ENSOARG00000015286,ENSOARG00000017221,ENSOARG00000001796,ENSOARG00000003438,ENSOARG00000000237,ENSOARG00000006614,ENSOARG00000019087,ENSOARG00000015737,ENSOARG00000016611,ENSOARG00000019313,ENSOARG00000004689,ENSOARG00000015486,ENSOARG00000020509,ENSOARG00000006609,ENSOARG00000005211,ENSOARG00000014713,ENSOARG00000008075,ENSOARG00000020727,…	TRIB3|ISL1|PPARG|SEMA3A|RBL1|JDP2|CDH3|DAAM2|TBX5|EMILIN1|DCN|CXCL10|PKP2|HPN|AXIN2|ADIPOQ|INSIG1|FANCD2|ASPM|WNT4|RBPMS2|NKD1|CHRD|ANGPT4|NFE2L2|PTHLH|TRIB1|EPHB2|PAX8|DKK1|LRRC17|ADAMTS7|CXCL14|FBLN1|GDF10|SRA1|TLX2|SERPINF1|RCC2|FBN1|RORA|TBX3|ELF5|EPHA4|PHF19|IGFBP5|IGF1|CST3|FBXO5|TBC1D30|LYN|-|FOXO3|THBS4|MMRN2|GPR68|SMO|SFRP2|XDH|FOXM1|
GO:0065004	protein-DNA complex assembly	biological_process	0.0019369	0.1282	17	1233	121	17822	ENSOARG00000009266,ENSOARG00000006321,ENSOARG00000012567,ENSOARG00000003186,ENSOARG00000008217,ENSOARG00000007744,ENSOARG00000020071,ENSOARG00000020063,ENSOARG00000009704,ENSOARG00000008206,ENSOARG00000020077,ENSOARG00000004495,ENSOARG00000020057,ENSOARG00000020085,ENSOARG00000019189,ENSOARG00000020254,ENSOARG00000005750	-|CENPK|-|CENPT|CENPP|CENPW|-|HIST1H1D|CHAF1A|CENPN|HIST1H1T|HELLS|-|-|HJURP|RAD51|CENPH|
GO:0060384	innervation	biological_process	0.0019586	0.12913	7	1233	22	17822	ENSOARG00000015807,ENSOARG00000012072,ENSOARG00000008350,ENSOARG00000010549,ENSOARG00000015286,ENSOARG00000007257,ENSOARG00000010080	UNC13A|UNC13B|ISL1|LRIG1|SEMA3A|COL25A1|SULF2|
GO:0030165	PDZ domain binding	molecular_function	0.002001	0.13141	10	1233	42	17822	ENSOARG00000020568,ENSOARG00000004813,ENSOARG00000013772,ENSOARG00000018241,ENSOARG00000015127,ENSOARG00000017334,ENSOARG00000016116,ENSOARG00000008653,ENSOARG00000000627,ENSOARG00000017057	PDZK1|SDC2|ADRB1|GRID2|SLC22A5|NKD1|KIF14|FZD2|CIT|ARHGEF16|
GO:0003206	cardiac chamber morphogenesis	biological_process	0.0020275	0.13264	16	1233	96	17822	ENSOARG00000003592,ENSOARG00000008653,ENSOARG00000016894,ENSOARG00000008350,ENSOARG00000016153,ENSOARG00000020233,ENSOARG00000006249,ENSOARG00000002608,ENSOARG00000006614,ENSOARG00000003916,ENSOARG00000018591,ENSOARG00000019313,ENSOARG00000004241,ENSOARG00000001680,ENSOARG00000020797,ENSOARG00000002790	LRP2|FZD2|SEMA3C|ISL1|CPE|HEG1|TBX3|CITED2|TBX5|SMARCD3|COL11A1|PKP2|SMO|SFRP2|TPM1|SLIT3|
GO:0042558	pteridine-containing compound metabolic process	biological_process	0.0020535	0.13323	6	1233	20	17822	ENSOARG00000009367,ENSOARG00000004214,ENSOARG00000018548,ENSOARG00000006377,ENSOARG00000021078,ENSOARG00000006333	TYMS|FOLR1|SHMT1|ALDH1L1|GCH1|PCBD1|
GO:0007017	microtubule-based process	biological_process	0.0020719	0.13323	60	1233	527	17822	ENSOARG00000004835,ENSOARG00000014713,ENSOARG00000009306,ENSOARG00000012267,ENSOARG00000010669,ENSOARG00000016302,ENSOARG00000009604,ENSOARG00000015691,ENSOARG00000005794,ENSOARG00000004359,ENSOARG00000005591,ENSOARG00000005188,ENSOARG00000009389,ENSOARG00000015873,ENSOARG00000016702,ENSOARG00000018369,ENSOARG00000013686,ENSOARG00000018102,ENSOARG00000000647,ENSOARG00000006352,ENSOARG00000012020,…	BRCA1|ASPM|DOCK7|PRC1|-|TRIM36|NDC80|PLK4|AUNIP|SKA1|KIF22|MAP1B|KIF18B|KIF20A|GEN1|AURKA|NUP62|RACGAP1|-|POC1A|STMND1|SLC39A12|ECT2|NUSAP1|KIF23|CKAP2|MAP1A|-|ADCY10|KIFC1|AURKB|CAPN6|KIF2C|KIF14|KIF18A|SPC25|FBXO5|OBSL1|TRIM46|BRCA2|KIF15|IFT27|KIF4A|KNL1|KIF26B|-|GSK3B|DNAH11|CEP152|ESPL1|PLK1|ARMC4|CCNF|EPHA3|BIRC5|NEK2|DNAH1|CDC20|RCC2|NEFH|
GO:0015838	amino-acid betaine transport	biological_process	0.0020776	0.13323	3	1233	4	17822	ENSOARG00000015127,ENSOARG00000010017,ENSOARG00000020568	SLC22A5|SLC22A16|PDZK1|
GO:0015879	carnitine transport	biological_process	0.0020776	0.13323	3	1233	4	17822	ENSOARG00000020568,ENSOARG00000010017,ENSOARG00000015127	PDZK1|SLC22A16|SLC22A5|
GO:2000241	regulation of reproductive process	biological_process	0.002078	0.13323	14	1233	82	17822	ENSOARG00000003184,ENSOARG00000002608,ENSOARG00000017685,ENSOARG00000009544,ENSOARG00000014525,ENSOARG00000020542,ENSOARG00000007151,ENSOARG00000018369,ENSOARG00000014713,ENSOARG00000008075,ENSOARG00000015286,ENSOARG00000014232,ENSOARG00000003968,ENSOARG00000015856	NUPR1|CITED2|HPGDS|B4GALT1|AR|CDC20|TTK|AURKA|ASPM|WNT4|SEMA3A|SERPINF1|FBXO5|IGF1|
GO:0030071	regulation of mitotic metaphase/anaphase transition	biological_process	0.002094	0.13323	9	1233	40	17822	ENSOARG00000017343,ENSOARG00000019052,ENSOARG00000014063,ENSOARG00000015665,ENSOARG00000016702,ENSOARG00000014305,ENSOARG00000003968,ENSOARG00000009604,ENSOARG00000020126	PLK1|AURKB|CDC6|MAD2L1|GEN1|BUB1|FBXO5|NDC80|BUB1B|
GO:0060070	canonical Wnt receptor signaling pathway	biological_process	0.0021016	0.13323	28	1233	203	17822	ENSOARG00000016625,ENSOARG00000001680,ENSOARG00000013859,ENSOARG00000014908,ENSOARG00000010741,ENSOARG00000011660,ENSOARG00000008598,ENSOARG00000011322,ENSOARG00000014713,ENSOARG00000010080,ENSOARG00000008075,ENSOARG00000002381,ENSOARG00000017334,ENSOARG00000007850,ENSOARG00000019811,ENSOARG00000004214,ENSOARG00000015486,ENSOARG00000009438,ENSOARG00000019683,ENSOARG00000014558,ENSOARG00000005665,…	CCNY|SFRP2|CTNND2|LGR4|FOXO3|RECK|MKS1|SFRP5|ASPM|SULF2|WNT4|TMEM131L|NKD1|ROR2|RSPO1|FOLR1|AXIN2|APOE|WNT2B|LGR5|PTK7|DAAM2|FZD5|CDH3|FZD2|COL1A1|ISL1|DKK1|
GO:0016053	organic acid biosynthetic process	biological_process	0.0021076	0.13323	25	1233	184	17822	ENSOARG00000021078,ENSOARG00000012354,ENSOARG00000017754,ENSOARG00000018548,ENSOARG00000001249,ENSOARG00000005685,ENSOARG00000019129,ENSOARG00000020860,ENSOARG00000020545,ENSOARG00000006989,ENSOARG00000007935,ENSOARG00000007592,ENSOARG00000017961,ENSOARG00000012921,ENSOARG00000017168,ENSOARG00000001269,ENSOARG00000008480,ENSOARG00000014674,ENSOARG00000007692,ENSOARG00000013163,ENSOARG00000004835,…	GCH1|PSAT1|PYCR1|SHMT1|SCD5|PLOD2|TRIB3|ALDH1A2|ELOVL1|RBP1|PLA2G4A|PTGS2|HACD3|ACSM1|FASN|STAR|ALOX15|SCD|ASS1|ACSM3|BRCA1|-|INSIG1|ASNS|PSPH|
GO:0046394	carboxylic acid biosynthetic process	biological_process	0.0021076	0.13323	25	1233	184	17822	ENSOARG00000013163,ENSOARG00000004835,ENSOARG00000013849,ENSOARG00000006609,ENSOARG00000004686,ENSOARG00000009930,ENSOARG00000021078,ENSOARG00000012354,ENSOARG00000017754,ENSOARG00000005685,ENSOARG00000001249,ENSOARG00000018548,ENSOARG00000020860,ENSOARG00000019129,ENSOARG00000020545,ENSOARG00000006989,ENSOARG00000007935,ENSOARG00000007592,ENSOARG00000017961,ENSOARG00000001269,ENSOARG00000017168,…	ACSM3|BRCA1|-|INSIG1|ASNS|PSPH|GCH1|PSAT1|PYCR1|PLOD2|SCD5|SHMT1|ALDH1A2|TRIB3|ELOVL1|RBP1|PLA2G4A|PTGS2|HACD3|STAR|FASN|ACSM1|ALOX15|SCD|ASS1|
GO:0006629	lipid metabolic process	biological_process	0.0021194	0.13347	81	1233	791	17822	ENSOARG00000014868,ENSOARG00000010969,ENSOARG00000001249,ENSOARG00000009090,ENSOARG00000002590,ENSOARG00000019070,ENSOARG00000003236,ENSOARG00000012921,ENSOARG00000019774,ENSOARG00000017829,ENSOARG00000019872,ENSOARG00000020816,ENSOARG00000015271,ENSOARG00000007998,ENSOARG00000011380,ENSOARG00000014674,ENSOARG00000005444,ENSOARG00000012705,ENSOARG00000001516,ENSOARG00000013796,ENSOARG00000012341,…	CHKA|GPAM|SCD5|CYP1B1|SPP1|PDGFRA|RBP4|ACSM1|PLA1A|ACLY|LPCAT4|RORA|THRSP|DGKB|ADGRF5|SCD|CEL|ALDH1A1|SERINC2|TYRP1|EBP|-|LIPH|-|DGAT2|FABP3|MTMR7|LONP2|RBP1|-|ALOX15B|ACSL1|INPP4B|HPGDS|ALOX15|DOLK|SPTLC3|IDI1|CIDEA|AGPAT2|BRCA1|WNT4|LIPG|ADIPOQ|INSIG1|SLC35C1|PLCL1|PLA2G12B|PCK1|HTR2C|ALDH1A2|PLA2G4A|PTGS2|CRABP1|LYN|MSMO1|HNF4A|ETNK1|PLCG2|PAFAH2|ACSS2|AGPAT1|GPAT4|PLIN1|-|IDH1|TRIB3|ELOVL1|LP…
GO:0006810	transport	biological_process	0.0021298	0.13363	261	1233	3002	17822	ENSOARG00000007680,ENSOARG00000014590,ENSOARG00000015152,ENSOARG00000010126,ENSOARG00000003773,ENSOARG00000011642,ENSOARG00000010747,ENSOARG00000019772,ENSOARG00000013619,ENSOARG00000006658,ENSOARG00000015127,ENSOARG00000017153,ENSOARG00000010703,ENSOARG00000003029,ENSOARG00000005456,ENSOARG00000004007,ENSOARG00000014199,ENSOARG00000020509,ENSOARG00000003846,ENSOARG00000004872,ENSOARG00000008456,…	SLC34A2|CRYM|TUB|LOXL2|-|GPR68|SYP|-|DKK1|WNK3|SLC22A5|EPHA3|ATP2C2|BAG3|BIRC5|LIPG|PLIN2|ADIPOQ|SLC5A9|MPC1|TF|LRRC8A|SLC38A3|PPARG|-|FABP3|PIEZO1|LONP2|SLC39A12|-|KCNK6|SLC1A4|SLC22A16|UNC13B|-|SH3GL3|KCNAB1|TOM1L1|ANKH|SLC2A9|MPC2|SLC25A4|SLC29A3|NALCN|UNC13A|SLC13A2|GABRB1|CXCL11|PLA2G4A|B4GALT1|SFT2D2|NPHS1|ABCG2|EPHA5|SIDT1|SCP2|AP4E1|ATP8B2|ECT2|-|HEBP2|SLC20A2|CXCL9|-|NBAS|GRIN2A|ARG2|ATP…
GO:0006928	cellular component movement	biological_process	0.0021936	0.13687	121	1233	1216	17822	ENSOARG00000018483,ENSOARG00000009544,ENSOARG00000015684,ENSOARG00000016668,ENSOARG00000019783,ENSOARG00000008645,ENSOARG00000005448,ENSOARG00000013347,ENSOARG00000000537,ENSOARG00000019404,ENSOARG00000004871,ENSOARG00000002790,ENSOARG00000018994,ENSOARG00000010741,ENSOARG00000017732,ENSOARG00000005379,ENSOARG00000004241,ENSOARG00000000644,ENSOARG00000009770,ENSOARG00000015856,ENSOARG00000001617,…	ITGA11|B4GALT1|ARMC4|CXCL11|SCG2|CCL28|EFNB2|CHGA|ANK2|FBLN1|COL1A1|SLIT3|IFT27|FOXO3|-|RAB25|SMO|FAM83D|DPYSL2|IGF1|MYH10|LYN|ARHGEF16|KIF2C|EGR2|FSCN1|COL5A1|DCN|DPYSL3|CXCL9|ADCY10|DEPDC1B|ITGA4|ISL1|FN1|COL3A1|-|KIF18B|ANGPT1|ROBO1|KIF20A|S100A2|SCN2B|ASAP3|MAP1B|TRIB1|ARHGEF39|FOLR1|APOE|ITGB4|ASPM|SMOC2|TMF1|EPHA5|-|NDRG4|DNAH1|RCC2|EPHA4|PTK7|CXCL14|KIF26B|CYP1B1|DNAH11|CD248|ZNF268|LBP|PD…
GO:0051094	positive regulation of developmental process	biological_process	0.0022032	0.13687	75	1233	727	17822	ENSOARG00000007592,ENSOARG00000003592,ENSOARG00000004871,ENSOARG00000017383,ENSOARG00000005448,ENSOARG00000020812,ENSOARG00000020239,ENSOARG00000002050,ENSOARG00000004241,ENSOARG00000010741,ENSOARG00000003968,ENSOARG00000015856,ENSOARG00000015737,ENSOARG00000002608,ENSOARG00000016543,ENSOARG00000018241,ENSOARG00000015227,ENSOARG00000008350,ENSOARG00000020736,ENSOARG00000019329,ENSOARG00000013545,…	PTGS2|LRP2|COL1A1|HTR2C|EFNB2|PAX8|OBSL1|TGFB3|SMO|FOXO3|FBXO5|IGF1|DCN|CITED2|CXCL9|GRID2|LTBP3|ISL1|ECT2|FN1|OLFM2|MAP1B|TRIB1|WIF1|AURKA|ROBO1|MFF|SMOC2|ASPM|VPS35|APOE|AXIN2|RAMP2|DZIP1|CDC20|SEMA7A|SERPINF1|ISG15|ATF4|ZNF268|CYP1B1|SFRP2|LGR4|GPR68|LOXL2|ARG2|PROM1|EPHB1|CLSTN3|WNT2B|SUCO|FGFBP1|ALOX15B|MYB|ELL3|GOLGA4|ADAMTS9|TBX5|-|RBM24|TNFSF11|SEMA3A|NTRK2|BTN2A2|ADAM12|C5|EPHB2|ANGPT4|A…
GO:0048608	reproductive structure development	biological_process	0.0022058	0.13687	25	1233	181	17822	ENSOARG00000002790,ENSOARG00000014908,ENSOARG00000010741,ENSOARG00000014525,ENSOARG00000005941,ENSOARG00000003184,ENSOARG00000011179,ENSOARG00000001680,ENSOARG00000019683,ENSOARG00000014713,ENSOARG00000015211,ENSOARG00000008075,ENSOARG00000007850,ENSOARG00000010235,ENSOARG00000014425,ENSOARG00000002608,ENSOARG00000006249,ENSOARG00000007493,ENSOARG00000004868,ENSOARG00000019070,ENSOARG00000004078,…	SLIT3|LGR4|FOXO3|AR|TNC|NUPR1|BRCA2|SFRP2|WNT2B|ASPM|KIF18A|WNT4|ROR2|TMF1|MERTK|CITED2|TBX3|DHCR24|-|PDGFRA|STRA6|LRP2|SLIT2|SERPINF1|SEMA3A|
GO:0060828	regulation of canonical Wnt receptor signaling pathway	biological_process	0.0022297	0.13712	24	1233	163	17822	ENSOARG00000001680,ENSOARG00000016625,ENSOARG00000008598,ENSOARG00000011660,ENSOARG00000011322,ENSOARG00000010741,ENSOARG00000014908,ENSOARG00000013859,ENSOARG00000017334,ENSOARG00000002381,ENSOARG00000007850,ENSOARG00000010080,ENSOARG00000014713,ENSOARG00000015486,ENSOARG00000004214,ENSOARG00000009438,ENSOARG00000019811,ENSOARG00000005665,ENSOARG00000014558,ENSOARG00000003438,ENSOARG00000000237,…	SFRP2|CCNY|MKS1|RECK|SFRP5|FOXO3|LGR4|CTNND2|NKD1|TMEM131L|ROR2|SULF2|ASPM|AXIN2|FOLR1|APOE|RSPO1|PTK7|LGR5|CDH3|DAAM2|COL1A1|DKK1|ISL1|
GO:0007094	mitotic spindle assembly checkpoint	biological_process	0.0022342	0.13712	7	1233	27	17822	ENSOARG00000014305,ENSOARG00000019052,ENSOARG00000017343,ENSOARG00000015665,ENSOARG00000020126,ENSOARG00000016702,ENSOARG00000009604	BUB1|AURKB|PLK1|MAD2L1|BUB1B|GEN1|NDC80|
GO:0071174	mitotic spindle checkpoint	biological_process	0.0022342	0.13712	7	1233	27	17822	ENSOARG00000019052,ENSOARG00000014305,ENSOARG00000017343,ENSOARG00000015665,ENSOARG00000016702,ENSOARG00000020126,ENSOARG00000009604	AURKB|BUB1|PLK1|MAD2L1|GEN1|BUB1B|NDC80|
GO:0014912	negative regulation of smooth muscle cell migration	biological_process	0.0022456	0.13732	4	1233	9	17822	ENSOARG00000004787,ENSOARG00000008183,ENSOARG00000001432,ENSOARG00000019421	SLIT2|TRIB1|NDRG4|IGFBP5|
GO:0003208	cardiac ventricle morphogenesis	biological_process	0.002317	0.14078	11	1233	55	17822	ENSOARG00000008350,ENSOARG00000019313,ENSOARG00000016153,ENSOARG00000003916,ENSOARG00000018591,ENSOARG00000016894,ENSOARG00000003592,ENSOARG00000006614,ENSOARG00000020797,ENSOARG00000020233,ENSOARG00000001680	ISL1|PKP2|CPE|SMARCD3|COL11A1|SEMA3C|LRP2|TBX5|TPM1|HEG1|SFRP2|
GO:0031406	carboxylic acid binding	molecular_function	0.0023188	0.14078	20	1233	132	17822	ENSOARG00000017168,ENSOARG00000000794,ENSOARG00000004896,ENSOARG00000019217,ENSOARG00000007692,ENSOARG00000019222,ENSOARG00000004127,ENSOARG00000001603,ENSOARG00000005685,ENSOARG00000018548,ENSOARG00000006004,ENSOARG00000011260,ENSOARG00000013782,ENSOARG00000017498,ENSOARG00000004327,ENSOARG00000020509,ENSOARG00000004214,ENSOARG00000005885,ENSOARG00000015144,ENSOARG00000003928	FASN|CRABP1|SYTL2|UGT1A1|ASS1|CAD|-|FABP3|PLOD2|SHMT1|SCP2|MFGE8|ALB|PCK1|GNMT|ADIPOQ|FOLR1|P3H3|SERPINA5|HNF4A|
GO:0006760	folic acid-containing compound metabolic process	biological_process	0.002463	0.149	5	1233	14	17822	ENSOARG00000009367,ENSOARG00000004214,ENSOARG00000018548,ENSOARG00000006377,ENSOARG00000021078	TYMS|FOLR1|SHMT1|ALDH1L1|GCH1|
GO:0010092	specification of organ identity	biological_process	0.0025523	0.15288	7	1233	27	17822	ENSOARG00000015486,ENSOARG00000020812,ENSOARG00000019683,ENSOARG00000008350,ENSOARG00000014525,ENSOARG00000003592,ENSOARG00000003916	AXIN2|PAX8|WNT2B|ISL1|AR|LRP2|SMARCD3|
GO:0003777	microtubule motor activity	molecular_function	0.002554	0.15288	14	1233	72	17822	ENSOARG00000005591,ENSOARG00000009637,ENSOARG00000004780,ENSOARG00000018647,ENSOARG00000005161,ENSOARG00000015873,ENSOARG00000001102,ENSOARG00000009389,ENSOARG00000000647,ENSOARG00000016116,ENSOARG00000015211,ENSOARG00000015491,ENSOARG00000004655,ENSOARG00000010841	KIF22|KIFC1|KIF15|KIF23|DNAH1|KIF20A|KIF2C|KIF18B|-|KIF14|KIF18A|KIF4A|KIF26B|DNAH11|
GO:0007091	metaphase/anaphase transition of mitotic cell cycle	biological_process	0.0025759	0.15288	9	1233	41	17822	ENSOARG00000019052,ENSOARG00000014063,ENSOARG00000017343,ENSOARG00000015665,ENSOARG00000016702,ENSOARG00000014305,ENSOARG00000003968,ENSOARG00000020126,ENSOARG00000009604	AURKB|CDC6|PLK1|MAD2L1|GEN1|BUB1|FBXO5|BUB1B|NDC80|
GO:0000780	condensed nuclear chromosome, centromeric region	cellular_component	0.0025824	0.15288	5	1233	14	17822	ENSOARG00000009604,ENSOARG00000020126,ENSOARG00000017343,ENSOARG00000014305,ENSOARG00000019052	NDC80|BUB1B|PLK1|BUB1|AURKB|
GO:0061458	reproductive system development	biological_process	0.0025829	0.15288	25	1233	183	17822	ENSOARG00000014425,ENSOARG00000007493,ENSOARG00000006249,ENSOARG00000002608,ENSOARG00000019070,ENSOARG00000004868,ENSOARG00000014232,ENSOARG00000004787,ENSOARG00000003592,ENSOARG00000015286,ENSOARG00000004078,ENSOARG00000014525,ENSOARG00000010741,ENSOARG00000002790,ENSOARG00000014908,ENSOARG00000011179,ENSOARG00000001680,ENSOARG00000005941,ENSOARG00000003184,ENSOARG00000019683,ENSOARG00000010235,…	MERTK|DHCR24|TBX3|CITED2|PDGFRA|-|SERPINF1|SLIT2|LRP2|SEMA3A|STRA6|AR|FOXO3|SLIT3|LGR4|BRCA2|SFRP2|TNC|NUPR1|WNT2B|TMF1|WNT4|ROR2|KIF18A|ASPM|
GO:0010033	response to organic substance	biological_process	0.0025855	0.15288	131	1233	1419	17822	ENSOARG00000012738,ENSOARG00000005557,ENSOARG00000016739,ENSOARG00000006407,ENSOARG00000010235,ENSOARG00000012862,ENSOARG00000005022,ENSOARG00000009442,ENSOARG00000005139,ENSOARG00000006376,ENSOARG00000016476,ENSOARG00000010697,ENSOARG00000004127,ENSOARG00000011401,ENSOARG00000002223,ENSOARG00000012394,ENSOARG00000008988,ENSOARG00000001113,ENSOARG00000010741,ENSOARG00000015297,ENSOARG00000017585,…	RRAGD|PLSCR1|ROBO1|EPHA5|TMF1|IGFBP3|SMOC2|AQP3|APLP1|LY96|COL3A1|RFC3|-|RXRG|MYOF|MPC2|PLCG2|COL16A1|FOXO3|GBP5|ERO1A|XAF1|CXCL11|CD14|COL1A1|SLC9A1|GCH1|ALDH1A2|MX2|DDX1|RAD51|APLN|CXCL6|AR|ADIPOQ|BRCA1|WNT4|TIMELESS|SULF2|-|CALCOCO2|KL|EMILIN1|ACSL1|-|RBP1|UNC13B|PPARG|NTRK2|SP5|TNFSF11|MYD88|DGAT2|PELP1|CD274|GPR68|CPEB4|MMRN2|SLC34A2|-|EPHA3|RBP4|BIRC5|RORA|SYP|ADAMTS7|KCNB1|PDGFRA|TRIB1|SLC…
GO:0006323	DNA packaging	biological_process	0.0025906	0.15288	16	1233	116	17822	ENSOARG00000020085,ENSOARG00000019189,ENSOARG00000020077,ENSOARG00000004495,ENSOARG00000020057,ENSOARG00000014321,ENSOARG00000007399,ENSOARG00000008217,ENSOARG00000012567,ENSOARG00000013908,ENSOARG00000009266,ENSOARG00000020348,ENSOARG00000009704,ENSOARG00000020063,ENSOARG00000004016,ENSOARG00000020071	-|HJURP|HIST1H1T|HELLS|-|TOP2A|SMC2|CENPP|-|NCAPH|-|NUSAP1|CHAF1A|HIST1H1D|NCAPG|-|
GO:0060284	regulation of cell development	biological_process	0.0026163	0.15386	66	1233	606	17822	ENSOARG00000019884,ENSOARG00000010902,ENSOARG00000021018,ENSOARG00000003804,ENSOARG00000020270,ENSOARG00000005665,ENSOARG00000017153,ENSOARG00000014723,ENSOARG00000012758,ENSOARG00000014232,ENSOARG00000003977,ENSOARG00000011642,ENSOARG00000010126,ENSOARG00000011081,ENSOARG00000001680,ENSOARG00000000237,ENSOARG00000011940,ENSOARG00000000286,ENSOARG00000011041,ENSOARG00000012674,ENSOARG00000007376,…	CNTN1|RCC2|FBN1|SEMA7A|EPHA4|PTK7|EPHA3|CXCL14|TLX2|SERPINF1|IGSF10|GPR68|LOXL2|-|SFRP2|DAAM2|RBM24|GOLGA4|ELL3|SLC39A12|TNFSF11|SEMA3A|SLIT2|NTRK2|ADGRA2|ATP8A2|EPHB2|-|CXCL10|HPN|-|KEL|ADIPOQ|SMARCD3|TBX3|EFNB2|PAX8|SRA1|LRP2|COL1A1|FBLN1|SDC2|CHODL|OBSL1|TGFB3|-|SMO|IGF1|DPYSL2|LYN|GRID2|DPYSL3|CXCL9|ECT2|FN1|ISL1|COL3A1|-|ROBO1|AURKA|PTHLH|MAP1B|TRIB1|AXIN2|APOE|ASPM|
GO:0045017	glycerolipid biosynthetic process	biological_process	0.0026659	0.15623	16	1233	101	17822	ENSOARG00000011798,ENSOARG00000003764,ENSOARG00000008480,ENSOARG00000015271,ENSOARG00000011235,ENSOARG00000014868,ENSOARG00000001603,ENSOARG00000016144,ENSOARG00000017383,ENSOARG00000010969,ENSOARG00000012189,ENSOARG00000000536,ENSOARG00000002462,ENSOARG00000008988,ENSOARG00000017498,ENSOARG00000020117	INPP4B|AGPAT2|ALOX15|THRSP|-|CHKA|FABP3|LPIN1|HTR2C|GPAM|DGAT2|AGPAT1|GPAT4|PLCG2|PCK1|ETNK1|
GO:0042127	regulation of cell proliferation	biological_process	0.002681	0.15657	90	1233	922	17822	ENSOARG00000016611,ENSOARG00000004689,ENSOARG00000015382,ENSOARG00000014638,ENSOARG00000012267,ENSOARG00000003916,ENSOARG00000015241,ENSOARG00000000486,ENSOARG00000010080,ENSOARG00000007850,ENSOARG00000014525,ENSOARG00000020580,ENSOARG00000011053,ENSOARG00000003184,ENSOARG00000005941,ENSOARG00000021001,ENSOARG00000020903,ENSOARG00000001031,ENSOARG00000002525,ENSOARG00000016452,ENSOARG00000000423,…	CXCL10|HPN|-|SMARCA1|PRC1|SMARCD3|-|SRPX|SULF2|ROR2|AR|CHRD|HAS2|NUPR1|TNC|FGF7|CCPG1|MYD88|MAPK8IP1|PPARG|BTN2A2|NUP62|FZD5|CDH3|TBX5|HPGDS|ELL3|ALOX15B|IGFBP5|IQGAP3|KIF14|ARG2|-|THBS4|BRCA2|SFRP2|NRK|CD274|PDGFRA|ZNF268|GPAM|CD248|CYP1B1|SERPINF1|NDRG4|BIRC5|GAREM1|DDAH1|APOE|AXIN2|ASPM|ROBO1|SFRP5|ANGPT1|E2F7|TRIB1|HHLA2|ISL1|FN1|ATAD5|CDCA7|CXCL9|RIPPLY3|LGR5|P3H3|IGF1|HNF4A|FBXO5|IL12RB1|LY…
GO:0005125	cytokine activity	molecular_function	0.0027131	0.15747	16	1233	136	17822	ENSOARG00000016611,ENSOARG00000008259,ENSOARG00000017732,ENSOARG00000014592,ENSOARG00000009241,ENSOARG00000001226,ENSOARG00000016726,ENSOARG00000016748,ENSOARG00000007376,ENSOARG00000014243,ENSOARG00000014723,ENSOARG00000019783,ENSOARG00000016543,ENSOARG00000008645,ENSOARG00000014841,ENSOARG00000016668	CXCL10|LTB|-|CXCL6|CCL8|GDF10|-|-|TNFSF11|TNFSF13|CXCL14|SCG2|CXCL9|CCL28|-|CXCL11|
GO:0005520	insulin-like growth factor binding	molecular_function	0.0027151	0.15747	6	1233	21	17822	ENSOARG00000019421,ENSOARG00000011337,ENSOARG00000014604,ENSOARG00000012862,ENSOARG00000009705,ENSOARG00000009764	IGFBP5|IGFBPL1|IGFBP4|IGFBP3|WISP3|ITGB4|
GO:0009063	cellular amino acid catabolic process	biological_process	0.0027403	0.15829	12	1233	65	17822	ENSOARG00000014198,ENSOARG00000002802,ENSOARG00000015870,ENSOARG00000014319,ENSOARG00000020483,ENSOARG00000018548,ENSOARG00000012226,ENSOARG00000013849,ENSOARG00000013672,ENSOARG00000006377,ENSOARG00000018580,ENSOARG00000015190	GCAT|DIO2|PAH|DDAH1|-|SHMT1|BCAT2|-|GLDC|ALDH1L1|AASS|-|
GO:0048878	chemical homeostasis	biological_process	0.0027479	0.15829	67	1233	643	17822	ENSOARG00000010855,ENSOARG00000016611,ENSOARG00000017308,ENSOARG00000006609,ENSOARG00000004007,ENSOARG00000020509,ENSOARG00000008456,ENSOARG00000005406,ENSOARG00000009374,ENSOARG00000008147,ENSOARG00000009241,ENSOARG00000013142,ENSOARG00000019331,ENSOARG00000012189,ENSOARG00000010867,ENSOARG00000001603,ENSOARG00000007376,ENSOARG00000016452,ENSOARG00000012072,ENSOARG00000014970,ENSOARG00000019421,…	KL|CXCL10|KEL|INSIG1|LIPG|ADIPOQ|TF|HKDC1|FBXL5|SCN4B|CCL8|SLMAP|SLC22A17|DGAT2|LCN2|FABP3|TNFSF11|PPARG|UNC13B|FAM20A|IGFBP5|KIF14|SLC34A2|GPR68|-|WNK3|GPAM|KCNB1|PDGFRA|ATF4|RORA|BIRC5|RCN3|ADGRF5|RBP4|APOE|SESN3|ASGR2|EPHA5|EPAS1|SCN2B|BCAP31|HK1|VSNL1|ATP2B2|IFIT1|ATP2B1|AQP3|DCN|CXCL9|HACD3|HNF4A|ERO1A|LYN|TRPA1|FOXO3|ANGPTL4|PLCG2|MPC2|ANK2|HTR2C|SLC9A1|ACO1|IFI6|SLC30A2|CXCL11|CCL28|
GO:0070206	protein trimerization	biological_process	0.0027835	0.1598	7	1233	29	17822	ENSOARG00000010784,ENSOARG00000012880,ENSOARG00000020509,ENSOARG00000004871,ENSOARG00000019087,ENSOARG00000001508,ENSOARG00000018857	SLC1A5|COL6A2|ADIPOQ|COL1A1|EMILIN1|COL1A2|SLC1A2|
GO:0048732	gland development	biological_process	0.0028597	0.16362	26	1233	197	17822	ENSOARG00000011084,ENSOARG00000019421,ENSOARG00000006003,ENSOARG00000008075,ENSOARG00000014525,ENSOARG00000016739,ENSOARG00000005941,ENSOARG00000002050,ENSOARG00000002462,ENSOARG00000004241,ENSOARG00000011179,ENSOARG00000008350,ENSOARG00000021001,ENSOARG00000019070,ENSOARG00000020812,ENSOARG00000004078,ENSOARG00000016894,ENSOARG00000007376,ENSOARG00000014232,ENSOARG00000015286,ENSOARG00000010477,…	CSN3|IGFBP5|IQGAP3|WNT4|AR|ROBO1|TNC|TGFB3|GPAT4|SMO|BRCA2|ISL1|FGF7|PDGFRA|PAX8|STRA6|SEMA3C|TNFSF11|SERPINF1|SEMA3A|CSN2|ATP2C2|CITED2|ELF5|TBX3|FASN|
GO:0048645	organ formation	biological_process	0.0028761	0.164	10	1233	50	17822	ENSOARG00000003916,ENSOARG00000003592,ENSOARG00000008350,ENSOARG00000019683,ENSOARG00000020812,ENSOARG00000015486,ENSOARG00000004214,ENSOARG00000002608,ENSOARG00000014525,ENSOARG00000006614	SMARCD3|LRP2|ISL1|WNT2B|PAX8|AXIN2|FOLR1|CITED2|AR|TBX5|
GO:1900746	regulation of vascular endothelial growth factor signaling pathway	biological_process	0.0028909	0.16429	5	1233	13	17822	ENSOARG00000015737,ENSOARG00000005022,ENSOARG00000010953,ENSOARG00000016739,ENSOARG00000000851	DCN|SMOC2|XDH|ROBO1|ADGRA2|
GO:0071840	cellular component organization or biogenesis	biological_process	0.0029012	0.16432	333	1233	3893	17822	ENSOARG00000009090,ENSOARG00000020009,ENSOARG00000009266,ENSOARG00000014015,ENSOARG00000012758,ENSOARG00000018630,ENSOARG00000001508,ENSOARG00000019884,ENSOARG00000006180,ENSOARG00000005161,ENSOARG00000018187,ENSOARG00000006003,ENSOARG00000019421,ENSOARG00000002035,ENSOARG00000018591,ENSOARG00000008094,ENSOARG00000020946,ENSOARG00000011081,ENSOARG00000011660,ENSOARG00000001680,ENSOARG00000011179,…	CYP1B1|POLQ|-|CD79B|TLX2|RER1|COL1A2|CNTN1|CCNE2|DNAH1|COL4A5|IQGAP3|IGFBP5|WARS|COL11A1|EPHB1|TMOD4|-|RECK|SFRP2|BRCA2|MICAL2|CAP2|FGF7|PCDHGC3|SLC2A1|NUP62|CPLANE1|PRR16|ABI3BP|COL5A2|COL6A2|FZD5|MAP1A|KIF23|GOLGA4|TBC1D14|IGFBPL1|CXCL10|SMARCA1|INSIG1|COL27A1|SMARCD3|ATP8A2|ATG12|KIF22|SLMAP|CDCA8|ANK2|GSK3B|CHGA|PAX8|PRND|RHOU|BUB1|RAD54L|IFI6|CENPW|SYTL2|C9|IGF1|BLM|DPYSL2|MYH10|LYN|CIDEC|FB…
GO:0009897	external side of plasma membrane	cellular_component	0.0029358	0.16572	22	1233	162	17822	ENSOARG00000008456,ENSOARG00000017880,ENSOARG00000003714,ENSOARG00000011081,ENSOARG00000013509,ENSOARG00000011260,ENSOARG00000004214,ENSOARG00000015144,ENSOARG00000016611,ENSOARG00000009544,ENSOARG00000003804,ENSOARG00000025180,ENSOARG00000013081,ENSOARG00000020233,ENSOARG00000016543,ENSOARG00000015267,ENSOARG00000018038,ENSOARG00000019070,ENSOARG00000014015,ENSOARG00000003592,ENSOARG00000004683,…	TF|CA4|ENPEP|-|CD274|MFGE8|FOLR1|SERPINA5|CXCL10|B4GALT1|SEMA7A|CD14|MS4A1|HEG1|CXCL9|MCAM|P4HB|PDGFRA|CD79B|LRP2|PRND|ANTXR2|
GO:0046661	male sex differentiation	biological_process	0.0029522	0.16609	16	1233	98	17822	ENSOARG00000003184,ENSOARG00000001680,ENSOARG00000014908,ENSOARG00000014525,ENSOARG00000008075,ENSOARG00000015211,ENSOARG00000014713,ENSOARG00000010235,ENSOARG00000019683,ENSOARG00000002608,ENSOARG00000006249,ENSOARG00000007493,ENSOARG00000015286,ENSOARG00000003592,ENSOARG00000004868,ENSOARG00000019070	NUPR1|SFRP2|LGR4|AR|WNT4|KIF18A|ASPM|TMF1|WNT2B|CITED2|TBX3|DHCR24|SEMA3A|LRP2|-|PDGFRA|
GO:0000212	meiotic spindle organization	biological_process	0.0029735	0.16673	4	1233	9	17822	ENSOARG00000003968,ENSOARG00000014713,ENSOARG00000016587,ENSOARG00000018369	FBXO5|ASPM|ESPL1|AURKA|
GO:0090306	spindle assembly involved in meiosis	biological_process	0.0030652	0.1713	3	1233	5	17822	ENSOARG00000003968,ENSOARG00000014713,ENSOARG00000018369	FBXO5|ASPM|AURKA|
GO:0032879	regulation of localization	biological_process	0.0030964	0.17248	144	1233	1518	17822	ENSOARG00000002050,ENSOARG00000004241,ENSOARG00000018857,ENSOARG00000005379,ENSOARG00000004318,ENSOARG00000005124,ENSOARG00000014778,ENSOARG00000001617,ENSOARG00000003928,ENSOARG00000015856,ENSOARG00000004896,ENSOARG00000005490,ENSOARG00000020812,ENSOARG00000019835,ENSOARG00000000537,ENSOARG00000013347,ENSOARG00000005188,ENSOARG00000008183,ENSOARG00000008262,ENSOARG00000015100,ENSOARG00000017431,…	TGFB3|SMO|SLC1A2|RAB25|CDK1|TRPA1|LYN|MYH10|HNF4A|IGF1|SYTL2|SLC30A2|PAX8|GSK3B|ANK2|CHGA|MAP1B|TRIB1|SCN2B|ANGPT1|NFE2L2|-|APOE|IRS1|DCN|DPYSL3|SEC16B|VSNL1|TRIB3|FN1|STON2|BARD1|STK10|SFRP2|RECK|THBS4|LRP1|ARG2|IGFBP5|RSPO1|DZIP1|RCC2|CNTN1|NDRG4|IGSF10|LAMA4|ASTN2|SPP1|LBP|ZNF268|GPAM|CYP1B1|MFGE8|SLMAP|SCN4B|ADGRA2|ATP8A2|HAS2|INSIG1|DCLK3|ROR2|KEL|CXCL10|PKP2|CIDEA|FZD5|ALOX15|TBX5|ADAMTS9|S…
GO:1901617	organic hydroxy compound biosynthetic process	biological_process	0.0031292	0.17373	17	1233	115	17822	ENSOARG00000008480,ENSOARG00000003438,ENSOARG00000007493,ENSOARG00000001603,ENSOARG00000003888,ENSOARG00000014868,ENSOARG00000021078,ENSOARG00000015250,ENSOARG00000013796,ENSOARG00000012341,ENSOARG00000017498,ENSOARG00000008988,ENSOARG00000002462,ENSOARG00000002593,ENSOARG00000009438,ENSOARG00000008075,ENSOARG00000006609	ALOX15|CDH3|DHCR24|FABP3|TYR|CHKA|GCH1|-|TYRP1|EBP|PCK1|PLCG2|GPAT4|SPTLC2|APOE|WNT4|INSIG1|
GO:0006817	phosphate ion transport	biological_process	0.0032037	0.17689	5	1233	14	17822	ENSOARG00000010882,ENSOARG00000016775,ENSOARG00000007680,ENSOARG00000003451,ENSOARG00000013109	SLC37A1|ATF4|SLC34A2|SLC20A2|ANKH|
GO:0043116	negative regulation of vascular permeability	biological_process	0.0032108	0.17689	4	1233	8	17822	ENSOARG00000015100,ENSOARG00000003452,ENSOARG00000004787,ENSOARG00000014319	ANGPT1|RAMP2|SLIT2|DDAH1|
GO:0017059	serine C-palmitoyltransferase complex	cellular_component	0.0032363	0.17689	3	1233	5	17822	ENSOARG00000010864,ENSOARG00000014890,ENSOARG00000002593	SPTLC3|SPTSSB|SPTLC2|
GO:0031211	endoplasmic reticulum palmitoyltransferase complex	cellular_component	0.0032363	0.17689	3	1233	5	17822	ENSOARG00000014890,ENSOARG00000002593,ENSOARG00000010864	SPTSSB|SPTLC2|SPTLC3|
GO:0072350	tricarboxylic acid metabolic process	biological_process	0.0032434	0.17689	4	1233	9	17822	ENSOARG00000014707,ENSOARG00000007692,ENSOARG00000018980,ENSOARG00000017829	ACO1|ASS1|IDH1|ACLY|
GO:0051365	cellular response to potassium ion starvation	biological_process	0.0032623	0.17689	2	1233	2	17822	ENSOARG00000017498,ENSOARG00000010284	PCK1|SLC38A3|
GO:0061402	positive regulation of transcription from RNA polymerase II promoter in response to acidity	biological_process	0.0032623	0.17689	2	1233	2	17822	ENSOARG00000010284,ENSOARG00000017498	SLC38A3|PCK1|
GO:0044255	cellular lipid metabolic process	biological_process	0.0032698	0.17689	60	1233	568	17822	ENSOARG00000013796,ENSOARG00000000536,ENSOARG00000002462,ENSOARG00000008988,ENSOARG00000020117,ENSOARG00000012705,ENSOARG00000001516,ENSOARG00000014674,ENSOARG00000011380,ENSOARG00000005444,ENSOARG00000019872,ENSOARG00000007998,ENSOARG00000015271,ENSOARG00000000794,ENSOARG00000012921,ENSOARG00000007592,ENSOARG00000003236,ENSOARG00000007935,ENSOARG00000020860,ENSOARG00000017383,ENSOARG00000010969,…	TYRP1|AGPAT1|GPAT4|PLCG2|ETNK1|ALDH1A1|SERINC2|SCD|ADGRF5|CEL|LPCAT4|DGKB|THRSP|CRABP1|ACSM1|PTGS2|RBP4|PLA2G4A|ALDH1A2|HTR2C|GPAM|SCD5|CYP1B1|CHKA|PCK1|PLA2G12B|SPTLC2|APOE|ADIPOQ|INSIG1|SLC35C1|ACSM3|BRCA1|IDI1|AGPAT2|SPTLC3|ALOX15|DOLK|SPTSSB|HACD3|INPP4B|AADAC|FASN|IRS1|HPGDS|STAR|RBP1|-|ACSL1|ALOX15B|ELOVL1|FABP3|TRIB3|LPIN1|MTMR7|LONP2|-|IDH1|DGAT2|-|
GO:0046601	positive regulation of centriole replication	biological_process	0.003287	0.17725	2	1233	2	17822	ENSOARG00000013686,ENSOARG00000015691	NUP62|PLK4|
GO:0007080	mitotic metaphase plate congression	biological_process	0.0033028	0.17753	7	1233	29	17822	ENSOARG00000001102,ENSOARG00000015211,ENSOARG00000016116,ENSOARG00000013686,ENSOARG00000005591,ENSOARG00000019830,ENSOARG00000009637	KIF2C|KIF18A|KIF14|NUP62|KIF22|CDCA8|KIFC1|
GO:0003013	circulatory system process	biological_process	0.0033175	0.17775	30	1233	239	17822	ENSOARG00000017486,ENSOARG00000014319,ENSOARG00000018568,ENSOARG00000020233,ENSOARG00000007592,ENSOARG00000009653,ENSOARG00000013772,ENSOARG00000001508,ENSOARG00000016452,ENSOARG00000021078,ENSOARG00000015286,ENSOARG00000003836,ENSOARG00000004787,ENSOARG00000008537,ENSOARG00000000537,ENSOARG00000005574,ENSOARG00000020797,ENSOARG00000008147,ENSOARG00000003714,ENSOARG00000014525,ENSOARG00000008262,…	ADORA2B|DDAH1|GRIP2|HEG1|PTGS2|RGS2|ADRB1|COL1A2|PPARG|GCH1|SEMA3A|SLC9A1|SLIT2|NAV2|ANK2|KCNK6|TPM1|SCN4B|ENPEP|AR|SCN2B|ANGPT1|ADIPOQ|EPAS1|RASL10B|RAMP2|MYL4|PKP2|SLC1A1|APOE|
GO:0008015	blood circulation	biological_process	0.0034152	0.18241	29	1233	231	17822	ENSOARG00000005574,ENSOARG00000000537,ENSOARG00000008537,ENSOARG00000004787,ENSOARG00000003836,ENSOARG00000015286,ENSOARG00000021078,ENSOARG00000016452,ENSOARG00000001508,ENSOARG00000013772,ENSOARG00000009653,ENSOARG00000007592,ENSOARG00000018568,ENSOARG00000014319,ENSOARG00000017486,ENSOARG00000009438,ENSOARG00000013399,ENSOARG00000019313,ENSOARG00000003452,ENSOARG00000011750,ENSOARG00000005722,…	KCNK6|ANK2|NAV2|SLIT2|SLC9A1|SEMA3A|GCH1|PPARG|COL1A2|ADRB1|RGS2|PTGS2|GRIP2|DDAH1|ADORA2B|APOE|SLC1A1|PKP2|RAMP2|MYL4|EPAS1|RASL10B|ADIPOQ|ANGPT1|SCN2B|AR|ENPEP|SCN4B|TPM1|
GO:0005488	binding	molecular_function	0.0034811	0.1849	725	1233	9440	17822	ENSOARG00000012866,ENSOARG00000020067,ENSOARG00000003378,ENSOARG00000007995,ENSOARG00000003603,ENSOARG00000015737,ENSOARG00000013005,ENSOARG00000012316,ENSOARG00000014815,ENSOARG00000019332,ENSOARG00000005722,ENSOARG00000020055,ENSOARG00000019189,ENSOARG00000013389,ENSOARG00000019663,ENSOARG00000014702,ENSOARG00000009389,ENSOARG00000017431,ENSOARG00000005908,ENSOARG00000003025,ENSOARG00000018308,…	-|-|VIPR1|NCAPG2|DPYSL3|DCN|-|PTTG1IP|IFIT5|CCDC80|EPAS1|-|HJURP|HIST2H2AB|PTHLH|ADCY2|KIF18B|NFE2L2|ERCC6L|RHOU|-|SRA1|PRND|CDO1|ANK2|FKBP7|SYTL2|RGS2|SUSD1|RAD54L|MSMO1|-|MYL4|IGF1|LALBA|SMO|ALB|TGFB3|PCNA|IFT27|ALDOC|-|LIPH|MAPK8IP1|NUP62|FZD2|SLC2A1|MICAL2|-|PON3|FKBP10|MOCS1|KIF23|MAP1A|-|COL5A2|SPPL2A|CXCL10|IGFBPL1|-|KIF22|SCN4B|FBXL5|CCL8|MARC1|PCK1|HAS2|H2AFX|RER1|-|CD79B|-|MASTL|ZNF268|…
GO:0072210	metanephric nephron development	biological_process	0.0034927	0.1849	7	1233	30	17822	ENSOARG00000014908,ENSOARG00000004655,ENSOARG00000019070,ENSOARG00000020812,ENSOARG00000008075,ENSOARG00000020509,ENSOARG00000004241	LGR4|KIF26B|PDGFRA|PAX8|WNT4|ADIPOQ|SMO|
GO:0005793	endoplasmic reticulum-Golgi intermediate compartment	cellular_component	0.0035195	0.1849	9	1233	44	17822	ENSOARG00000011824,ENSOARG00000017880,ENSOARG00000018630,ENSOARG00000009911,ENSOARG00000003628,ENSOARG00000018038,ENSOARG00000009902,ENSOARG00000019329,ENSOARG00000003952	SERPINH1|CA4|RER1|PROM1|YIF1A|P4HB|LAMP5|FN1|NUCB2|
GO:0051050	positive regulation of transport	biological_process	0.003521	0.1849	53	1233	485	17822	ENSOARG00000015547,ENSOARG00000007376,ENSOARG00000002199,ENSOARG00000020736,ENSOARG00000016578,ENSOARG00000005491,ENSOARG00000016543,ENSOARG00000020473,ENSOARG00000018613,ENSOARG00000018896,ENSOARG00000012072,ENSOARG00000020509,ENSOARG00000004007,ENSOARG00000010235,ENSOARG00000016611,ENSOARG00000009438,ENSOARG00000005582,ENSOARG00000011260,ENSOARG00000006004,ENSOARG00000008147,ENSOARG00000013009,…	SEC16B|TNFSF11|TSPAN1|ECT2|VSNL1|HK1|CXCL9|IRS1|ALOX15B|FZD5|UNC13B|ADIPOQ|LIPG|TMF1|CXCL10|APOE|C5|MFGE8|SCP2|SCN4B|ATP8A2|MFF|ANGPT1|TF|NFE2L2|ATF4|SPP1|UNC13A|KCNB1|GSK3B|WNK3|ADORA2B|SYTL2|CXCL11|RBP4|ATP2C2|MERTK|CD14|CNTN1|BAG3|PDZK1|LRP1|RASL10B|MYH10|IGF1|TGFB3|MPC2|SMO|PLCG2|TUB|SLC1A2|CD274|GPR68|
GO:0004611	phosphoenolpyruvate carboxykinase activity	molecular_function	0.0035276	0.1849	2	1233	2	17822	ENSOARG00000019237,ENSOARG00000017498	PCK2|PCK1|
GO:0004613	phosphoenolpyruvate carboxykinase (GTP) activity	molecular_function	0.0035276	0.1849	2	1233	2	17822	ENSOARG00000017498,ENSOARG00000019237	PCK1|PCK2|
GO:0046943	carboxylic acid transmembrane transporter activity	molecular_function	0.0035527	0.18564	13	1233	73	17822	ENSOARG00000017065,ENSOARG00000008663,ENSOARG00000010784,ENSOARG00000010017,ENSOARG00000018857,ENSOARG00000020004,ENSOARG00000012129,ENSOARG00000012394,ENSOARG00000015127,ENSOARG00000013399,ENSOARG00000019772,ENSOARG00000001827,ENSOARG00000010284	SLC23A1|SLC36A1|SLC1A5|SLC22A16|SLC1A2|SLC1A4|SLC7A5|MPC2|SLC22A5|SLC1A1|-|SLC25A29|SLC38A3|
GO:0032886	regulation of microtubule-based process	biological_process	0.0035914	0.18709	23	1233	162	17822	ENSOARG00000015691,ENSOARG00000015211,ENSOARG00000010669,ENSOARG00000016302,ENSOARG00000016702,ENSOARG00000004359,ENSOARG00000006352,ENSOARG00000012020,ENSOARG00000001001,ENSOARG00000010841,ENSOARG00000019835,ENSOARG00000012674,ENSOARG00000020736,ENSOARG00000013686,ENSOARG00000018102,ENSOARG00000011466,ENSOARG00000010902,ENSOARG00000017343,ENSOARG00000009289,ENSOARG00000018424,ENSOARG00000015684,…	PLK4|KIF18A|-|TRIM36|GEN1|SKA1|POC1A|STMND1|-|DNAH11|GSK3B|SLC39A12|ECT2|NUP62|RACGAP1|NEK2|RCC2|PLK1|CKAP2|CCNF|ARMC4|EPHA3|-|
GO:0071941	nitrogen cycle metabolic process	biological_process	0.0036278	0.1884	3	1233	5	17822	ENSOARG00000007692,ENSOARG00000010575,ENSOARG00000021170	ASS1|SUOX|ARG2|
GO:0045047	protein targeting to ER	biological_process	0.0036406	0.18848	5	1233	16	17822	ENSOARG00000000472,ENSOARG00000007160,ENSOARG00000003944,ENSOARG00000005237,ENSOARG00000002969	SEC62|SRP54|TRAM1|SEC61A1|SSR3|
GO:0005005	transmembrane-ephrin receptor activity	molecular_function	0.0037069	0.19133	3	1233	4	17822	ENSOARG00000020270,ENSOARG00000007903,ENSOARG00000008094	EPHA4|EPHB2|EPHB1|
GO:0042662	negative regulation of mesodermal cell fate specification	biological_process	0.0037258	0.19172	2	1233	2	17822	ENSOARG00000013619,ENSOARG00000001680	DKK1|SFRP2|
GO:0060914	heart formation	biological_process	0.0037521	0.19249	6	1233	22	17822	ENSOARG00000003916,ENSOARG00000003592,ENSOARG00000008350,ENSOARG00000015486,ENSOARG00000004214,ENSOARG00000006614	SMARCD3|LRP2|ISL1|AXIN2|FOLR1|TBX5|
GO:0006805	xenobiotic metabolic process	biological_process	0.0038287	0.19582	6	1233	21	17822	ENSOARG00000019217,ENSOARG00000008940,ENSOARG00000003928,ENSOARG00000009090,ENSOARG00000020816,ENSOARG00000000432	UGT1A1|LPO|HNF4A|CYP1B1|RORA|S100A12|
GO:0055001	muscle cell development	biological_process	0.0038434	0.19598	23	1233	170	17822	ENSOARG00000005941,ENSOARG00000004241,ENSOARG00000020797,ENSOARG00000009378,ENSOARG00000017308,ENSOARG00000018447,ENSOARG00000018187,ENSOARG00000015856,ENSOARG00000001617,ENSOARG00000003372,ENSOARG00000003452,ENSOARG00000016611,ENSOARG00000006249,ENSOARG00000016543,ENSOARG00000011940,ENSOARG00000012072,ENSOARG00000018101,ENSOARG00000018630,ENSOARG00000011235,ENSOARG00000002223,ENSOARG00000014723,…	TNC|SMO|TPM1|PDZRN3|KEL|SGCB|COL4A5|IGF1|MYH10|FLNC|RAMP2|CXCL10|TBX3|CXCL9|RBM24|UNC13B|SRA1|RER1|-|MYOF|CXCL14|UNC13A|PDGFRA|
GO:0051321	meiotic cell cycle	biological_process	0.0038728	0.19688	19	1233	130	17822	ENSOARG00000016587,ENSOARG00000017343,ENSOARG00000007151,ENSOARG00000020542,ENSOARG00000006180,ENSOARG00000002369,ENSOARG00000013532,ENSOARG00000015826,ENSOARG00000020254,ENSOARG00000015824,ENSOARG00000011179,ENSOARG00000007721,ENSOARG00000018369,ENSOARG00000007399,ENSOARG00000003968,ENSOARG00000005211,ENSOARG00000014713,ENSOARG00000008075,ENSOARG00000015211	ESPL1|PLK1|TTK|CDC20|CCNE2|PSMC3IP|-|MASTL|RAD51|-|BRCA2|CKS2|AURKA|SMC2|FBXO5|FANCD2|ASPM|WNT4|KIF18A|
GO:0003413	chondrocyte differentiation involved in endochondral bone morphogenesis	biological_process	0.003889	0.19692	4	1233	10	17822	ENSOARG00000006078,ENSOARG00000011824,ENSOARG00000006352,ENSOARG00000015486	COL27A1|SERPINH1|POC1A|AXIN2|
GO:0043567	regulation of insulin-like growth factor receptor signaling pathway	biological_process	0.003897	0.19692	5	1233	16	17822	ENSOARG00000014525,ENSOARG00000019421,ENSOARG00000003438,ENSOARG00000015856,ENSOARG00000014604	AR|IGFBP5|CDH3|IGF1|IGFBP4|
GO:0000405	bubble DNA binding	molecular_function	0.003927	0.19747	3	1233	5	17822	ENSOARG00000012875,ENSOARG00000012917,ENSOARG00000006852	BLM|RECQL4|NEIL3|
GO:0071944	cell periphery	cellular_component	0.0039312	0.19747	252	1233	3058	17822	ENSOARG00000014581,ENSOARG00000004896,ENSOARG00000018483,ENSOARG00000004073,ENSOARG00000012969,ENSOARG00000009653,ENSOARG00000004078,ENSOARG00000004683,ENSOARG00000018101,ENSOARG00000008940,ENSOARG00000003592,ENSOARG00000019835,ENSOARG00000000537,ENSOARG00000005448,ENSOARG00000020169,ENSOARG00000018857,ENSOARG00000002985,ENSOARG00000014523,ENSOARG00000012129,ENSOARG00000004241,ENSOARG00000005124,…	TCIRG1|SYTL2|ITGA11|PSD3|SLC24A4|RGS2|STRA6|PRND|SRA1|LPO|LRP2|GSK3B|ANK2|EFNB2|MFSD2A|SLC1A2|-|PCDH10|SLC7A5|SMO|TRPA1|SLC50A1|-|NTNG1|SLC1A5|PCDH9|LYN|TMEM131L|GCA|TENM3|IL12RB1|AJAP1|IGF1|C9|LRRC8C|DPYSL2|GPRC5B|MYH10|GABRR1|ALDH3A1|TMC4|IRS1|FASN|HEG1|AP2S1|IFIT5|DBN1|GRID2|SLC3A2|ATP2B1|EXO1|FN1|ITGA4|ADCY2|OCLN|GRIK3|OLFM2|MAP1B|ANGPT1|-|NFE2L2|MELK|BCAP31|SPTBN2|SCN2B|FAM84B|ITGB4|-|-|UPK1…
GO:0050473	arachidonate 15-lipoxygenase activity	molecular_function	0.0040406	0.20237	2	1233	2	17822	ENSOARG00000008480,ENSOARG00000018613	ALOX15|ALOX15B|
GO:0007057	spindle assembly involved in female meiosis I	biological_process	0.0040628	0.20288	2	1233	2	17822	ENSOARG00000003968,ENSOARG00000018369	FBXO5|AURKA|
GO:0070507	regulation of microtubule cytoskeleton organization	biological_process	0.0041748	0.20642	21	1233	146	17822	ENSOARG00000020736,ENSOARG00000012674,ENSOARG00000019835,ENSOARG00000001001,ENSOARG00000006352,ENSOARG00000012020,ENSOARG00000018102,ENSOARG00000013686,ENSOARG00000010902,ENSOARG00000011466,ENSOARG00000005764,ENSOARG00000017153,ENSOARG00000018424,ENSOARG00000009289,ENSOARG00000017343,ENSOARG00000015691,ENSOARG00000010669,ENSOARG00000016302,ENSOARG00000015211,ENSOARG00000016702,ENSOARG00000004359	ECT2|SLC39A12|GSK3B|-|POC1A|STMND1|RACGAP1|NUP62|RCC2|NEK2|-|EPHA3|CCNF|CKAP2|PLK1|PLK4|-|TRIM36|KIF18A|GEN1|SKA1|
GO:0043067	regulation of programmed cell death	biological_process	0.0042046	0.20642	87	1233	909	17822	ENSOARG00000003341,ENSOARG00000014425,ENSOARG00000009544,ENSOARG00000019783,ENSOARG00000007592,ENSOARG00000006249,ENSOARG00000017343,ENSOARG00000020860,ENSOARG00000020812,ENSOARG00000019835,ENSOARG00000014364,ENSOARG00000018101,ENSOARG00000004318,ENSOARG00000010741,ENSOARG00000013782,ENSOARG00000004241,ENSOARG00000008988,ENSOARG00000007666,ENSOARG00000010953,ENSOARG00000003792,ENSOARG00000004495,…	IFI6|MERTK|B4GALT1|SCG2|PTGS2|TBX3|PLK1|ALDH1A2|PAX8|GSK3B|PIM1|SRA1|CDK1|FOXO3|ALB|SMO|PLCG2|SLC25A4|XDH|ANGPTL4|HELLS|DNAJC3|IGF1|LYN|GRID2|PTTG1IP|AURKB|CITED2|ECT2|ISL1|ITGA4|P4HB|BARD1|ATAD5|HYPK|MELK|BCAP31|AURKA|ROBO1|MFF|ANGPT1|NFE2L2|RAMP2|ASNS|GADD45B|TMF1|TMBIM1|BAG3|BIRC5|CD248|GPAM|ZNF268|WNK3|-|CYP1B1|DUSP6|ATF4|-|MECOM|TOP2A|MDK|SFRP2|RPS6KA3|GRIN2A|RETREG1|KIF14|UNC13B|AARS|CIDEA|…
GO:0004461	lactose synthase activity	molecular_function	0.0042072	0.20642	2	1233	2	17822	ENSOARG00000019223,ENSOARG00000009544	LALBA|B4GALT1|
GO:0005988	lactose metabolic process	biological_process	0.0042072	0.20642	2	1233	2	17822	ENSOARG00000019223,ENSOARG00000009544	LALBA|B4GALT1|
GO:0005989	lactose biosynthetic process	biological_process	0.0042072	0.20642	2	1233	2	17822	ENSOARG00000019223,ENSOARG00000009544	LALBA|B4GALT1|
GO:0046351	disaccharide biosynthetic process	biological_process	0.0042072	0.20642	2	1233	2	17822	ENSOARG00000009544,ENSOARG00000019223	B4GALT1|LALBA|
GO:0006567	threonine catabolic process	biological_process	0.0042284	0.20686	2	1233	2	17822	ENSOARG00000015190,ENSOARG00000014198	-|GCAT|
GO:0009607	response to biotic stimulus	biological_process	0.0042939	0.20946	53	1233	534	17822	ENSOARG00000007998,ENSOARG00000011352,ENSOARG00000015271,ENSOARG00000025180,ENSOARG00000007233,ENSOARG00000008940,ENSOARG00000021078,ENSOARG00000013347,ENSOARG00000010231,ENSOARG00000010969,ENSOARG00000019835,ENSOARG00000014015,ENSOARG00000018816,ENSOARG00000008988,ENSOARG00000013509,ENSOARG00000004241,ENSOARG00000020184,ENSOARG00000011081,ENSOARG00000021170,ENSOARG00000012272,ENSOARG00000009097,…	DGKB|MST1R|THRSP|CD14|ISG15|LPO|GCH1|CHGA|MX2|GPAM|GSK3B|CD79B|LBP|PLCG2|CD274|SMO|PENK|-|ARG2|FKBP5|-|LYN|RPS6KA3|IL12RB1|CXCL9|FAM20A|ADAMTS9|IFIT5|CCDC80|S100A12|FZD5|MS4A1|UNC13B|-|IFIT1|LY96|MYD88|LCN2|PLSCR1|CXCL6|TRIB1|DDX1|MX1|PCK1|COCH|IFI44L|-|TMF1|UPK1B|ADIPOQ|-|IGFBPL1|CXCL10|
GO:0055002	striated muscle cell development	biological_process	0.0043141	0.20984	22	1233	161	17822	ENSOARG00000018630,ENSOARG00000011235,ENSOARG00000018101,ENSOARG00000015807,ENSOARG00000019070,ENSOARG00000002223,ENSOARG00000014723,ENSOARG00000016543,ENSOARG00000006249,ENSOARG00000012072,ENSOARG00000011940,ENSOARG00000017308,ENSOARG00000018447,ENSOARG00000001617,ENSOARG00000016611,ENSOARG00000003372,ENSOARG00000018187,ENSOARG00000015856,ENSOARG00000004241,ENSOARG00000020797,ENSOARG00000005941,…	RER1|-|SRA1|UNC13A|PDGFRA|MYOF|CXCL14|CXCL9|TBX3|UNC13B|RBM24|KEL|SGCB|MYH10|CXCL10|FLNC|COL4A5|IGF1|SMO|TPM1|TNC|PDZRN3|
GO:0044246	regulation of multicellular organismal metabolic process	biological_process	0.0043354	0.21027	6	1233	25	17822	ENSOARG00000008075,ENSOARG00000014227,ENSOARG00000019087,ENSOARG00000002050,ENSOARG00000006202,ENSOARG00000013772	WNT4|SUCO|EMILIN1|TGFB3|CST3|ADRB1|
GO:0018958	phenol-containing compound metabolic process	biological_process	0.004368	0.21102	9	1233	43	17822	ENSOARG00000002802,ENSOARG00000013796,ENSOARG00000003438,ENSOARG00000020812,ENSOARG00000021078,ENSOARG00000003888,ENSOARG00000005625,ENSOARG00000014590,ENSOARG00000005722	DIO2|TYRP1|CDH3|PAX8|GCH1|TYR|GRIN2A|CRYM|EPAS1|
GO:0046653	tetrahydrofolate metabolic process	biological_process	0.0044221	0.21102	4	1233	10	17822	ENSOARG00000021078,ENSOARG00000006377,ENSOARG00000018548,ENSOARG00000009367	GCH1|ALDH1L1|SHMT1|TYMS|
GO:0006268	DNA unwinding involved in DNA replication	biological_process	0.004429	0.21102	3	1233	6	17822	ENSOARG00000020254,ENSOARG00000010614,ENSOARG00000012797	RAD51|MCM6|MCM4|
GO:0060485	mesenchyme development	biological_process	0.0044294	0.21102	22	1233	164	17822	ENSOARG00000004871,ENSOARG00000016894,ENSOARG00000015286,ENSOARG00000008350,ENSOARG00000020860,ENSOARG00000019329,ENSOARG00000019835,ENSOARG00000005665,ENSOARG00000011041,ENSOARG00000002608,ENSOARG00000011940,ENSOARG00000006614,ENSOARG00000008075,ENSOARG00000004689,ENSOARG00000004214,ENSOARG00000015486,ENSOARG00000000644,ENSOARG00000002050,ENSOARG00000001680,ENSOARG00000004241,ENSOARG00000010126,…	COL1A1|SEMA3C|SEMA3A|ISL1|ALDH1A2|FN1|GSK3B|PTK7|ELL3|CITED2|RBM24|TBX5|WNT4|HPN|FOLR1|AXIN2|FAM83D|TGFB3|SFRP2|SMO|LOXL2|BNC2|
GO:0045236	CXCR chemokine receptor binding	molecular_function	0.0044574	0.21102	3	1233	7	17822	ENSOARG00000016611,ENSOARG00000016543,ENSOARG00000016668	CXCL10|CXCL9|CXCL11|
GO:0031225	anchored to membrane	cellular_component	0.0044586	0.21102	8	1233	38	17822	ENSOARG00000000573,ENSOARG00000017880,ENSOARG00000018795,ENSOARG00000025180,ENSOARG00000011081,ENSOARG00000004214,ENSOARG00000003300,ENSOARG00000004683	-|CA4|NTNG1|CD14|-|FOLR1|DPEP2|PRND|
GO:0006811	ion transport	biological_process	0.0044737	0.21102	104	1233	1076	17822	ENSOARG00000017383,ENSOARG00000000537,ENSOARG00000018376,ENSOARG00000020169,ENSOARG00000003836,ENSOARG00000003592,ENSOARG00000004729,ENSOARG00000020568,ENSOARG00000014737,ENSOARG00000012969,ENSOARG00000016668,ENSOARG00000015669,ENSOARG00000010882,ENSOARG00000014581,ENSOARG00000005490,ENSOARG00000007935,ENSOARG00000014253,ENSOARG00000015578,ENSOARG00000007831,ENSOARG00000013109,ENSOARG00000003018,…	HTR2C|ANK2|SLC13A2|MFSD2A|SLC9A1|LRP2|NALCN|PDZK1|KCNC2|SLC24A4|CXCL11|GABRB1|SLC37A1|TCIRG1|SLC30A2|PLA2G4A|SLC7A11|LRRC8C|SLC2A9|ANKH|KCNAB1|LYN|ERO1A|TRPA1|-|SLC1A5|SLC1A2|SLC25A4|PLCG2|FXYD1|MPC2|SLC7A5|SLC20A2|SLC5A1|ATP2B2|GRID2|ATP2B1|GABRR1|KCNJ15|CXCL9|FOLR1|APOE|RAMP2|-|-|-|ATP8B2|CA4|SLC5A5|SCN2B|GRIK3|WNK3|KCNB1|-|ATF4|CNTN1|ATP2C2|SLC22A5|SLC1A1|ATP13A5|GRIN2A|SLC34A2|CRYM|SLC23A1|-|…
GO:0035567	non-canonical Wnt receptor signaling pathway	biological_process	0.0044899	0.21102	8	1233	35	17822	ENSOARG00000005665,ENSOARG00000001680,ENSOARG00000000237,ENSOARG00000008598,ENSOARG00000008653,ENSOARG00000008075,ENSOARG00000017334,ENSOARG00000007850	PTK7|SFRP2|DAAM2|MKS1|FZD2|WNT4|NKD1|ROR2|
GO:0009617	response to bacterium	biological_process	0.0045051	0.21102	36	1233	330	17822	ENSOARG00000017498,ENSOARG00000005504,ENSOARG00000014592,ENSOARG00000008183,ENSOARG00000015382,ENSOARG00000016611,ENSOARG00000015241,ENSOARG00000019673,ENSOARG00000010235,ENSOARG00000020509,ENSOARG00000010962,ENSOARG00000019332,ENSOARG00000018896,ENSOARG00000013081,ENSOARG00000012072,ENSOARG00000016543,ENSOARG00000014970,ENSOARG00000001031,ENSOARG00000010867,ENSOARG00000006376,ENSOARG00000020184,…	PCK1|COCH|CXCL6|TRIB1|-|CXCL10|-|UPK1B|TMF1|ADIPOQ|ADAMTS9|CCDC80|FZD5|MS4A1|UNC13B|CXCL9|FAM20A|MYD88|LCN2|LY96|PENK|-|PLCG2|ARG2|FKBP5|LYN|RPS6KA3|DGKB|THRSP|CD14|CHGA|CD79B|LBP|LPO|ISG15|GCH1|
GO:0010389	regulation of G2/M transition of mitotic cell cycle	biological_process	0.0045148	0.21102	7	1233	27	17822	ENSOARG00000016116,ENSOARG00000003968,ENSOARG00000008368,ENSOARG00000010843,ENSOARG00000009908,ENSOARG00000010902,ENSOARG00000004318	KIF14|FBXO5|CENPF|DTL|-|RCC2|CDK1|
GO:0051128	regulation of cellular component organization	biological_process	0.0045375	0.21102	138	1233	1470	17822	ENSOARG00000019083,ENSOARG00000002096,ENSOARG00000005665,ENSOARG00000019884,ENSOARG00000020542,ENSOARG00000010902,ENSOARG00000012758,ENSOARG00000001680,ENSOARG00000020946,ENSOARG00000011081,ENSOARG00000002035,ENSOARG00000015211,ENSOARG00000008094,ENSOARG00000003221,ENSOARG00000007332,ENSOARG00000004271,ENSOARG00000019811,ENSOARG00000019421,ENSOARG00000000286,ENSOARG00000011316,ENSOARG00000007485,…	KIAA1324|DZIP1|PTK7|CNTN1|CDC20|RCC2|TLX2|SFRP2|TMOD4|-|WARS|KIF18A|EPHB1|TBC1D30|LRP1|CLSTN3|RSPO1|IGFBP5|GOLGA4|TBC1D14|DCDC2|ALOX15|FZD5|SLIT2|NUP62|STMND1|TSPAN1|PAK3|MFGE8|UBE2C|ATP8A2|KEL|INSIG1|IGFBPL1|CXCL10|RHOU|BUB1|EFNB2|GSK3B|PAX8|-|TGFB3|SDC2|SLIT3|CHODL|LYN|FBXO5|DPYSL2|IGF1|HNF4A|MYH10|PHF19|DCN|DPYSL3|AURKB|GRID2|STON2|ISL1|FN1|MAP1B|ANGPT1|SPTBN2|HJURP|TRIM36|NDC80|AXIN2|APOE|PLK…
GO:0034632	retinol transporter activity	molecular_function	0.0045386	0.21102	2	1233	2	17822	ENSOARG00000004078,ENSOARG00000003236	STRA6|RBP4|
GO:0034633	retinol transport	biological_process	0.0045386	0.21102	2	1233	2	17822	ENSOARG00000004078,ENSOARG00000003236	STRA6|RBP4|
GO:0046864	isoprenoid transport	biological_process	0.0045386	0.21102	2	1233	2	17822	ENSOARG00000003236,ENSOARG00000004078	RBP4|STRA6|
GO:0046865	terpenoid transport	biological_process	0.0045386	0.21102	2	1233	2	17822	ENSOARG00000004078,ENSOARG00000003236	STRA6|RBP4|
GO:0042802	identical protein binding	molecular_function	0.0045616	0.21112	111	1233	1177	17822	ENSOARG00000014321,ENSOARG00000013796,ENSOARG00000001551,ENSOARG00000011179,ENSOARG00000003730,ENSOARG00000006202,ENSOARG00000002035,ENSOARG00000014590,ENSOARG00000019252,ENSOARG00000008017,ENSOARG00000015271,ENSOARG00000021018,ENSOARG00000005886,ENSOARG00000020270,ENSOARG00000019217,ENSOARG00000020061,ENSOARG00000013432,ENSOARG00000020185,ENSOARG00000009704,ENSOARG00000008368,ENSOARG00000017754,…	TOP2A|TYRP1|BCHE|BRCA2|STK10|CST3|WARS|CRYM|IKZF2|GARS|THRSP|FBN1|PFKFB1|EPHA4|UGT1A1|UGP2|S100B|DES|CHAF1A|CENPF|PYCR1|PDGFRA|CD79B|CHKA|SYP|COL1A2|HAS2|GEN1|MAD2L1|EPHB2|RAD51|OIP5|CALCOCO2|SPPL2A|BRCA1|DMRT2|TIMELESS|ATL2|PANK3|ADIPOQ|GIPC2|ASS1|CIDEA|NCAM2|UHRF1|HPGDS|EMILIN1|DAPK1|DGAT2|PON3|CAP2|KCNK1|SLIT2|SLC2A1|TYR|PPARG|LRRC8A|SDC2|HSPB8|TRPA1|S100A4|E2F8|PCNA|ANGPTL4|RASEF|XDH|ALB|TGFB…
GO:0030539	male genitalia development	biological_process	0.0045706	0.21112	5	1233	15	17822	ENSOARG00000006249,ENSOARG00000007493,ENSOARG00000014908,ENSOARG00000014525,ENSOARG00000019070	TBX3|DHCR24|LGR4|AR|PDGFRA|
GO:0005811	lipid particle	cellular_component	0.0045833	0.21112	9	1233	44	17822	ENSOARG00000012189,ENSOARG00000011709,ENSOARG00000014199,ENSOARG00000008480,ENSOARG00000001731,ENSOARG00000007184,ENSOARG00000007935,ENSOARG00000006989,ENSOARG00000003802	DGAT2|PLIN1|PLIN2|ALOX15|CIDEA|BCAP31|PLA2G4A|RBP1|SCCPDH|
GO:0006641	triglyceride metabolic process	biological_process	0.0045966	0.21112	10	1233	54	17822	ENSOARG00000003815,ENSOARG00000002462,ENSOARG00000015271,ENSOARG00000017498,ENSOARG00000006609,ENSOARG00000011235,ENSOARG00000010969,ENSOARG00000009438,ENSOARG00000012189,ENSOARG00000016144	AADAC|GPAT4|THRSP|PCK1|INSIG1|-|GPAM|APOE|DGAT2|LPIN1|
GO:0045056	transcytosis	biological_process	0.0046031	0.21112	4	1233	10	17822	ENSOARG00000007332,ENSOARG00000015518,ENSOARG00000006735,ENSOARG00000020169	LRP1|VPS35|PIGR|MFSD2A|
GO:0051260	protein homooligomerization	biological_process	0.0046355	0.21203	26	1233	216	17822	ENSOARG00000007929,ENSOARG00000021078,ENSOARG00000004683,ENSOARG00000007376,ENSOARG00000012593,ENSOARG00000014015,ENSOARG00000020736,ENSOARG00000020009,ENSOARG00000018548,ENSOARG00000019087,ENSOARG00000009544,ENSOARG00000005333,ENSOARG00000009069,ENSOARG00000004327,ENSOARG00000015297,ENSOARG00000020509,ENSOARG00000013399,ENSOARG00000009438,ENSOARG00000012875,ENSOARG00000009510,ENSOARG00000020254,…	GPX3|GCH1|PRND|TNFSF11|KCNB1|CD79B|ECT2|POLQ|SHMT1|EMILIN1|B4GALT1|-|ATL2|GNMT|GBP5|ADIPOQ|SLC1A1|APOE|BLM|C9|RAD51|RASEF|SLC1A2|MFF|SLC1A5|TRPA1|
GO:0048747	muscle fiber development	biological_process	0.0046628	0.2127	18	1233	125	17822	ENSOARG00000012072,ENSOARG00000011940,ENSOARG00000006249,ENSOARG00000016543,ENSOARG00000014723,ENSOARG00000002223,ENSOARG00000015807,ENSOARG00000018101,ENSOARG00000011235,ENSOARG00000018630,ENSOARG00000009378,ENSOARG00000005941,ENSOARG00000004241,ENSOARG00000018187,ENSOARG00000016611,ENSOARG00000003372,ENSOARG00000018447,ENSOARG00000017308	UNC13B|RBM24|TBX3|CXCL9|CXCL14|MYOF|UNC13A|SRA1|-|RER1|PDZRN3|TNC|SMO|COL4A5|CXCL10|FLNC|SGCB|KEL|
GO:0048009	insulin-like growth factor receptor signaling pathway	biological_process	0.0046772	0.21278	6	1233	22	17822	ENSOARG00000020473,ENSOARG00000014525,ENSOARG00000019421,ENSOARG00000003438,ENSOARG00000015856,ENSOARG00000014604	IRS1|AR|IGFBP5|CDH3|IGF1|IGFBP4|
GO:0046658	anchored to plasma membrane	cellular_component	0.004772	0.21651	7	1233	30	17822	ENSOARG00000004683,ENSOARG00000004214,ENSOARG00000000573,ENSOARG00000018795,ENSOARG00000017880,ENSOARG00000025180,ENSOARG00000011081	PRND|FOLR1|-|NTNG1|CA4|CD14|-|
GO:0009066	aspartate family amino acid metabolic process	biological_process	0.0048403	0.21837	7	1233	29	17822	ENSOARG00000007692,ENSOARG00000004686,ENSOARG00000014198,ENSOARG00000005685,ENSOARG00000018580,ENSOARG00000004327,ENSOARG00000015190	ASS1|ASNS|GCAT|PLOD2|AASS|GNMT|-|
GO:0002762	negative regulation of myeloid leukocyte differentiation	biological_process	0.0048648	0.21837	6	1233	23	17822	ENSOARG00000008183,ENSOARG00000020509,ENSOARG00000014778,ENSOARG00000018875,ENSOARG00000021018,ENSOARG00000011642	TRIB1|ADIPOQ|LYN|LRRC17|FBN1|GPR68|
GO:0006231	dTMP biosynthetic process	biological_process	0.0048776	0.21837	2	1233	2	17822	ENSOARG00000018548,ENSOARG00000009367	SHMT1|TYMS|
GO:0009177	pyrimidine deoxyribonucleoside monophosphate biosynthetic process	biological_process	0.0048776	0.21837	2	1233	2	17822	ENSOARG00000018548,ENSOARG00000009367	SHMT1|TYMS|
GO:0046073	dTMP metabolic process	biological_process	0.0048776	0.21837	2	1233	2	17822	ENSOARG00000018548,ENSOARG00000009367	SHMT1|TYMS|
GO:0051651	maintenance of location in cell	biological_process	0.0049997	0.22288	15	1233	91	17822	ENSOARG00000013782,ENSOARG00000002096,ENSOARG00000010902,ENSOARG00000005302,ENSOARG00000001102,ENSOARG00000011466,ENSOARG00000018102,ENSOARG00000006609,ENSOARG00000014713,ENSOARG00000020736,ENSOARG00000005491,ENSOARG00000001001,ENSOARG00000020247,ENSOARG00000009604,ENSOARG00000009438	ALB|DZIP1|RCC2|DBN1|KIF2C|NEK2|RACGAP1|INSIG1|ASPM|ECT2|HK1|-|KNL1|NDC80|APOE|
GO:0071824	protein-DNA complex subunit organization	biological_process	0.0050048	0.22288	18	1233	141	17822	ENSOARG00000020085,ENSOARG00000019189,ENSOARG00000003916,ENSOARG00000020077,ENSOARG00000004495,ENSOARG00000020057,ENSOARG00000005750,ENSOARG00000020254,ENSOARG00000003186,ENSOARG00000008217,ENSOARG00000012567,ENSOARG00000006321,ENSOARG00000009266,ENSOARG00000008206,ENSOARG00000009704,ENSOARG00000020063,ENSOARG00000020071,ENSOARG00000007744	-|HJURP|SMARCD3|HIST1H1T|HELLS|-|CENPH|RAD51|CENPT|CENPP|-|CENPK|-|CENPN|CHAF1A|HIST1H1D|-|CENPW|
GO:0008654	phospholipid biosynthetic process	biological_process	0.0050214	0.22296	15	1233	97	17822	ENSOARG00000001603,ENSOARG00000020117,ENSOARG00000010969,ENSOARG00000017383,ENSOARG00000018980,ENSOARG00000014868,ENSOARG00000011380,ENSOARG00000003764,ENSOARG00000008480,ENSOARG00000019081,ENSOARG00000002593,ENSOARG00000011798,ENSOARG00000002462,ENSOARG00000000536,ENSOARG00000008988	FABP3|ETNK1|GPAM|HTR2C|IDH1|CHKA|ADGRF5|AGPAT2|ALOX15|DOLK|SPTLC2|INPP4B|GPAT4|AGPAT1|PLCG2|
GO:0016054	organic acid catabolic process	biological_process	0.0050572	0.22296	18	1233	124	17822	ENSOARG00000014319,ENSOARG00000000794,ENSOARG00000020473,ENSOARG00000002802,ENSOARG00000014198,ENSOARG00000015190,ENSOARG00000006377,ENSOARG00000018548,ENSOARG00000003042,ENSOARG00000016144,ENSOARG00000016864,ENSOARG00000020483,ENSOARG00000015870,ENSOARG00000013672,ENSOARG00000013849,ENSOARG00000020509,ENSOARG00000018580,ENSOARG00000012226	DDAH1|CRABP1|IRS1|DIO2|GCAT|-|ALDH1L1|SHMT1|PON3|LPIN1|LONP2|-|PAH|GLDC|-|ADIPOQ|AASS|BCAT2|
GO:0046395	carboxylic acid catabolic process	biological_process	0.0050572	0.22296	18	1233	124	17822	ENSOARG00000015870,ENSOARG00000020483,ENSOARG00000012226,ENSOARG00000013849,ENSOARG00000013672,ENSOARG00000018580,ENSOARG00000020509,ENSOARG00000014198,ENSOARG00000002802,ENSOARG00000020473,ENSOARG00000000794,ENSOARG00000014319,ENSOARG00000018548,ENSOARG00000016864,ENSOARG00000016144,ENSOARG00000003042,ENSOARG00000006377,ENSOARG00000015190	PAH|-|BCAT2|-|GLDC|AASS|ADIPOQ|GCAT|DIO2|IRS1|CRABP1|DDAH1|SHMT1|LONP2|LPIN1|PON3|ALDH1L1|-|
GO:0031572	G2 DNA damage checkpoint	biological_process	0.0050709	0.22296	6	1233	21	17822	ENSOARG00000019542,ENSOARG00000017343,ENSOARG00000004835,ENSOARG00000010843,ENSOARG00000004318,ENSOARG00000012875	CLSPN|PLK1|BRCA1|DTL|CDK1|BLM|
GO:0050000	chromosome localization	biological_process	0.0050726	0.22296	10	1233	54	17822	ENSOARG00000001102,ENSOARG00000019830,ENSOARG00000005591,ENSOARG00000009637,ENSOARG00000000644,ENSOARG00000008368,ENSOARG00000009604,ENSOARG00000016116,ENSOARG00000015211,ENSOARG00000013686	KIF2C|CDCA8|KIF22|KIFC1|FAM83D|CENPF|NDC80|KIF14|KIF18A|NUP62|
GO:0071822	protein complex subunit organization	biological_process	0.0050928	0.22326	100	1233	1047	17822	ENSOARG00000011081,ENSOARG00000020946,ENSOARG00000007399,ENSOARG00000013399,ENSOARG00000016116,ENSOARG00000015211,ENSOARG00000002035,ENSOARG00000020542,ENSOARG00000005161,ENSOARG00000020185,ENSOARG00000012593,ENSOARG00000014015,ENSOARG00000020009,ENSOARG00000001508,ENSOARG00000015491,ENSOARG00000006520,ENSOARG00000014525,ENSOARG00000018898,ENSOARG00000020254,ENSOARG00000017759,ENSOARG00000019313,…	-|TMOD4|SMC2|SLC1A1|KIF14|KIF18A|WARS|CDC20|DNAH1|DES|KCNB1|CD79B|POLQ|COL1A2|KIF4A|UBE2C|AR|ANGPT4|RAD51|PAK3|PKP2|INSIG1|ATL2|ADIPOQ|WNT4|UNC13B|COL6A2|ALOX15|EMILIN1|-|RND1|KIFC1|KIF23|CENPN|CKAP2|SLC39A12|PIEZO1|MICAL2|POC1A|RACGAP1|SLIT2|NUP62|TNFSF11|COL16A1|SLC1A5|PACSIN1|TRPA1|-|TGFB3|SLC1A2|RASEF|CENPH|BLM|LRRC8C|C9|FBXO5|GNMT|SPC25|GBP5|NEK2|CENPW|NEFH|NPHS1|B4GALT1|ESPL1|PLK1|ARMC4|UNC…
GO:0012501	programmed cell death	biological_process	0.005109	0.22339	101	1233	1080	17822	ENSOARG00000015518,ENSOARG00000004686,ENSOARG00000012532,ENSOARG00000003452,ENSOARG00000013671,ENSOARG00000010235,ENSOARG00000017431,ENSOARG00000015100,ENSOARG00000018369,ENSOARG00000016739,ENSOARG00000020554,ENSOARG00000007184,ENSOARG00000011541,ENSOARG00000005557,ENSOARG00000019275,ENSOARG00000016867,ENSOARG00000018038,ENSOARG00000008350,ENSOARG00000020736,ENSOARG00000011175,ENSOARG00000012322,…	VPS35|ASNS|DNASE1L3|RAMP2|GADD45B|TMF1|NFE2L2|ANGPT1|AURKA|ROBO1|MFF|BCAP31|MELK|PLSCR1|BARD1|ITGA4|P4HB|ISL1|ECT2|HYPK|ATAD5|-|PTTG1IP|GRID2|CITED2|AURKB|DNAJC3|IGF1|HELLS|ERO1A|XAF1|LYN|CIDEC|SLIT3|CDK1|FOXO3|ANGPTL4|PLCG2|XDH|SLC25A4|SMO|ALB|GSK3B|PAX8|ALDH1A2|SRA1|PIM1|B4GALT1|MERTK|IFI6|TBX3|PTGS2|PLK1|SCG2|HPN|BRCA1|WNT4|SRPX|ADIPOQ|RELT|ANGPT4|AR|MAD2L1|NUPR1|PAK3|DAPK1|LCN2|SLIT2|NUP62|-|…
GO:0034453	microtubule anchoring	biological_process	0.0052936	0.23087	8	1233	36	17822	ENSOARG00000018102,ENSOARG00000020736,ENSOARG00000009604,ENSOARG00000020247,ENSOARG00000001001,ENSOARG00000011466,ENSOARG00000001102,ENSOARG00000010902	RACGAP1|ECT2|NDC80|KNL1|-|NEK2|KIF2C|RCC2|
GO:0010712	regulation of collagen metabolic process	biological_process	0.0053198	0.23114	5	1233	18	17822	ENSOARG00000008075,ENSOARG00000014227,ENSOARG00000019087,ENSOARG00000002050,ENSOARG00000006202	WNT4|SUCO|EMILIN1|TGFB3|CST3|
GO:0043949	regulation of cAMP-mediated signaling	biological_process	0.0053491	0.23114	5	1233	16	17822	ENSOARG00000016543,ENSOARG00000016668,ENSOARG00000009653,ENSOARG00000016611,ENSOARG00000013772	CXCL9|CXCL11|RGS2|CXCL10|ADRB1|
GO:0008219	cell death	biological_process	0.0053548	0.23114	108	1233	1166	17822	ENSOARG00000002176,ENSOARG00000015856,ENSOARG00000004495,ENSOARG00000000888,ENSOARG00000014778,ENSOARG00000017585,ENSOARG00000005878,ENSOARG00000002790,ENSOARG00000010741,ENSOARG00000004318,ENSOARG00000010953,ENSOARG00000008988,ENSOARG00000007666,ENSOARG00000003792,ENSOARG00000013782,ENSOARG00000004241,ENSOARG00000019835,ENSOARG00000005448,ENSOARG00000020860,ENSOARG00000020812,ENSOARG00000018101,…	DNAJC3|IGF1|HELLS|XAF1|LYN|ERO1A|CIDEC|SLIT3|FOXO3|CDK1|XDH|PLCG2|SLC25A4|ANGPTL4|ALB|SMO|GSK3B|EFNB2|ALDH1A2|PAX8|SRA1|PIM1|B4GALT1|IFI6|MERTK|TBX3|PLK1|PTGS2|SCG2|VPS35|AXIN2|APOE|RAMP2|DNASE1L3|ASNS|GADD45B|TMF1|ANGPT1|NFE2L2|BCAP31|MELK|MFF|ROBO1|AURKA|PLSCR1|BARD1|ECT2|ISL1|HEBP2|ITGA4|P4HB|HYPK|ATAD5|-|PTTG1IP|GRID2|CITED2|AURKB|CIT|GRIN2A|RETREG1|KIF14|LRP1|RPS6KA3|EPHB1|TOP2A|-|MECOM|MDK|…
GO:0016265	death	biological_process	0.0053548	0.23114	108	1233	1166	17822	ENSOARG00000002176,ENSOARG00000015856,ENSOARG00000004495,ENSOARG00000000888,ENSOARG00000014778,ENSOARG00000017585,ENSOARG00000005878,ENSOARG00000002790,ENSOARG00000004318,ENSOARG00000010741,ENSOARG00000007666,ENSOARG00000008988,ENSOARG00000010953,ENSOARG00000003792,ENSOARG00000013782,ENSOARG00000004241,ENSOARG00000019835,ENSOARG00000005448,ENSOARG00000020860,ENSOARG00000020812,ENSOARG00000018101,…	DNAJC3|IGF1|HELLS|XAF1|LYN|ERO1A|CIDEC|SLIT3|CDK1|FOXO3|SLC25A4|PLCG2|XDH|ANGPTL4|ALB|SMO|GSK3B|EFNB2|ALDH1A2|PAX8|SRA1|PIM1|B4GALT1|IFI6|MERTK|PTGS2|TBX3|PLK1|SCG2|VPS35|AXIN2|APOE|DNASE1L3|RAMP2|ASNS|TMF1|GADD45B|ANGPT1|NFE2L2|MELK|BCAP31|MFF|ROBO1|AURKA|PLSCR1|BARD1|ISL1|ECT2|ITGA4|HEBP2|P4HB|HYPK|-|ATAD5|PTTG1IP|GRID2|CITED2|AURKB|CIT|GRIN2A|KIF14|RETREG1|LRP1|EPHB1|RPS6KA3|TOP2A|-|MECOM|MDK|…
GO:0015171	amino acid transmembrane transporter activity	molecular_function	0.0053712	0.23126	10	1233	51	17822	ENSOARG00000008663,ENSOARG00000010784,ENSOARG00000010017,ENSOARG00000020004,ENSOARG00000018857,ENSOARG00000015127,ENSOARG00000012129,ENSOARG00000013399,ENSOARG00000001827,ENSOARG00000010284	SLC36A1|SLC1A5|SLC22A16|SLC1A4|SLC1A2|SLC22A5|SLC7A5|SLC1A1|SLC25A29|SLC38A3|
GO:1901031	regulation of response to reactive oxygen species	biological_process	0.0054043	0.23209	4	1233	10	17822	ENSOARG00000009085,ENSOARG00000017431,ENSOARG00000021078,ENSOARG00000012461	SESN3|NFE2L2|GCH1|FBLN5|
GO:0030111	regulation of Wnt receptor signaling pathway	biological_process	0.0054486	0.2334	27	1233	205	17822	ENSOARG00000009438,ENSOARG00000004214,ENSOARG00000015486,ENSOARG00000019811,ENSOARG00000017334,ENSOARG00000002381,ENSOARG00000007850,ENSOARG00000014713,ENSOARG00000010080,ENSOARG00000013859,ENSOARG00000014908,ENSOARG00000011660,ENSOARG00000008598,ENSOARG00000011322,ENSOARG00000010741,ENSOARG00000016625,ENSOARG00000001680,ENSOARG00000007132,ENSOARG00000013619,ENSOARG00000008350,ENSOARG00000006801,…	APOE|FOLR1|AXIN2|RSPO1|NKD1|TMEM131L|ROR2|ASPM|SULF2|CTNND2|LGR4|RECK|MKS1|SFRP5|FOXO3|CCNY|SFRP2|DEPDC1B|DKK1|ISL1|TSKU|COL1A1|DAAM2|CDH3|LGR5|PTK7|DCDC2|
GO:0072006	nephron development	biological_process	0.0055212	0.23519	13	1233	76	17822	ENSOARG00000014908,ENSOARG00000015100,ENSOARG00000005100,ENSOARG00000003714,ENSOARG00000004241,ENSOARG00000004655,ENSOARG00000019070,ENSOARG00000020812,ENSOARG00000010080,ENSOARG00000005237,ENSOARG00000008075,ENSOARG00000020509,ENSOARG00000009911	LGR4|ANGPT1|NPHS1|ENPEP|SMO|KIF26B|PDGFRA|PAX8|SULF2|SEC61A1|WNT4|ADIPOQ|PROM1|
GO:0045132	meiotic chromosome segregation	biological_process	0.0055428	0.23519	6	1233	22	17822	ENSOARG00000007151,ENSOARG00000007399,ENSOARG00000015824,ENSOARG00000016587,ENSOARG00000017343,ENSOARG00000013532	TTK|SMC2|-|ESPL1|PLK1|-|
GO:0019935	cyclic-nucleotide-mediated signaling	biological_process	0.0055458	0.23519	8	1233	36	17822	ENSOARG00000009653,ENSOARG00000013772,ENSOARG00000016543,ENSOARG00000017486,ENSOARG00000016668,ENSOARG00000016611,ENSOARG00000009438,ENSOARG00000017383	RGS2|ADRB1|CXCL9|ADORA2B|CXCL11|CXCL10|APOE|HTR2C|
GO:1901677	phosphate transmembrane transporter activity	molecular_function	0.005546	0.23519	6	1233	22	17822	ENSOARG00000003451,ENSOARG00000011492,ENSOARG00000013109,ENSOARG00000016747,ENSOARG00000010882,ENSOARG00000002331	SLC20A2|SLC35A2|ANKH|ABCC11|SLC37A1|SLC35C1|
GO:0006631	fatty acid metabolic process	biological_process	0.005579	0.2352	24	1233	186	17822	ENSOARG00000020545,ENSOARG00000001603,ENSOARG00000019129,ENSOARG00000016144,ENSOARG00000016864,ENSOARG00000010969,ENSOARG00000001249,ENSOARG00000009090,ENSOARG00000014674,ENSOARG00000008480,ENSOARG00000017961,ENSOARG00000020473,ENSOARG00000017168,ENSOARG00000012921,ENSOARG00000017685,ENSOARG00000018613,ENSOARG00000007614,ENSOARG00000007592,ENSOARG00000020509,ENSOARG00000006609,ENSOARG00000013163,…	ELOVL1|FABP3|TRIB3|LPIN1|LONP2|GPAM|SCD5|CYP1B1|SCD|ALOX15|HACD3|IRS1|FASN|ACSM1|HPGDS|ALOX15B|ACSL1|PTGS2|ADIPOQ|INSIG1|ACSM3|BRCA1|TYRP1|GPAT4|
GO:0048023	positive regulation of melanin biosynthetic process	biological_process	0.005588	0.2352	2	1233	2	17822	ENSOARG00000003438,ENSOARG00000013796	CDH3|TYRP1|
GO:1900378	positive regulation of secondary metabolite biosynthetic process	biological_process	0.005588	0.2352	2	1233	2	17822	ENSOARG00000013796,ENSOARG00000003438	TYRP1|CDH3|
GO:0071468	cellular response to acidity	biological_process	0.0056257	0.23619	3	1233	6	17822	ENSOARG00000010284,ENSOARG00000003836,ENSOARG00000017498	SLC38A3|SLC9A1|PCK1|
GO:0071498	cellular response to fluid shear stress	biological_process	0.0056427	0.23632	4	1233	11	17822	ENSOARG00000007592,ENSOARG00000011053,ENSOARG00000017431,ENSOARG00000007692	PTGS2|HAS2|NFE2L2|ASS1|
GO:0070099	regulation of chemokine-mediated signaling pathway	biological_process	0.0057437	0.23936	3	1233	5	17822	ENSOARG00000004787,ENSOARG00000016739,ENSOARG00000002790	SLIT2|ROBO1|SLIT3|
GO:0070100	negative regulation of chemokine-mediated signaling pathway	biological_process	0.0057437	0.23936	3	1233	5	17822	ENSOARG00000004787,ENSOARG00000002790,ENSOARG00000016739	SLIT2|SLIT3|ROBO1|
GO:0030336	negative regulation of cell migration	biological_process	0.005825	0.24215	22	1233	160	17822	ENSOARG00000020509,ENSOARG00000008075,ENSOARG00000019421,ENSOARG00000009438,ENSOARG00000001680,ENSOARG00000008183,ENSOARG00000005582,ENSOARG00000016739,ENSOARG00000011660,ENSOARG00000020580,ENSOARG00000010741,ENSOARG00000000684,ENSOARG00000018898,ENSOARG00000016452,ENSOARG00000004787,ENSOARG00000015286,ENSOARG00000016476,ENSOARG00000009090,ENSOARG00000015737,ENSOARG00000010962,ENSOARG00000001432,…	ADIPOQ|WNT4|IGFBP5|APOE|SFRP2|TRIB1|C5|ROBO1|RECK|CHRD|FOXO3|MMRN2|ANGPT4|PPARG|SLIT2|SEMA3A|COL3A1|CYP1B1|DCN|ADAMTS9|NDRG4|TBX5|
GO:0005584	collagen type I	cellular_component	0.0059118	0.24516	2	1233	2	17822	ENSOARG00000004871,ENSOARG00000001508	COL1A1|COL1A2|
GO:2000146	negative regulation of cell motility	biological_process	0.0059696	0.24662	23	1233	170	17822	ENSOARG00000019404,ENSOARG00000016452,ENSOARG00000015286,ENSOARG00000004787,ENSOARG00000016476,ENSOARG00000009090,ENSOARG00000015737,ENSOARG00000010962,ENSOARG00000001432,ENSOARG00000006614,ENSOARG00000020509,ENSOARG00000008075,ENSOARG00000019421,ENSOARG00000009438,ENSOARG00000001680,ENSOARG00000008183,ENSOARG00000005582,ENSOARG00000011660,ENSOARG00000016739,ENSOARG00000010741,ENSOARG00000020580,…	FBLN1|PPARG|SEMA3A|SLIT2|COL3A1|CYP1B1|DCN|ADAMTS9|NDRG4|TBX5|ADIPOQ|WNT4|IGFBP5|APOE|SFRP2|TRIB1|C5|RECK|ROBO1|FOXO3|CHRD|ANGPT4|MMRN2|
GO:0032877	positive regulation of DNA endoreduplication	biological_process	0.0059763	0.24662	2	1233	2	17822	ENSOARG00000014941,ENSOARG00000008807	E2F7|E2F8|
GO:0061180	mammary gland epithelium development	biological_process	0.0060675	0.24978	10	1233	52	17822	ENSOARG00000018645,ENSOARG00000006249,ENSOARG00000011179,ENSOARG00000004241,ENSOARG00000014525,ENSOARG00000016739,ENSOARG00000010703,ENSOARG00000007376,ENSOARG00000008075,ENSOARG00000006003	ELF5|TBX3|BRCA2|SMO|AR|ROBO1|ATP2C2|TNFSF11|WNT4|IQGAP3|
GO:0060351	cartilage development involved in endochondral bone morphogenesis	biological_process	0.0061067	0.25078	6	1233	24	17822	ENSOARG00000015486,ENSOARG00000006352,ENSOARG00000004871,ENSOARG00000003894,ENSOARG00000006078,ENSOARG00000011824	AXIN2|POC1A|COL1A1|THBS3|COL27A1|SERPINH1|
GO:0070538	oleic acid binding	molecular_function	0.0061733	0.25132	2	1233	2	17822	ENSOARG00000006004,ENSOARG00000001603	SCP2|FABP3|
GO:0035051	cardiocyte differentiation	biological_process	0.0061839	0.25132	13	1233	79	17822	ENSOARG00000011235,ENSOARG00000003836,ENSOARG00000018447,ENSOARG00000001617,ENSOARG00000013619,ENSOARG00000019070,ENSOARG00000008350,ENSOARG00000005448,ENSOARG00000004214,ENSOARG00000015856,ENSOARG00000002608,ENSOARG00000006249,ENSOARG00000006614	-|SLC9A1|SGCB|MYH10|DKK1|PDGFRA|ISL1|EFNB2|FOLR1|IGF1|CITED2|TBX3|TBX5|
GO:1900747	negative regulation of vascular endothelial growth factor signaling pathway	biological_process	0.0061927	0.25132	3	1233	6	17822	ENSOARG00000015737,ENSOARG00000010953,ENSOARG00000000851	DCN|XDH|ADGRA2|
GO:0061351	neural precursor cell proliferation	biological_process	0.0062053	0.25132	15	1233	97	17822	ENSOARG00000010741,ENSOARG00000005302,ENSOARG00000011541,ENSOARG00000011081,ENSOARG00000020816,ENSOARG00000011041,ENSOARG00000004241,ENSOARG00000014638,ENSOARG00000003916,ENSOARG00000008094,ENSOARG00000018102,ENSOARG00000009306,ENSOARG00000014713,ENSOARG00000003592,ENSOARG00000016116	FOXO3|DBN1|MELK|-|RORA|ELL3|SMO|SMARCA1|SMARCD3|EPHB1|RACGAP1|DOCK7|ASPM|LRP2|KIF14|
GO:0015293	symporter activity	molecular_function	0.0062066	0.25132	11	1233	60	17822	ENSOARG00000013399,ENSOARG00000020169,ENSOARG00000011955,ENSOARG00000000739,ENSOARG00000007680,ENSOARG00000017065,ENSOARG00000008663,ENSOARG00000010784,ENSOARG00000016979,ENSOARG00000020004,ENSOARG00000018857	SLC1A1|MFSD2A|SLC5A1|-|SLC34A2|SLC23A1|SLC36A1|SLC1A5|-|SLC1A4|SLC1A2|
GO:0072599	establishment of protein localization to endoplasmic reticulum	biological_process	0.0062092	0.25132	5	1233	17	17822	ENSOARG00000005237,ENSOARG00000003944,ENSOARG00000007160,ENSOARG00000000472,ENSOARG00000002969	SEC61A1|TRAM1|SRP54|SEC62|SSR3|
GO:0022892	substrate-specific transporter activity	molecular_function	0.0062242	0.25132	84	1233	853	17822	ENSOARG00000013109,ENSOARG00000007831,ENSOARG00000015578,ENSOARG00000003018,ENSOARG00000010784,ENSOARG00000005124,ENSOARG00000003734,ENSOARG00000003739,ENSOARG00000012129,ENSOARG00000012394,ENSOARG00000018857,ENSOARG00000004709,ENSOARG00000006506,ENSOARG00000020169,ENSOARG00000005762,ENSOARG00000004078,ENSOARG00000004729,ENSOARG00000003836,ENSOARG00000012969,ENSOARG00000014737,ENSOARG00000010882,…	ANKH|SLC2A9|LRRC8C|KCNAB1|SLC1A5|TRPA1|SLC50A1|-|SLC7A5|MPC2|SLC1A2|FXYD1|SLC29A3|MFSD2A|TMEM144|STRA6|NALCN|SLC9A1|SLC24A4|KCNC2|SLC37A1|GABRB1|TCIRG1|SLC30A2|RAMP2|SIDT1|APOE|COX1|-|-|SCN2B|ATP8B2|SLC5A5|GRIK3|PLSCR1|PIEZO2|SLC5A1|ATP2B2|GRID2|AQP3|ATP2B1|AP2S1|STAR|GABRR1|KCNJ15|SLC1A1|-|SLC34A2|GRIN2A|-|SLC23A1|-|KCNB1|-|ATP2C2|SLC22A5|-|RBP4|SLC35A2|SLC35C1|ABCC11|ATP8A2|SLC39A8|SLC39A7|TF|S…
GO:0001501	skeletal system development	biological_process	0.0062563	0.25201	37	1233	325	17822	ENSOARG00000020580,ENSOARG00000008598,ENSOARG00000014059,ENSOARG00000019663,ENSOARG00000015486,ENSOARG00000003894,ENSOARG00000006609,ENSOARG00000006078,ENSOARG00000010080,ENSOARG00000013245,ENSOARG00000007850,ENSOARG00000011340,ENSOARG00000016440,ENSOARG00000018035,ENSOARG00000002608,ENSOARG00000008854,ENSOARG00000006352,ENSOARG00000019352,ENSOARG00000007376,ENSOARG00000002449,ENSOARG00000010126,…	CHRD|MKS1|BNC2|PTHLH|AXIN2|THBS3|INSIG1|COL27A1|SULF2|DMRT2|ROR2|MMP16|COL5A2|MMP2|CITED2|MIGA2|POC1A|-|TNFSF11|SP5|LOXL2|HOXC5|SFRP2|WNT2B|IGF1|COL11A1|FBN1|PAPPA2|TBX3|SERPINH1|PDGFRA|PAX5|FREM1|ADAMTS7|LRRC17|COL1A1|COL1A2|
GO:0071466	cellular response to xenobiotic stimulus	biological_process	0.0062876	0.25267	6	1233	23	17822	ENSOARG00000003928,ENSOARG00000009090,ENSOARG00000020816,ENSOARG00000000432,ENSOARG00000019217,ENSOARG00000008940	HNF4A|CYP1B1|RORA|S100A12|UGT1A1|LPO|
GO:0003128	heart field specification	biological_process	0.0063706	0.2554	4	1233	11	17822	ENSOARG00000003916,ENSOARG00000003592,ENSOARG00000008350,ENSOARG00000015486	SMARCD3|LRP2|ISL1|AXIN2|
GO:0090307	spindle assembly involved in mitosis	biological_process	0.0064863	0.25942	8	1233	37	17822	ENSOARG00000020542,ENSOARG00000011466,ENSOARG00000019052,ENSOARG00000009637,ENSOARG00000017343,ENSOARG00000018647,ENSOARG00000018102,ENSOARG00000015491	CDC20|NEK2|AURKB|KIFC1|PLK1|KIF23|RACGAP1|KIF4A|
GO:0060718	chorionic trophoblast cell differentiation	biological_process	0.0065762	0.26231	3	1233	6	17822	ENSOARG00000018896,ENSOARG00000008807,ENSOARG00000014941	FZD5|E2F8|E2F7|
GO:0046006	regulation of activated T cell proliferation	biological_process	0.0065896	0.26231	6	1233	26	17822	ENSOARG00000015856,ENSOARG00000010969,ENSOARG00000018906,ENSOARG00000013509,ENSOARG00000000423,ENSOARG00000013918	IGF1|GPAM|HHLA2|CD274|BTN2A2|IL12RB1|
GO:0010369	chromocenter	cellular_component	0.0066934	0.26581	4	1233	11	17822	ENSOARG00000020342,ENSOARG00000014845,ENSOARG00000019052,ENSOARG00000019830	OIP5|ESCO2|AURKB|CDCA8|
GO:0051782	negative regulation of cell division	biological_process	0.006725	0.26613	4	1233	11	17822	ENSOARG00000012875,ENSOARG00000008807,ENSOARG00000014713,ENSOARG00000014941	BLM|E2F8|ASPM|E2F7|
GO:0044691	tooth eruption	biological_process	0.0067377	0.26613	2	1233	2	17822	ENSOARG00000014970,ENSOARG00000007376	FAM20A|TNFSF11|
GO:0045143	homologous chromosome segregation	biological_process	0.0067497	0.26613	3	1233	6	17822	ENSOARG00000017343,ENSOARG00000016587,ENSOARG00000013532	PLK1|ESPL1|-|
GO:0003987	acetate-CoA ligase activity	molecular_function	0.0067803	0.26613	2	1233	2	17822	ENSOARG00000006624,ENSOARG00000010787	ACSS1|ACSS2|
GO:0019427	acetyl-CoA biosynthetic process from acetate	biological_process	0.0067803	0.26613	2	1233	2	17822	ENSOARG00000006624,ENSOARG00000010787	ACSS1|ACSS2|
GO:0008622	epsilon DNA polymerase complex	cellular_component	0.0068398	0.26648	2	1233	2	17822	ENSOARG00000020607,ENSOARG00000010629	POLE2|POLE|
GO:0007076	mitotic chromosome condensation	biological_process	0.0068475	0.26648	4	1233	11	17822	ENSOARG00000020348,ENSOARG00000013908,ENSOARG00000004016,ENSOARG00000007399	NUSAP1|NCAPH|NCAPG|SMC2|
GO:0015145	monosaccharide transmembrane transporter activity	molecular_function	0.0068903	0.26648	4	1233	11	17822	ENSOARG00000020471,ENSOARG00000017065,ENSOARG00000011955,ENSOARG00000007831	SLC2A1|SLC23A1|SLC5A1|SLC2A9|
GO:0006730	one-carbon metabolic process	biological_process	0.0069145	0.26648	5	1233	17	17822	ENSOARG00000004327,ENSOARG00000006377,ENSOARG00000009367,ENSOARG00000004375,ENSOARG00000018548	GNMT|ALDH1L1|TYMS|AHCYL2|SHMT1|
GO:0070853	myosin VI binding	molecular_function	0.0069257	0.26648	2	1233	2	17822	ENSOARG00000006003,ENSOARG00000000869	IQGAP3|LMTK2|
GO:0015180	L-alanine transmembrane transporter activity	molecular_function	0.00693	0.26648	3	1233	6	17822	ENSOARG00000008663,ENSOARG00000020004,ENSOARG00000010284	SLC36A1|SLC1A4|SLC38A3|
GO:0015808	L-alanine transport	biological_process	0.00693	0.26648	3	1233	6	17822	ENSOARG00000008663,ENSOARG00000020004,ENSOARG00000010284	SLC36A1|SLC1A4|SLC38A3|
GO:0022858	alanine transmembrane transporter activity	molecular_function	0.00693	0.26648	3	1233	6	17822	ENSOARG00000010284,ENSOARG00000020004,ENSOARG00000008663	SLC38A3|SLC1A4|SLC36A1|
GO:0003433	chondrocyte development involved in endochondral bone morphogenesis	biological_process	0.0069313	0.26648	3	1233	6	17822	ENSOARG00000011824,ENSOARG00000006078,ENSOARG00000006352	SERPINH1|COL27A1|POC1A|
GO:0045596	negative regulation of cell differentiation	biological_process	0.0069839	0.26774	46	1233	433	17822	ENSOARG00000001796,ENSOARG00000000237,ENSOARG00000016452,ENSOARG00000015286,ENSOARG00000008350,ENSOARG00000019129,ENSOARG00000007903,ENSOARG00000008183,ENSOARG00000019663,ENSOARG00000020580,ENSOARG00000017431,ENSOARG00000005211,ENSOARG00000006609,ENSOARG00000020509,ENSOARG00000020727,ENSOARG00000008075,ENSOARG00000014713,ENSOARG00000004689,ENSOARG00000019313,ENSOARG00000016611,ENSOARG00000015486,…	JDP2|DAAM2|PPARG|SEMA3A|ISL1|TRIB3|EPHB2|TRIB1|PTHLH|CHRD|NFE2L2|FANCD2|INSIG1|ADIPOQ|RBPMS2|WNT4|ASPM|HPN|PKP2|CXCL10|AXIN2|ELF5|EPHA4|TBX3|FBN1|RCC2|RORA|GDF10|FBLN1|TLX2|SRA1|LRRC17|DKK1|PAX8|ADAMTS7|CXCL14|SFRP2|SMO|XDH|FOXO3|-|GPR68|LYN|PHF19|IGFBP5|IGF1|
GO:0004974	leukotriene receptor activity	molecular_function	0.0069958	0.26774	2	1233	3	17822	ENSOARG00000000572,ENSOARG00000008360	CYSLTR1|-|
GO:0019369	arachidonic acid metabolic process	biological_process	0.0070391	0.26849	4	1233	12	17822	ENSOARG00000007592,ENSOARG00000018613,ENSOARG00000008480,ENSOARG00000009090	PTGS2|ALOX15B|ALOX15|CYP1B1|
GO:0048583	regulation of response to stimulus	biological_process	0.0070472	0.26849	214	1233	2485	17822	ENSOARG00000004495,ENSOARG00000015856,ENSOARG00000013918,ENSOARG00000003968,ENSOARG00000014312,ENSOARG00000014778,ENSOARG00000002381,ENSOARG00000017133,ENSOARG00000002790,ENSOARG00000015689,ENSOARG00000002050,ENSOARG00000004241,ENSOARG00000010953,ENSOARG00000011054,ENSOARG00000019835,ENSOARG00000005448,ENSOARG00000016726,ENSOARG00000004078,ENSOARG00000003592,ENSOARG00000004073,ENSOARG00000003341,…	HELLS|IGF1|IL12RB1|FBXO5|AJAP1|LYN|TMEM131L|PCNA|SLIT3|PARPBP|TGFB3|SMO|XDH|FOXM1|GSK3B|EFNB2|-|STRA6|LRP2|PSD3|IFI6|RGS2|CCL28|PTGS2|RAMP2|PIGR|FOLR1|SESN3|APOE|AXIN2|ASPM|NKD1|BCAP31|SFRP5|ANGPT1|CTNND2|-|NFE2L2|PTHLH|TRIB1|ISL1|VSNL1|FN1|DEPDC1B|-|DDIT4L|PBK|ARHGEF40|IFIT1|GRID2|RBL1|IFIT5|PTTG1IP|IRS1|DCN|CITED2|IQGAP3|IGFBP5|RSPO1|ITGA8|MASP2|RPS6KA3|EPHB1|ARG2|DLK1|-|THBS4|RECK|SFRP2|LBP|CD…
GO:0015908	fatty acid transport	biological_process	0.0070767	0.26901	10	1233	57	17822	ENSOARG00000009488,ENSOARG00000007614,ENSOARG00000007935,ENSOARG00000007339,ENSOARG00000007376,ENSOARG00000014199,ENSOARG00000009381,ENSOARG00000009438,ENSOARG00000001603,ENSOARG00000020169	-|ACSL1|PLA2G4A|PLA2G12B|TNFSF11|PLIN2|-|APOE|FABP3|MFSD2A|
GO:0006915	apoptotic process	biological_process	0.0072545	0.27482	98	1233	1058	17822	ENSOARG00000010969,ENSOARG00000004868,ENSOARG00000008678,ENSOARG00000004015,ENSOARG00000006658,ENSOARG00000009090,ENSOARG00000015628,ENSOARG00000016775,ENSOARG00000019527,ENSOARG00000003029,ENSOARG00000005456,ENSOARG00000005625,ENSOARG00000000627,ENSOARG00000013077,ENSOARG00000016116,ENSOARG00000015469,ENSOARG00000014321,ENSOARG00000011081,ENSOARG00000003513,ENSOARG00000011179,ENSOARG00000001680,…	GPAM|-|ZNF268|CD248|WNK3|CYP1B1|DUSP6|ATF4|TMBIM1|BAG3|BIRC5|GRIN2A|CIT|RETREG1|KIF14|RPS6KA3|TOP2A|-|MDK|BRCA2|SFRP2|DAPK1|LCN2|-|NUP62|SLIT2|NTRK2|MAPK8IP1|PPARG|CIDEA|UNC13B|AARS|FZD5|ELL3|HPN|SRPX|WNT4|BRCA1|RELT|ADIPOQ|ANGPT4|MAD2L1|AR|NUPR1|PAK3|GSK3B|ALDH1A2|PAX8|SRA1|PIM1|B4GALT1|IFI6|MERTK|TBX3|PLK1|PTGS2|SCG2|DNAJC3|IGF1|HELLS|LYN|XAF1|ERO1A|CIDEC|SLIT3|FOXO3|CDK1|SLC25A4|XDH|ANGPTL4|AL…
GO:0060748	tertiary branching involved in mammary gland duct morphogenesis	biological_process	0.007262	0.27482	2	1233	2	17822	ENSOARG00000014525,ENSOARG00000008075	AR|WNT4|
GO:0008514	organic anion transmembrane transporter activity	molecular_function	0.0072957	0.27547	14	1233	88	17822	ENSOARG00000010284,ENSOARG00000001827,ENSOARG00000016747,ENSOARG00000019772,ENSOARG00000013399,ENSOARG00000015127,ENSOARG00000012394,ENSOARG00000012129,ENSOARG00000020004,ENSOARG00000018857,ENSOARG00000010017,ENSOARG00000010784,ENSOARG00000017065,ENSOARG00000008663	SLC38A3|SLC25A29|ABCC11|-|SLC1A1|SLC22A5|MPC2|SLC7A5|SLC1A4|SLC1A2|SLC22A16|SLC1A5|SLC23A1|SLC36A1|
GO:0043409	negative regulation of MAPK cascade	biological_process	0.0073428	0.27663	15	1233	104	17822	ENSOARG00000009438,ENSOARG00000010272,ENSOARG00000013686,ENSOARG00000014778,ENSOARG00000020509,ENSOARG00000014858,ENSOARG00000015628,ENSOARG00000000423,ENSOARG00000019404,ENSOARG00000000899,ENSOARG00000009653,ENSOARG00000011054,ENSOARG00000007903,ENSOARG00000019087,ENSOARG00000001680	APOE|DUSP4|NUP62|LYN|ADIPOQ|PBK|DUSP6|BTN2A2|FBLN1|MECOM|RGS2|FOXM1|EPHB2|EMILIN1|SFRP2|
GO:0046903	secretion	biological_process	0.0074898	0.28154	62	1233	613	17822	ENSOARG00000010235,ENSOARG00000016302,ENSOARG00000006407,ENSOARG00000015100,ENSOARG00000007339,ENSOARG00000005582,ENSOARG00000013545,ENSOARG00000009241,ENSOARG00000016578,ENSOARG00000021001,ENSOARG00000019329,ENSOARG00000005491,ENSOARG00000009381,ENSOARG00000010477,ENSOARG00000008891,ENSOARG00000000423,ENSOARG00000007376,ENSOARG00000010017,ENSOARG00000001731,ENSOARG00000018896,ENSOARG00000012072,…	TMF1|TRIM36|EPHA5|ANGPT1|PLA2G12B|C5|OLFM2|CCL8|VSNL1|FGF7|FN1|HK1|-|CSN2|NTRK2|BTN2A2|TNFSF11|SLC22A16|CIDEA|FZD5|UNC13B|LIN7A|IRS1|-|ALOX15B|MYH10|HNF4A|CSN3|IGF1|GBP5|RASL10B|LYN|ARG2|LGR4|GPR68|MPC2|TGFB3|GPAT4|CD274|SPP1|PAX8|KCNB1|UNC13A|HTR2C|GPAM|WNK3|GSK3B|CHGA|PRND|CD14|MERTK|RCN3|B4GALT1|NPHS1|BIRC5|ADORA2B|SYTL2|NAGPA|FBLN5|TBX3|RBP4|PLA2G4A|
GO:0007189	adenylate cyclase-activating G-protein coupled receptor signaling pathway	biological_process	0.0076938	0.28853	9	1233	54	17822	ENSOARG00000017486,ENSOARG00000019663,ENSOARG00000016543,ENSOARG00000016668,ENSOARG00000014926,ENSOARG00000013772,ENSOARG00000003452,ENSOARG00000011545,ENSOARG00000016611	ADORA2B|PTHLH|CXCL9|CXCL11|ADGRD1|ADRB1|RAMP2|ADGRF1|CXCL10|
GO:0071231	cellular response to folic acid	biological_process	0.00771	0.28853	2	1233	3	17822	ENSOARG00000004214,ENSOARG00000004127	FOLR1|-|
GO:0033622	integrin activation	biological_process	0.0077307	0.28867	5	1233	17	17822	ENSOARG00000016116,ENSOARG00000001113,ENSOARG00000013343,ENSOARG00000011081,ENSOARG00000019329	KIF14|COL16A1|PIEZO1|-|FN1|
GO:0002526	acute inflammatory response	biological_process	0.007825	0.29134	9	1233	51	17822	ENSOARG00000009847,ENSOARG00000009865,ENSOARG00000007376,ENSOARG00000018816,ENSOARG00000012532,ENSOARG00000017909,ENSOARG00000007592,ENSOARG00000003184,ENSOARG00000009544	-|-|TNFSF11|LBP|DNASE1L3|-|PTGS2|NUPR1|B4GALT1|
GO:0031436	BRCA1-BARD1 complex	cellular_component	0.0078457	0.29134	2	1233	2	17822	ENSOARG00000004835,ENSOARG00000019275	BRCA1|BARD1|
GO:0005102	receptor binding	molecular_function	0.0078574	0.29134	86	1233	957	17822	ENSOARG00000010669,ENSOARG00000009764,ENSOARG00000015518,ENSOARG00000009438,ENSOARG00000019663,ENSOARG00000007878,ENSOARG00000006004,ENSOARG00000005557,ENSOARG00000007184,ENSOARG00000015100,ENSOARG00000006376,ENSOARG00000016476,ENSOARG00000019329,ENSOARG00000018038,ENSOARG00000018980,ENSOARG00000015391,ENSOARG00000016543,ENSOARG00000020473,ENSOARG00000005139,ENSOARG00000013918,ENSOARG00000017057,…	-|ITGB4|VPS35|APOE|PTHLH|NCOA7|SCP2|PLSCR1|BCAP31|ANGPT1|LY96|COL3A1|FN1|P4HB|IDH1|ARNT2|CXCL9|IRS1|APLP1|IL12RB1|ARHGEF16|LYN|IGF1|HNF4A|TGFB3|SMO|-|PCNA|COL16A1|SLIT3|S100A4|-|-|TNFSF13|EFNB2|CCL28|SCG2|FBLN5|CXCL11|PTN|ADIPOQ|SMARCD3|WNT4|ROR2|KL|CXCL10|PLCL1|LTB|MFGE8|APLN|EPHB2|CCL8|CXCL6|AR|ANGPT4|PPARG|TNFSF11|NUP62|SLIT2|SEMA3A|FGF7|MYD88|LONP2|RND1|-|S100A12|LYNX1|WNT2B|RSPO1|MDK|SFRP2|T…
GO:0014031	mesenchymal cell development	biological_process	0.0078713	0.29134	18	1233	131	17822	ENSOARG00000019835,ENSOARG00000019329,ENSOARG00000020860,ENSOARG00000008350,ENSOARG00000016894,ENSOARG00000015286,ENSOARG00000004871,ENSOARG00000002608,ENSOARG00000011041,ENSOARG00000015486,ENSOARG00000004214,ENSOARG00000004689,ENSOARG00000008075,ENSOARG00000010126,ENSOARG00000002050,ENSOARG00000000644,ENSOARG00000004241,ENSOARG00000001680	GSK3B|FN1|ALDH1A2|ISL1|SEMA3C|SEMA3A|COL1A1|CITED2|ELL3|AXIN2|FOLR1|HPN|WNT4|LOXL2|TGFB3|FAM83D|SMO|SFRP2|
GO:0072001	renal system development	biological_process	0.0079256	0.29217	26	1233	200	17822	ENSOARG00000008368,ENSOARG00000014558,ENSOARG00000015446,ENSOARG00000005100,ENSOARG00000004787,ENSOARG00000010431,ENSOARG00000005237,ENSOARG00000004078,ENSOARG00000020812,ENSOARG00000020860,ENSOARG00000003158,ENSOARG00000019070,ENSOARG00000004655,ENSOARG00000004241,ENSOARG00000003714,ENSOARG00000015100,ENSOARG00000014908,ENSOARG00000009911,ENSOARG00000020509,ENSOARG00000008075,ENSOARG00000021170,…	CENPF|LGR5|ADAMTS16|NPHS1|SLIT2|CPLANE1|SEC61A1|STRA6|PAX8|ALDH1A2|CEP55|PDGFRA|KIF26B|SMO|ENPEP|ANGPT1|LGR4|PROM1|ADIPOQ|WNT4|ARG2|SULF2|ITGB4|GREB1L|WNT2B|ITGA8|
GO:0032474	otolith morphogenesis	biological_process	0.007941	0.29217	2	1233	2	17822	ENSOARG00000004704,ENSOARG00000010549	LRIG3|LRIG1|
GO:0015631	tubulin binding	molecular_function	0.0079533	0.29217	29	1233	230	17822	ENSOARG00000015491,ENSOARG00000000647,ENSOARG00000018102,ENSOARG00000004655,ENSOARG00000020348,ENSOARG00000017343,ENSOARG00000018647,ENSOARG00000010288,ENSOARG00000009637,ENSOARG00000017739,ENSOARG00000010902,ENSOARG00000001102,ENSOARG00000016116,ENSOARG00000015211,ENSOARG00000006015,ENSOARG00000016302,ENSOARG00000012267,ENSOARG00000010669,ENSOARG00000009770,ENSOARG00000000178,ENSOARG00000004359,…	KIF4A|-|RACGAP1|KIF26B|NUSAP1|PLK1|KIF23|MAP1A|KIFC1|CAPN6|RCC2|KIF2C|KIF14|KIF18A|GAS2L2|TRIM36|PRC1|-|DPYSL2|PPP1R42|SKA1|LZTS1|MAP1B|BRCA2|KIF22|FAM83D|KIF15|KIF18B|KIF20A|
GO:0006850	mitochondrial pyruvate transport	biological_process	0.007963	0.29217	2	1233	3	17822	ENSOARG00000012394,ENSOARG00000004872	MPC2|MPC1|
GO:0043167	ion binding	molecular_function	0.0080158	0.2933	363	1233	4345	17822	ENSOARG00000019681,ENSOARG00000015777,ENSOARG00000004686,ENSOARG00000019362,ENSOARG00000014039,ENSOARG00000016574,ENSOARG00000011304,ENSOARG00000006407,ENSOARG00000002448,ENSOARG00000010283,ENSOARG00000007411,ENSOARG00000015873,ENSOARG00000008233,ENSOARG00000012738,ENSOARG00000002593,ENSOARG00000006004,ENSOARG00000011401,ENSOARG00000015252,ENSOARG00000018548,ENSOARG00000002223,ENSOARG00000016160,…	CAPN14|ACTR8|ASNS|EFHD1|COL5A3|PCOLCE|-|EPHA5|ATP8B2|MX1|ASAP3|KIF20A|ECM2|RRAGD|SPTLC2|SCP2|RXRG|FAH|SHMT1|MYOF|-|ATAD5|-|NID2|COL5A1|PLCH1|CYP17A1|-|CHEK1|KCNAB1|CA11|GNMT|S100A4|PCDHAC2|ADAMTS15|PLOD2|USP13|UNC13A|RECQL4|GCH1|LARGE1|FBLN1|B4GALT1|ABCG2|MCM6|NEK2|CXCL11|PTN|PLA2G4A|CRABP1|-|BRCA1|ADIPOQ|GALK1|ZDHHC20|-|TF|AR|PIF1|ARHGAP26|RAD51|DDX1|FABP3|LONP2|TYR|CPZ|-|PPARG|MMP16|GCAT|AARS|U…
GO:0055088	lipid homeostasis	biological_process	0.0080285	0.2933	12	1233	75	17822	ENSOARG00000011081,ENSOARG00000020816,ENSOARG00000013207,ENSOARG00000003792,ENSOARG00000010000,ENSOARG00000001603,ENSOARG00000009438,ENSOARG00000012189,ENSOARG00000010969,ENSOARG00000003928,ENSOARG00000006609,ENSOARG00000004007	-|RORA|RCN3|ANGPTL4|ASGR2|FABP3|APOE|DGAT2|GPAM|HNF4A|INSIG1|LIPG|
GO:0042575	DNA polymerase complex	cellular_component	0.0081019	0.29534	3	1233	6	17822	ENSOARG00000020607,ENSOARG00000005076,ENSOARG00000010629	POLE2|DNA2|POLE|
GO:0072273	metanephric nephron morphogenesis	biological_process	0.0081336	0.29535	5	1233	19	17822	ENSOARG00000004241,ENSOARG00000008075,ENSOARG00000020812,ENSOARG00000014908,ENSOARG00000004655	SMO|WNT4|PAX8|LGR4|KIF26B|
GO:0034754	cellular hormone metabolic process	biological_process	0.0081459	0.29535	9	1233	48	17822	ENSOARG00000006989,ENSOARG00000003236,ENSOARG00000000794,ENSOARG00000009090,ENSOARG00000002590,ENSOARG00000020860,ENSOARG00000019070,ENSOARG00000008075,ENSOARG00000012705	RBP1|RBP4|CRABP1|CYP1B1|SPP1|ALDH1A2|PDGFRA|WNT4|ALDH1A1|
GO:0070373	negative regulation of ERK1 and ERK2 cascade	biological_process	0.0081639	0.29535	8	1233	40	17822	ENSOARG00000007903,ENSOARG00000019087,ENSOARG00000010272,ENSOARG00000014778,ENSOARG00000015628,ENSOARG00000020509,ENSOARG00000000423,ENSOARG00000019404	EPHB2|EMILIN1|DUSP4|LYN|DUSP6|ADIPOQ|BTN2A2|FBLN1|
GO:0043230	extracellular organelle	cellular_component	0.0082023	0.29535	10	1233	59	17822	ENSOARG00000013782,ENSOARG00000013509,ENSOARG00000014100,ENSOARG00000017880,ENSOARG00000008017,ENSOARG00000009911,ENSOARG00000014954,ENSOARG00000019329,ENSOARG00000015144,ENSOARG00000012389	ALB|CD274|PROM2|CA4|GARS|PROM1|XPNPEP2|FN1|SERPINA5|GPRC5B|
GO:0065010	extracellular membrane-bounded organelle	cellular_component	0.0082023	0.29535	10	1233	59	17822	ENSOARG00000009911,ENSOARG00000014954,ENSOARG00000019329,ENSOARG00000015144,ENSOARG00000012389,ENSOARG00000013782,ENSOARG00000013509,ENSOARG00000014100,ENSOARG00000017880,ENSOARG00000008017	PROM1|XPNPEP2|FN1|SERPINA5|GPRC5B|ALB|CD274|PROM2|CA4|GARS|
GO:0042981	regulation of apoptotic process	biological_process	0.008207	0.29535	84	1233	897	17822	ENSOARG00000011041,ENSOARG00000005286,ENSOARG00000012072,ENSOARG00000001731,ENSOARG00000016452,ENSOARG00000008891,ENSOARG00000002525,ENSOARG00000004787,ENSOARG00000013686,ENSOARG00000003068,ENSOARG00000008706,ENSOARG00000017759,ENSOARG00000003184,ENSOARG00000015665,ENSOARG00000014525,ENSOARG00000018898,ENSOARG00000020509,ENSOARG00000004835,ENSOARG00000008075,ENSOARG00000000486,ENSOARG00000004689,…	ELL3|AARS|UNC13B|CIDEA|PPARG|NTRK2|MAPK8IP1|SLIT2|NUP62|-|DAPK1|PAK3|NUPR1|MAD2L1|AR|ANGPT4|ADIPOQ|BRCA1|WNT4|SRPX|HPN|BIRC5|TMBIM1|BAG3|ATF4|DUSP6|CYP1B1|GPAM|ZNF268|-|WNK3|CD248|SFRP2|MDK|-|TOP2A|RPS6KA3|KIF14|RETREG1|GRIN2A|AURKB|CITED2|GRID2|PTTG1IP|ATAD5|HYPK|ITGA4|P4HB|ISL1|ECT2|BARD1|MFF|ROBO1|AURKA|BCAP31|MELK|NFE2L2|ANGPT1|GADD45B|TMF1|ASNS|RAMP2|SCG2|PTGS2|TBX3|PLK1|MERTK|IFI6|B4GALT1|P…
GO:0048662	negative regulation of smooth muscle cell proliferation	biological_process	0.0083152	0.2986	4	1233	13	17822	ENSOARG00000008183,ENSOARG00000016452,ENSOARG00000001432,ENSOARG00000019421	TRIB1|PPARG|NDRG4|IGFBP5|
GO:0032508	DNA duplex unwinding	biological_process	0.0083472	0.29912	8	1233	38	17822	ENSOARG00000010614,ENSOARG00000012797,ENSOARG00000005076,ENSOARG00000020254,ENSOARG00000016369,ENSOARG00000020721,ENSOARG00000012875,ENSOARG00000012917	MCM6|MCM4|DNA2|RAD51|DDX1|PIF1|BLM|RECQL4|
GO:0045995	regulation of embryonic development	biological_process	0.0084225	0.30065	15	1233	101	17822	ENSOARG00000017431,ENSOARG00000014525,ENSOARG00000008598,ENSOARG00000000776,ENSOARG00000005665,ENSOARG00000001680,ENSOARG00000003928,ENSOARG00000019683,ENSOARG00000013619,ENSOARG00000008653,ENSOARG00000013245,ENSOARG00000008075,ENSOARG00000009580,ENSOARG00000020509,ENSOARG00000018102	NFE2L2|AR|MKS1|NRK|PTK7|SFRP2|HNF4A|WNT2B|DKK1|FZD2|DMRT2|WNT4|LAMA4|ADIPOQ|RACGAP1|
GO:0010713	negative regulation of collagen metabolic process	biological_process	0.0084456	0.30065	2	1233	3	17822	ENSOARG00000019087,ENSOARG00000006202	EMILIN1|CST3|
GO:0044252	negative regulation of multicellular organismal metabolic process	biological_process	0.0084456	0.30065	2	1233	3	17822	ENSOARG00000019087,ENSOARG00000006202	EMILIN1|CST3|
GO:0014910	regulation of smooth muscle cell migration	biological_process	0.0084735	0.30065	5	1233	19	17822	ENSOARG00000001432,ENSOARG00000015856,ENSOARG00000019421,ENSOARG00000004787,ENSOARG00000008183	NDRG4|IGF1|IGFBP5|SLIT2|TRIB1|
GO:0015175	neutral amino acid transmembrane transporter activity	molecular_function	0.0084791	0.30065	5	1233	18	17822	ENSOARG00000008663,ENSOARG00000013399,ENSOARG00000010784,ENSOARG00000020004,ENSOARG00000010284	SLC36A1|SLC1A1|SLC1A5|SLC1A4|SLC38A3|
GO:0051271	negative regulation of cellular component movement	biological_process	0.0085425	0.30226	23	1233	175	17822	ENSOARG00000009090,ENSOARG00000015286,ENSOARG00000004787,ENSOARG00000016476,ENSOARG00000019404,ENSOARG00000016452,ENSOARG00000010962,ENSOARG00000006614,ENSOARG00000001432,ENSOARG00000015737,ENSOARG00000009438,ENSOARG00000019421,ENSOARG00000008075,ENSOARG00000020509,ENSOARG00000000684,ENSOARG00000018898,ENSOARG00000011660,ENSOARG00000016739,ENSOARG00000010741,ENSOARG00000020580,ENSOARG00000001680,…	CYP1B1|SEMA3A|SLIT2|COL3A1|FBLN1|PPARG|ADAMTS9|TBX5|NDRG4|DCN|APOE|IGFBP5|WNT4|ADIPOQ|MMRN2|ANGPT4|RECK|ROBO1|FOXO3|CHRD|SFRP2|TRIB1|C5|
GO:0032506	cytokinetic process	biological_process	0.0085829	0.30269	4	1233	12	17822	ENSOARG00000018647,ENSOARG00000019052,ENSOARG00000018102,ENSOARG00000020736	KIF23|AURKB|RACGAP1|ECT2|
GO:0014812	muscle cell migration	biological_process	0.0085903	0.30269	7	1233	34	17822	ENSOARG00000004787,ENSOARG00000008183,ENSOARG00000004241,ENSOARG00000001432,ENSOARG00000015856,ENSOARG00000019421,ENSOARG00000017490	SLIT2|TRIB1|SMO|NDRG4|IGF1|IGFBP5|THBS4|
GO:0015804	neutral amino acid transport	biological_process	0.0086777	0.30466	5	1233	18	17822	ENSOARG00000008663,ENSOARG00000013399,ENSOARG00000010784,ENSOARG00000020004,ENSOARG00000010284	SLC36A1|SLC1A1|SLC1A5|SLC1A4|SLC38A3|
GO:0008285	negative regulation of cell proliferation	biological_process	0.0087195	0.30466	42	1233	386	17822	ENSOARG00000013686,ENSOARG00000000423,ENSOARG00000016452,ENSOARG00000018613,ENSOARG00000014165,ENSOARG00000017685,ENSOARG00000006614,ENSOARG00000018896,ENSOARG00000007850,ENSOARG00000000486,ENSOARG00000009438,ENSOARG00000015486,ENSOARG00000004689,ENSOARG00000003184,ENSOARG00000008183,ENSOARG00000014941,ENSOARG00000011322,ENSOARG00000016739,ENSOARG00000014525,ENSOARG00000014232,ENSOARG00000019404,…	NUP62|BTN2A2|PPARG|ALOX15B|RIPPLY3|HPGDS|TBX5|FZD5|ROR2|SRPX|APOE|AXIN2|HPN|NUPR1|TRIB1|E2F7|SFRP5|ROBO1|AR|SERPINF1|FBLN1|EFNB2|CYP1B1|ZNF268|ALDH1A2|DDAH1|NDRG4|B4GALT1|ARG2|TMEM131L|LYN|P3H3|HNF4A|IGFBP5|NRK|XDH|CD274|SFRP2|BRCA2|TGFB3|SLIT3|-|
GO:0015909	long-chain fatty acid transport	biological_process	0.0087264	0.30466	8	1233	43	17822	ENSOARG00000001603,ENSOARG00000009381,ENSOARG00000009438,ENSOARG00000014199,ENSOARG00000007339,ENSOARG00000009488,ENSOARG00000007935,ENSOARG00000007614	FABP3|-|APOE|PLIN2|PLA2G12B|-|PLA2G4A|ACSL1|
GO:0051781	positive regulation of cell division	biological_process	0.0087329	0.30466	7	1233	31	17822	ENSOARG00000020736,ENSOARG00000018102,ENSOARG00000014063,ENSOARG00000019052,ENSOARG00000016116,ENSOARG00000018647,ENSOARG00000000627	ECT2|RACGAP1|CDC6|AURKB|KIF14|KIF23|CIT|
GO:0048870	cell motility	biological_process	0.0087927	0.30466	94	1233	969	17822	ENSOARG00000020580,ENSOARG00000000851,ENSOARG00000004361,ENSOARG00000018898,ENSOARG00000007009,ENSOARG00000011053,ENSOARG00000005582,ENSOARG00000009241,ENSOARG00000014592,ENSOARG00000016611,ENSOARG00000020509,ENSOARG00000008075,ENSOARG00000007850,ENSOARG00000010017,ENSOARG00000018890,ENSOARG00000006614,ENSOARG00000010962,ENSOARG00000019087,ENSOARG00000007954,ENSOARG00000014841,ENSOARG00000002199,…	CHRD|ADGRA2|ANLN|ANGPT4|EPB41L4B|HAS2|C5|CCL8|CXCL6|CXCL10|ADIPOQ|WNT4|ROR2|SLC22A16|CCNYL1|TBX5|ADAMTS9|EMILIN1|FGFBP1|-|TSPAN1|FGF7|NTRK2|PPARG|TNFSF11|SEMA3A|SLIT2|LOXL2|-|ENPEP|THBS4|RECK|MMRN2|STK10|SFRP2|TRIM46|IGFBP5|EPHB1|KIF14|RCC2|DNAH1|NDRG4|PTK7|PDGFRA|LBP|DNAH11|ZNF268|CD248|CXCL14|CYP1B1|IGSF10|SEMA3C|LAMA4|ASAP3|ROBO1|S100A2|ANGPT1|TRIB1|APOE|FOLR1|ARHGEF39|TMF1|-|SMOC2|ASPM|ITGB4|…
GO:0051674	localization of cell	biological_process	0.0087927	0.30466	94	1233	969	17822	ENSOARG00000019070,ENSOARG00000018816,ENSOARG00000014723,ENSOARG00000009090,ENSOARG00000010841,ENSOARG00000008678,ENSOARG00000004015,ENSOARG00000003977,ENSOARG00000009580,ENSOARG00000016894,ENSOARG00000005161,ENSOARG00000010902,ENSOARG00000001432,ENSOARG00000005665,ENSOARG00000019421,ENSOARG00000008094,ENSOARG00000016116,ENSOARG00000011660,ENSOARG00000017490,ENSOARG00000003714,ENSOARG00000010126,…	PDGFRA|LBP|CXCL14|CYP1B1|DNAH11|ZNF268|CD248|IGSF10|LAMA4|SEMA3C|DNAH1|RCC2|NDRG4|PTK7|IGFBP5|EPHB1|KIF14|RECK|THBS4|ENPEP|LOXL2|-|MMRN2|SFRP2|STK10|TRIM46|TSPAN1|FGF7|PPARG|NTRK2|SLIT2|SEMA3A|TNFSF11|SLC22A16|CCNYL1|TBX5|ADAMTS9|EMILIN1|-|FGFBP1|CXCL10|ADIPOQ|WNT4|ROR2|ANLN|CHRD|ADGRA2|HAS2|EPB41L4B|ANGPT4|C5|CXCL6|CCL8|CHGA|EFNB2|FBLN1|COL1A1|ITGA11|B4GALT1|SCG2|CCL28|CXCL11|MYH10|IGF1|ARHGEF16…
GO:0060325	face morphogenesis	biological_process	0.0088079	0.30466	6	1233	24	17822	ENSOARG00000019070,ENSOARG00000004871,ENSOARG00000002050,ENSOARG00000018035,ENSOARG00000011051,ENSOARG00000004078	PDGFRA|COL1A1|TGFB3|MMP2|CRISPLD2|STRA6|
GO:0030176	integral to endoplasmic reticulum membrane	cellular_component	0.0088481	0.30466	12	1233	76	17822	ENSOARG00000017736,ENSOARG00000010882,ENSOARG00000002961,ENSOARG00000003944,ENSOARG00000009373,ENSOARG00000019081,ENSOARG00000013077,ENSOARG00000006609,ENSOARG00000000472,ENSOARG00000012189,ENSOARG00000000910,ENSOARG00000020981	RRBP1|SLC37A1|-|TRAM1|-|DOLK|RETREG1|INSIG1|SEC62|DGAT2|HM13|SPPL2A|
GO:0050873	brown fat cell differentiation	biological_process	0.0088593	0.30466	7	1233	35	17822	ENSOARG00000009653,ENSOARG00000013772,ENSOARG00000020509,ENSOARG00000008124,ENSOARG00000009580,ENSOARG00000017585,ENSOARG00000007592	RGS2|ADRB1|ADIPOQ|ARL4A|LAMA4|ERO1A|PTGS2|
GO:0015688	iron chelate transport	biological_process	0.0088809	0.30466	2	1233	3	17822	ENSOARG00000010867,ENSOARG00000019331	LCN2|SLC22A17|
GO:0015891	siderophore transport	biological_process	0.0088809	0.30466	2	1233	3	17822	ENSOARG00000010867,ENSOARG00000019331	LCN2|SLC22A17|
GO:0033212	iron assimilation	biological_process	0.0088809	0.30466	2	1233	3	17822	ENSOARG00000019331,ENSOARG00000010867	SLC22A17|LCN2|
GO:0033214	iron assimilation by chelation and transport	biological_process	0.0088809	0.30466	2	1233	3	17822	ENSOARG00000019331,ENSOARG00000010867	SLC22A17|LCN2|
GO:0008584	male gonad development	biological_process	0.0089264	0.3056	13	1233	82	17822	ENSOARG00000014525,ENSOARG00000003184,ENSOARG00000002608,ENSOARG00000001680,ENSOARG00000004868,ENSOARG00000019070,ENSOARG00000019683,ENSOARG00000014713,ENSOARG00000008075,ENSOARG00000015211,ENSOARG00000015286,ENSOARG00000003592,ENSOARG00000010235	AR|NUPR1|CITED2|SFRP2|-|PDGFRA|WNT2B|ASPM|WNT4|KIF18A|SEMA3A|LRP2|TMF1|
GO:0055106	ubiquitin-protein ligase regulator activity	molecular_function	0.0089643	0.30611	4	1233	13	17822	ENSOARG00000020542,ENSOARG00000019129,ENSOARG00000011213,ENSOARG00000008183	CDC20|TRIB3|-|TRIB1|
GO:0016477	cell migration	biological_process	0.0089775	0.30611	87	1233	891	17822	ENSOARG00000007132,ENSOARG00000016867,ENSOARG00000019329,ENSOARG00000008350,ENSOARG00000016476,ENSOARG00000002959,ENSOARG00000015737,ENSOARG00000002129,ENSOARG00000003603,ENSOARG00000016543,ENSOARG00000009438,ENSOARG00000004214,ENSOARG00000011918,ENSOARG00000014713,ENSOARG00000005022,ENSOARG00000010669,ENSOARG00000015100,ENSOARG00000000674,ENSOARG00000016739,ENSOARG00000007411,ENSOARG00000008183,…	DEPDC1B|ITGA4|FN1|ISL1|COL3A1|FSCN1|DCN|COL5A1|DPYSL3|CXCL9|APOE|FOLR1|ARHGEF39|ASPM|SMOC2|-|ANGPT1|S100A2|ROBO1|ASAP3|TRIB1|EFNB2|CHGA|COL1A1|ITGA11|B4GALT1|CXCL11|SCG2|CCL28|IGF1|MYH10|LYN|ARHGEF16|FOXO3|-|RAB25|SMO|FAM83D|TSPAN1|FGF7|SLIT2|SEMA3A|TNFSF11|PPARG|NTRK2|TBX5|ADAMTS9|-|FGFBP1|EMILIN1|CXCL10|ROR2|WNT4|ADIPOQ|EPB41L4B|HAS2|ANGPT4|ANLN|CHRD|ADGRA2|CXCL6|CCL8|C5|CXCL14|CYP1B1|ZNF268|CD…
GO:0071723	lipopeptide binding	molecular_function	0.0091298	0.30901	2	1233	3	17822	ENSOARG00000025180,ENSOARG00000018816	CD14|LBP|
GO:0001664	G-protein coupled receptor binding	molecular_function	0.0091349	0.30901	17	1233	145	17822	ENSOARG00000014723,ENSOARG00000016668,ENSOARG00000014841,ENSOARG00000008645,ENSOARG00000016543,ENSOARG00000013772,ENSOARG00000005139,ENSOARG00000009764,ENSOARG00000007850,ENSOARG00000008075,ENSOARG00000015518,ENSOARG00000019811,ENSOARG00000016611,ENSOARG00000009241,ENSOARG00000014592,ENSOARG00000017732,ENSOARG00000014891	CXCL14|CXCL11|-|CCL28|CXCL9|ADRB1|APLP1|ITGB4|ROR2|WNT4|VPS35|RSPO1|CXCL10|CCL8|CXCL6|-|APLN|
GO:0000076	DNA replication checkpoint	biological_process	0.0091366	0.30901	3	1233	7	17822	ENSOARG00000011578,ENSOARG00000019542,ENSOARG00000005076	TICRR|CLSPN|DNA2|
GO:0051707	response to other organism	biological_process	0.0091408	0.30901	49	1233	508	17822	ENSOARG00000021078,ENSOARG00000008940,ENSOARG00000007233,ENSOARG00000010969,ENSOARG00000013347,ENSOARG00000010231,ENSOARG00000014015,ENSOARG00000018816,ENSOARG00000007998,ENSOARG00000015271,ENSOARG00000011352,ENSOARG00000025180,ENSOARG00000012272,ENSOARG00000014778,ENSOARG00000009097,ENSOARG00000021170,ENSOARG00000013918,ENSOARG00000015469,ENSOARG00000008988,ENSOARG00000011081,ENSOARG00000020184,…	GCH1|LPO|ISG15|GPAM|CHGA|MX2|CD79B|LBP|DGKB|THRSP|MST1R|CD14|FKBP5|LYN|-|ARG2|IL12RB1|RPS6KA3|PLCG2|-|PENK|IFIT1|-|LY96|LCN2|MYD88|FAM20A|CXCL9|CCDC80|IFIT5|ADAMTS9|UNC13B|FZD5|MS4A1|S100A12|-|IFI44L|ADIPOQ|TMF1|UPK1B|-|CXCL10|CXCL6|PLSCR1|DDX1|TRIB1|MX1|COCH|PCK1|
GO:0015630	microtubule cytoskeleton	cellular_component	0.0091543	0.30901	79	1233	778	17822	ENSOARG00000003968,ENSOARG00000001617,ENSOARG00000020239,ENSOARG00000000644,ENSOARG00000018994,ENSOARG00000004318,ENSOARG00000017133,ENSOARG00000018101,ENSOARG00000019835,ENSOARG00000001001,ENSOARG00000016587,ENSOARG00000017343,ENSOARG00000014063,ENSOARG00000001287,ENSOARG00000011466,ENSOARG00000014713,ENSOARG00000010669,ENSOARG00000015486,ENSOARG00000009604,ENSOARG00000015777,ENSOARG00000015691,…	FBXO5|MYH10|OBSL1|FAM83D|IFT27|CDK1|PCNA|SRA1|GSK3B|-|ESPL1|PLK1|CDC6|PTPN20|NEK2|ASPM|-|AXIN2|NDC80|ACTR8|PLK4|AUNIP|BUB1B|RRAGD|PPP1R42|MAP1B|NFE2L2|KIF18B|KIF20A|AURKA|HYPK|ECT2|AURKB|CAPN6|ADCY10|KIF2C|CKAP2L|KIF18A|KIF14|TBC1D30|BRCA2|TOP2A|CCNB2|BICDL1|ATF4|DNAH11|MASTL|CEP152|CCNF|CENPF|RELL1|DZIP1|HMMR|RCC2|DNAH1|PRC1|PDE4DIP|DLGAP5|KIF22|SKA1|CDCA8|H2AFX|MAD2L1|GEN1|MKS1|MCM3|NUP62|RACGA…
GO:0043396	corticotropin-releasing hormone secretion	biological_process	0.0093646	0.31367	2	1233	2	17822	ENSOARG00000007376,ENSOARG00000017383	TNFSF11|HTR2C|
GO:0043397	regulation of corticotropin-releasing hormone secretion	biological_process	0.0093646	0.31367	2	1233	2	17822	ENSOARG00000017383,ENSOARG00000007376	HTR2C|TNFSF11|
GO:0048037	cofactor binding	molecular_function	0.0094027	0.31367	27	1233	224	17822	ENSOARG00000016231,ENSOARG00000008997,ENSOARG00000003018,ENSOARG00000012705,ENSOARG00000014590,ENSOARG00000012259,ENSOARG00000013167,ENSOARG00000010953,ENSOARG00000007512,ENSOARG00000013782,ENSOARG00000002593,ENSOARG00000006004,ENSOARG00000008478,ENSOARG00000018980,ENSOARG00000018548,ENSOARG00000008705,ENSOARG00000018772,ENSOARG00000005335,ENSOARG00000015190,ENSOARG00000019966,ENSOARG00000010864,…	-|PYGM|KCNAB1|ALDH1A1|CRYM|FMO3|MARC1|XDH|ETNPPL|ALB|SPTLC2|SCP2|SQLE|IDH1|SHMT1|MICAL2|-|PGD|-|-|SPTLC3|ACLY|SDSL|IVD|GCAT|-|DHCR24|
GO:0021823	cerebral cortex tangential migration using cell-cell interactions	biological_process	0.0094037	0.31367	2	1233	2	17822	ENSOARG00000004787,ENSOARG00000016739	SLIT2|ROBO1|
GO:0021827	postnatal olfactory bulb interneuron migration	biological_process	0.0094037	0.31367	2	1233	2	17822	ENSOARG00000004787,ENSOARG00000016739	SLIT2|ROBO1|
GO:0021836	chemorepulsion involved in postnatal olfactory bulb interneuron migration	biological_process	0.0094037	0.31367	2	1233	2	17822	ENSOARG00000016739,ENSOARG00000004787	ROBO1|SLIT2|
GO:0016716	oxidoreductase activity, acting on paired donors, with incorporation or reduction of molecular oxygen, another compound as one donor, and incorporation of one atom of oxygen	molecular_function	0.0094709	0.31529	2	1233	2	17822	ENSOARG00000004854,ENSOARG00000003888	-|TYR|
GO:0003229	ventricular cardiac muscle tissue development	biological_process	0.0094983	0.31558	8	1233	39	17822	ENSOARG00000006614,ENSOARG00000010962,ENSOARG00000020797,ENSOARG00000020233,ENSOARG00000008350,ENSOARG00000019313,ENSOARG00000018591,ENSOARG00000003592	TBX5|ADAMTS9|TPM1|HEG1|ISL1|PKP2|COL11A1|LRP2|
GO:0044707	single-multicellular organism process	biological_process	0.0095239	0.3158	374	1233	4726	17822	ENSOARG00000004281,ENSOARG00000006249,ENSOARG00000005448,ENSOARG00000004078,ENSOARG00000003592,ENSOARG00000008940,ENSOARG00000002790,ENSOARG00000005124,ENSOARG00000018795,ENSOARG00000019240,ENSOARG00000008807,ENSOARG00000005379,ENSOARG00000010953,ENSOARG00000001924,ENSOARG00000003928,ENSOARG00000018337,ENSOARG00000005631,ENSOARG00000004495,ENSOARG00000013956,ENSOARG00000020674,ENSOARG00000006939,…	NEFH|TBX3|EFNB2|STRA6|LRP2|LPO|SLIT3|TRPA1|NTNG1|NRL|E2F8|RAB25|XDH|-|HNF4A|CPAMD8|PHF19|HELLS|LGALS1|FXR1|TENM3|IL12RB1|AJAP1|DBN1|GRID2|EGR2|FASN|FN1|ISL1|ITGA4|ATP2B2|EXO1|-|ANGPT1|SFRP5|S100A2|AURKA|HHLA2|OLFM2|TRIB1|MAP1B|AXIN2|FOLR1|PLK4|LOX|ITGB4|NKD1|RCN3|CDC20|PTK7|MCAM|-|CPE|CD248|LBP|SPP1|LAMA4|DUSP6|GDF10|NFASC|ENPEP|CSN3|ITGA8|CLSTN3|SLC1A1|KIF18A|LRP1|PROM1|ALOX15|ADAMTS9|LYNX1|TBX5…
GO:0048738	cardiac muscle tissue development	biological_process	0.0097137	0.32147	18	1233	126	17822	ENSOARG00000020797,ENSOARG00000018447,ENSOARG00000018591,ENSOARG00000015856,ENSOARG00000019313,ENSOARG00000001617,ENSOARG00000006249,ENSOARG00000020233,ENSOARG00000006614,ENSOARG00000010962,ENSOARG00000003592,ENSOARG00000003836,ENSOARG00000011235,ENSOARG00000005448,ENSOARG00000013619,ENSOARG00000020860,ENSOARG00000019070,ENSOARG00000008350	TPM1|SGCB|COL11A1|IGF1|PKP2|MYH10|TBX3|HEG1|TBX5|ADAMTS9|LRP2|SLC9A1|-|EFNB2|DKK1|ALDH1A2|PDGFRA|ISL1|
GO:0031694	alpha-2A adrenergic receptor binding	molecular_function	0.0097518	0.32209	2	1233	3	17822	ENSOARG00000005139,ENSOARG00000013772	APLP1|ADRB1|
GO:0008094	DNA-dependent ATPase activity	molecular_function	0.0098929	0.32464	11	1233	63	17822	ENSOARG00000020721,ENSOARG00000020254,ENSOARG00000005076,ENSOARG00000014321,ENSOARG00000012797,ENSOARG00000010614,ENSOARG00000010697,ENSOARG00000012917,ENSOARG00000005908,ENSOARG00000012875,ENSOARG00000020009	PIF1|RAD51|DNA2|TOP2A|MCM4|MCM6|RFC3|RECQL4|ERCC6L|BLM|POLQ|
GO:0036310	annealing helicase activity	molecular_function	0.0099	0.32464	3	1233	6	17822	ENSOARG00000002264,ENSOARG00000012875,ENSOARG00000012917	RAD54L|BLM|RECQL4|
GO:0090190	positive regulation of branching involved in ureteric bud morphogenesis	biological_process	0.0099031	0.32464	4	1233	15	17822	ENSOARG00000004241,ENSOARG00000014908,ENSOARG00000019683,ENSOARG00000020812	SMO|LGR4|WNT2B|PAX8|
GO:0007143	female meiosis	biological_process	0.0099217	0.32464	5	1233	19	17822	ENSOARG00000003968,ENSOARG00000017343,ENSOARG00000018369,ENSOARG00000007151,ENSOARG00000015826	FBXO5|PLK1|AURKA|TTK|MASTL|
GO:0044282	small molecule catabolic process	biological_process	0.0099468	0.32464	21	1233	164	17822	ENSOARG00000003042,ENSOARG00000016864,ENSOARG00000009321,ENSOARG00000016144,ENSOARG00000018548,ENSOARG00000015190,ENSOARG00000006377,ENSOARG00000000191,ENSOARG00000002802,ENSOARG00000014198,ENSOARG00000014319,ENSOARG00000000794,ENSOARG00000020473,ENSOARG00000012226,ENSOARG00000009438,ENSOARG00000018580,ENSOARG00000020509,ENSOARG00000013672,ENSOARG00000013849,ENSOARG00000020483,ENSOARG00000015870	PON3|LONP2|MTMR7|LPIN1|SHMT1|-|ALDH1L1|SULT1C4|DIO2|GCAT|DDAH1|CRABP1|IRS1|BCAT2|APOE|AASS|ADIPOQ|GLDC|-|-|PAH|
GO:0044712	single-organism catabolic process	biological_process	0.0099468	0.32464	21	1233	164	17822	ENSOARG00000014198,ENSOARG00000002802,ENSOARG00000000794,ENSOARG00000020473,ENSOARG00000014319,ENSOARG00000018548,ENSOARG00000016864,ENSOARG00000009321,ENSOARG00000016144,ENSOARG00000003042,ENSOARG00000000191,ENSOARG00000006377,ENSOARG00000015190,ENSOARG00000015870,ENSOARG00000020483,ENSOARG00000009438,ENSOARG00000012226,ENSOARG00000013849,ENSOARG00000013672,ENSOARG00000018580,ENSOARG00000020509	GCAT|DIO2|CRABP1|IRS1|DDAH1|SHMT1|LONP2|MTMR7|LPIN1|PON3|SULT1C4|ALDH1L1|-|PAH|-|APOE|BCAT2|-|GLDC|AASS|ADIPOQ|
GO:0046890	regulation of lipid biosynthetic process	biological_process	0.0099846	0.32464	13	1233	91	17822	ENSOARG00000007592,ENSOARG00000001269,ENSOARG00000015271,ENSOARG00000011380,ENSOARG00000008075,ENSOARG00000004835,ENSOARG00000011235,ENSOARG00000006609,ENSOARG00000009438,ENSOARG00000017383,ENSOARG00000018980,ENSOARG00000001603,ENSOARG00000019129	PTGS2|STAR|THRSP|ADGRF5|WNT4|BRCA1|-|INSIG1|APOE|HTR2C|IDH1|FABP3|TRIB3|
GO:0007056	spindle assembly involved in female meiosis	biological_process	0.010038	0.32464	2	1233	3	17822	ENSOARG00000003968,ENSOARG00000018369	FBXO5|AURKA|
GO:0001736	establishment of planar polarity	biological_process	0.010078	0.32464	8	1233	37	17822	ENSOARG00000008598,ENSOARG00000001680,ENSOARG00000005665,ENSOARG00000005833,ENSOARG00000007850,ENSOARG00000017334,ENSOARG00000010431,ENSOARG00000008653	MKS1|SFRP2|PTK7|ASTN2|ROR2|NKD1|CPLANE1|FZD2|
GO:0007164	establishment of tissue polarity	biological_process	0.010078	0.32464	8	1233	37	17822	ENSOARG00000005833,ENSOARG00000017334,ENSOARG00000010431,ENSOARG00000007850,ENSOARG00000008653,ENSOARG00000008598,ENSOARG00000001680,ENSOARG00000005665	ASTN2|NKD1|CPLANE1|ROR2|FZD2|MKS1|SFRP2|PTK7|
GO:0021695	cerebellar cortex development	biological_process	0.010126	0.32464	8	1233	38	17822	ENSOARG00000003513,ENSOARG00000004241,ENSOARG00000020816,ENSOARG00000018241,ENSOARG00000005286,ENSOARG00000007959,ENSOARG00000016116,ENSOARG00000001617	MDK|SMO|RORA|GRID2|AARS|SPTBN2|KIF14|MYH10|
GO:0001819	positive regulation of cytokine production	biological_process	0.010132	0.32464	26	1233	226	17822	ENSOARG00000018816,ENSOARG00000008350,ENSOARG00000001031,ENSOARG00000005491,ENSOARG00000009090,ENSOARG00000006376,ENSOARG00000016775,ENSOARG00000018896,ENSOARG00000025180,ENSOARG00000003804,ENSOARG00000003764,ENSOARG00000015727,ENSOARG00000020816,ENSOARG00000017486,ENSOARG00000020233,ENSOARG00000018613,ENSOARG00000020509,ENSOARG00000013918,ENSOARG00000010235,ENSOARG00000010080,ENSOARG00000004835,…	LBP|ISL1|MYD88|HK1|CYP1B1|LY96|ATF4|FZD5|CD14|SEMA7A|AGPAT2|LUM|RORA|ADORA2B|HEG1|ALOX15B|ADIPOQ|IL12RB1|TMF1|SULF2|BRCA1|C5|AGPAT1|DDX1|PLCG2|HHLA2|
GO:0055090	acylglycerol homeostasis	biological_process	0.01014	0.32464	5	1233	20	17822	ENSOARG00000003928,ENSOARG00000012189,ENSOARG00000020816,ENSOARG00000009438,ENSOARG00000003792	HNF4A|DGAT2|RORA|APOE|ANGPTL4|
GO:0070328	triglyceride homeostasis	biological_process	0.01014	0.32464	5	1233	20	17822	ENSOARG00000003792,ENSOARG00000003928,ENSOARG00000020816,ENSOARG00000009438,ENSOARG00000012189	ANGPTL4|HNF4A|RORA|APOE|DGAT2|
GO:0009790	embryo development	biological_process	0.010147	0.32464	72	1233	728	17822	ENSOARG00000019683,ENSOARG00000008389,ENSOARG00000018591,ENSOARG00000007680,ENSOARG00000011660,ENSOARG00000016284,ENSOARG00000020836,ENSOARG00000014321,ENSOARG00000011179,ENSOARG00000001680,ENSOARG00000000776,ENSOARG00000013619,ENSOARG00000019070,ENSOARG00000009580,ENSOARG00000012758,ENSOARG00000016894,ENSOARG00000021018,ENSOARG00000010549,ENSOARG00000005665,ENSOARG00000018645,ENSOARG00000006609,…	WNT2B|ITGA8|COL11A1|SLC34A2|RECK|HOXC5|CCNB2|TOP2A|BRCA2|SFRP2|NRK|DKK1|PDGFRA|LAMA4|TLX2|SEMA3C|FBN1|LRIG1|PTK7|ELF5|INSIG1|ADIPOQ|WNT4|DMRT2|BRCA1|ROR2|SULF2|MKS1|ATP8A2|CHRD|AR|EPHB2|C5|RACGAP1|LRIG3|CPLANE1|FZD2|FZD5|MMP16|TBX5|MMP2|MYH10|HNF4A|CHEK1|E2F8|SMO|TPM1|PAX8|PAX5|ALDH1A2|COL1A1|LRP2|STRA6|NEK2|TBX3|PLK4|AXIN2|FOLR1|EPAS1|ITGB4|NFE2L2|ANGPT1|E2F7|ITGA4|FN1|ISL1|HEG1|RIPPLY3|ARNT2|NC…
GO:0016055	Wnt receptor signaling pathway	biological_process	0.010151	0.32464	32	1233	270	17822	ENSOARG00000008598,ENSOARG00000011322,ENSOARG00000013859,ENSOARG00000016625,ENSOARG00000009438,ENSOARG00000004214,ENSOARG00000015486,ENSOARG00000010080,ENSOARG00000014713,ENSOARG00000008075,ENSOARG00000017334,ENSOARG00000007850,ENSOARG00000018896,ENSOARG00000003438,ENSOARG00000000237,ENSOARG00000007485,ENSOARG00000014558,ENSOARG00000008350,ENSOARG00000007132,ENSOARG00000008653,ENSOARG00000006801,…	MKS1|SFRP5|CTNND2|CCNY|APOE|FOLR1|AXIN2|SULF2|ASPM|WNT4|NKD1|ROR2|FZD5|CDH3|DAAM2|DCDC2|LGR5|ISL1|DEPDC1B|FZD2|TSKU|FOXO3|RECK|LGR4|SFRP2|WNT2B|RSPO1|TMEM131L|PTK7|DKK1|CPE|COL1A1|
GO:0007420	brain development	biological_process	0.010156	0.32464	43	1233	378	17822	ENSOARG00000015684,ENSOARG00000006249,ENSOARG00000008368,ENSOARG00000019884,ENSOARG00000020816,ENSOARG00000003804,ENSOARG00000003592,ENSOARG00000019835,ENSOARG00000020860,ENSOARG00000011518,ENSOARG00000020169,ENSOARG00000018857,ENSOARG00000003513,ENSOARG00000011179,ENSOARG00000004241,ENSOARG00000017065,ENSOARG00000010741,ENSOARG00000016116,ENSOARG00000009770,ENSOARG00000019683,ENSOARG00000001617,…	ARMC4|TBX3|CENPF|CNTN1|RORA|SEMA7A|LRP2|GSK3B|ALDH1A2|PAX5|MFSD2A|SLC1A2|MDK|BRCA2|SMO|SLC23A1|FOXO3|KIF14|DPYSL2|WNT2B|MYH10|EGR2|ARNT2|GRID2|AARS|COL3A1|SLIT2|CPLANE1|SEMA3A|TSKU|NTRK2|ISL1|PCDH18|EPHB2|SPTBN2|CHRD|ROBO1|ASPM|WNT4|SMARCA1|EPHA5|FANCD2|-|
GO:0021825	substrate-dependent cerebral cortex tangential migration	biological_process	0.010189	0.3251	3	1233	5	17822	ENSOARG00000016739,ENSOARG00000004787,ENSOARG00000015286	ROBO1|SLIT2|SEMA3A|
GO:0032642	regulation of chemokine production	biological_process	0.010391	0.33092	8	1233	48	17822	ENSOARG00000011081,ENSOARG00000005582,ENSOARG00000017486,ENSOARG00000018613,ENSOARG00000001031,ENSOARG00000018816,ENSOARG00000020509,ENSOARG00000021170	-|C5|ADORA2B|ALOX15B|MYD88|LBP|ADIPOQ|ARG2|
GO:0002178	palmitoyltransferase complex	cellular_component	0.010464	0.33211	3	1233	7	17822	ENSOARG00000010864,ENSOARG00000014890,ENSOARG00000002593	SPTLC3|SPTSSB|SPTLC2|
GO:0090183	regulation of kidney development	biological_process	0.010468	0.33211	7	1233	36	17822	ENSOARG00000020509,ENSOARG00000004241,ENSOARG00000009911,ENSOARG00000008075,ENSOARG00000019683,ENSOARG00000020812,ENSOARG00000014908	ADIPOQ|SMO|PROM1|WNT4|WNT2B|PAX8|LGR4|
GO:0033036	macromolecule localization	biological_process	0.010489	0.33214	139	1233	1529	17822	ENSOARG00000004707,ENSOARG00000015297,ENSOARG00000015121,ENSOARG00000020239,ENSOARG00000001001,ENSOARG00000004871,ENSOARG00000011417,ENSOARG00000007151,ENSOARG00000011466,ENSOARG00000025180,ENSOARG00000005100,ENSOARG00000012527,ENSOARG00000017343,ENSOARG00000007935,ENSOARG00000012461,ENSOARG00000019435,ENSOARG00000015518,ENSOARG00000010669,ENSOARG00000010235,ENSOARG00000020554,ENSOARG00000002448,…	TOM1L1|GBP5|CMTM6|OBSL1|-|COL1A1|FRMPD1|TTK|NEK2|CD14|NPHS1|SFT2D2|PLK1|PLA2G4A|FBLN5|SIDT1|VPS35|-|TMF1|MFF|ATP8B2|AP4E1|SCP2|SRP54|HK1|-|ECT2|SSR3|-|KIF14|LGR4|TIMM8B|CD274|KCNB1|WNK3|TNS4|ATP2C2|ESCO2|BAG3|AKAP12|RBP4|ADIPOQ|LIPG|PLIN2|LMTK2|C5|LONP2|NUSAP1|FABP3|DGAT2|PPARG|RACGAP1|BTN2A2|TNFSF11|LIN7A|UNC13B|ALOX15B|ACSL1|MYH10|IGF1|LYN|CDK1|IFT27|SMO|-|AUP1|TGFB3|-|-|MFSD2A|KNL1|ANK2|GSK3B|…
GO:0051225	spindle assembly	biological_process	0.010517	0.3324	11	1233	67	17822	ENSOARG00000018102,ENSOARG00000003968,ENSOARG00000015491,ENSOARG00000014713,ENSOARG00000011466,ENSOARG00000020542,ENSOARG00000018369,ENSOARG00000009637,ENSOARG00000019052,ENSOARG00000018647,ENSOARG00000017343	RACGAP1|FBXO5|KIF4A|ASPM|NEK2|CDC20|AURKA|KIFC1|AURKB|KIF23|PLK1|
GO:0045444	fat cell differentiation	biological_process	0.010567	0.33337	20	1233	155	17822	ENSOARG00000015578,ENSOARG00000020509,ENSOARG00000006609,ENSOARG00000017585,ENSOARG00000003121,ENSOARG00000001680,ENSOARG00000019129,ENSOARG00000017383,ENSOARG00000013181,ENSOARG00000001226,ENSOARG00000009580,ENSOARG00000000741,ENSOARG00000001796,ENSOARG00000009653,ENSOARG00000011380,ENSOARG00000013772,ENSOARG00000020816,ENSOARG00000008124,ENSOARG00000007592,ENSOARG00000004489	LRRC8C|ADIPOQ|INSIG1|ERO1A|WIF1|SFRP2|TRIB3|HTR2C|TMEM120B|GDF10|LAMA4|-|JDP2|RGS2|ADGRF5|ADRB1|RORA|ARL4A|PTGS2|EGR2|
GO:0005004	GPI-linked ephrin receptor activity	molecular_function	0.010621	0.33446	3	1233	5	17822	ENSOARG00000020270,ENSOARG00000006407,ENSOARG00000017153	EPHA4|EPHA5|EPHA3|
GO:0072173	metanephric tubule morphogenesis	biological_process	0.010676	0.33555	3	1233	8	17822	ENSOARG00000014908,ENSOARG00000020812,ENSOARG00000008075	LGR4|PAX8|WNT4|
GO:0071071	regulation of phospholipid biosynthetic process	biological_process	0.010715	0.33567	4	1233	12	17822	ENSOARG00000018980,ENSOARG00000017383,ENSOARG00000001603,ENSOARG00000011380	IDH1|HTR2C|FABP3|ADGRF5|
GO:0061156	pulmonary artery morphogenesis	biological_process	0.01072	0.33567	3	1233	7	17822	ENSOARG00000004078,ENSOARG00000002608,ENSOARG00000003592	STRA6|CITED2|LRP2|
GO:0032328	alanine transport	biological_process	0.010893	0.34047	3	1233	7	17822	ENSOARG00000008663,ENSOARG00000020004,ENSOARG00000010284	SLC36A1|SLC1A4|SLC38A3|
GO:0045787	positive regulation of cell cycle	biological_process	0.011062	0.34511	14	1233	96	17822	ENSOARG00000003968,ENSOARG00000013686,ENSOARG00000005022,ENSOARG00000020903,ENSOARG00000010843,ENSOARG00000004686,ENSOARG00000020348,ENSOARG00000015856,ENSOARG00000011179,ENSOARG00000006249,ENSOARG00000002608,ENSOARG00000016625,ENSOARG00000010902,ENSOARG00000004318	FBXO5|NUP62|SMOC2|CCPG1|DTL|ASNS|NUSAP1|IGF1|BRCA2|TBX3|CITED2|CCNY|RCC2|CDK1|
GO:0030261	chromosome condensation	biological_process	0.011183	0.34825	5	1233	20	17822	ENSOARG00000020348,ENSOARG00000007399,ENSOARG00000014321,ENSOARG00000004016,ENSOARG00000013908	NUSAP1|SMC2|TOP2A|NCAPG|NCAPH|
GO:0036094	small molecule binding	molecular_function	0.011306	0.35062	180	1233	2021	17822	ENSOARG00000020266,ENSOARG00000016046,ENSOARG00000004214,ENSOARG00000020126,ENSOARG00000015691,ENSOARG00000014702,ENSOARG00000008183,ENSOARG00000009389,ENSOARG00000011541,ENSOARG00000018369,ENSOARG00000011817,ENSOARG00000014858,ENSOARG00000011235,ENSOARG00000018980,ENSOARG00000019129,ENSOARG00000019052,ENSOARG00000007493,ENSOARG00000001269,ENSOARG00000017168,ENSOARG00000019222,ENSOARG00000001102,…	TTF2|RAB2A|FOLR1|BUB1B|PLK4|ADCY2|TRIB1|KIF18B|MELK|AURKA|ATP2B2|PBK|-|IDH1|TRIB3|AURKB|DHCR24|STAR|FASN|CAD|KIF2C|ATP2B1|LYN|-|BLM|-|MYH10|HELLS|XDH|RAB25|-|-|RAB18|CDK1|IFT27|RHOU|AK2|BUB1|ERCC6L|GSK3B|RAD54L|DCLK3|ABCC11|ROR2|SMARCA1|PANK3|ATL2|PLCL1|-|JAK1|PAK3|KIF22|FMO3|PCK2|ATP8A2|UBE2C|PCK1|MCM3|-|SQLE|ATP10A|DAPK1|POLE|MICAL2|-|-|KIF23|RND1|-|CIT|ACSS1|WARS|KIF18A|EPHB1|RPS6KA3|ATP13A5|S…
GO:2000351	regulation of endothelial cell apoptotic process	biological_process	0.011315	0.35062	7	1233	36	17822	ENSOARG00000019783,ENSOARG00000003792,ENSOARG00000003452,ENSOARG00000016867,ENSOARG00000015100,ENSOARG00000004015,ENSOARG00000017431	SCG2|ANGPTL4|RAMP2|ITGA4|ANGPT1|CD248|NFE2L2|
GO:0090232	positive regulation of spindle checkpoint	biological_process	0.011343	0.35062	3	1233	7	17822	ENSOARG00000009604,ENSOARG00000016702,ENSOARG00000015665	NDC80|GEN1|MAD2L1|
GO:0090267	positive regulation of mitotic cell cycle spindle assembly checkpoint	biological_process	0.011343	0.35062	3	1233	7	17822	ENSOARG00000009604,ENSOARG00000015665,ENSOARG00000016702	NDC80|MAD2L1|GEN1|
GO:0010720	positive regulation of cell development	biological_process	0.011386	0.35109	22	1233	175	17822	ENSOARG00000011642,ENSOARG00000016739,ENSOARG00000010126,ENSOARG00000020239,ENSOARG00000007903,ENSOARG00000005188,ENSOARG00000004241,ENSOARG00000008183,ENSOARG00000002050,ENSOARG00000015486,ENSOARG00000014713,ENSOARG00000003916,ENSOARG00000020509,ENSOARG00000003804,ENSOARG00000000286,ENSOARG00000011041,ENSOARG00000020812,ENSOARG00000019329,ENSOARG00000014232,ENSOARG00000003592,ENSOARG00000007376,…	GPR68|ROBO1|LOXL2|OBSL1|EPHB2|MAP1B|SMO|TRIB1|TGFB3|AXIN2|ASPM|SMARCD3|ADIPOQ|SEMA7A|GOLGA4|ELL3|PAX8|FN1|SERPINF1|LRP2|TNFSF11|COL1A1|
GO:0060717	chorion development	biological_process	0.011399	0.35109	3	1233	7	17822	ENSOARG00000014941,ENSOARG00000018896,ENSOARG00000008807	E2F7|FZD5|E2F8|
GO:0005575	cellular_component	cellular_component	0.011445	0.35186	1062	1233	14827	17822	ENSOARG00000004896,ENSOARG00000010882,ENSOARG00000011329,ENSOARG00000006568,ENSOARG00000003025,ENSOARG00000018308,ENSOARG00000000537,ENSOARG00000016415,ENSOARG00000013782,ENSOARG00000015708,ENSOARG00000017133,ENSOARG00000006777,ENSOARG00000005878,ENSOARG00000003628,ENSOARG00000016126,ENSOARG00000011750,ENSOARG00000015856,ENSOARG00000003603,ENSOARG00000007981,ENSOARG00000014361,ENSOARG00000012316,…	SYTL2|SLC37A1|TMEM59L|SUSD1|RHOU|-|ANK2|CDO1|ALB|CHODL|PCNA|-|CIDEC|YIF1A|MSMO1|MYL4|IGF1|DPYSL3|PTPDC1|SEMA5A|PTTG1IP|-|-|-|VIPR1|PTHLH|-|NFE2L2|EPAS1|-|HJURP|ACSM3|RAMP2|-|UGT1A1|GCNT7|CNTN1|THRSP|RER1|CD79B|-|ZNF268|-|-|RECK|CDH7|THBS4|RPS6KA3|EPHB1|C1orf210|WARS|IQGAP3|IGFBP5|ATP13A5|MAP1A|KIF23|-|CSN1S2|MAPK8IP1|-|FZD2|SLC2A1|SLC25A29|MICAL2|ATG12|KIF22|CDCA8|CCL8|PRADC1|PCK1|HAS2|COL27A1|SL…
GO:0070365	hepatocyte differentiation	biological_process	0.011471	0.35201	3	1233	7	17822	ENSOARG00000014941,ENSOARG00000008807,ENSOARG00000003928	E2F7|E2F8|HNF4A|
GO:0016405	CoA-ligase activity	molecular_function	0.011493	0.35204	3	1233	6	17822	ENSOARG00000006624,ENSOARG00000012921,ENSOARG00000010787	ACSS1|ACSM1|ACSS2|
GO:0032965	regulation of collagen biosynthetic process	biological_process	0.011553	0.35325	4	1233	14	17822	ENSOARG00000014227,ENSOARG00000008075,ENSOARG00000002050,ENSOARG00000019087	SUCO|WNT4|TGFB3|EMILIN1|
GO:0051046	regulation of secretion	biological_process	0.011596	0.35391	41	1233	385	17822	ENSOARG00000015100,ENSOARG00000005582,ENSOARG00000006407,ENSOARG00000010235,ENSOARG00000012072,ENSOARG00000001731,ENSOARG00000018896,ENSOARG00000020473,ENSOARG00000018613,ENSOARG00000005491,ENSOARG00000019329,ENSOARG00000016578,ENSOARG00000000423,ENSOARG00000007376,ENSOARG00000011642,ENSOARG00000014908,ENSOARG00000002050,ENSOARG00000012394,ENSOARG00000013509,ENSOARG00000001617,ENSOARG00000015856,…	ANGPT1|C5|EPHA5|TMF1|UNC13B|CIDEA|FZD5|IRS1|ALOX15B|HK1|FN1|VSNL1|BTN2A2|TNFSF11|GPR68|LGR4|TGFB3|MPC2|CD274|MYH10|IGF1|HNF4A|RASL10B|ARG2|LYN|CD14|NPHS1|BIRC5|B4GALT1|SYTL2|ADORA2B|RBP4|KCNB1|PAX8|UNC13A|SPP1|CHGA|HTR2C|GPAM|GSK3B|WNK3|
GO:0060071	Wnt receptor signaling pathway, planar cell polarity pathway	biological_process	0.011624	0.35414	6	1233	25	17822	ENSOARG00000001680,ENSOARG00000005665,ENSOARG00000017334,ENSOARG00000007850,ENSOARG00000008653,ENSOARG00000008598	SFRP2|PTK7|NKD1|ROR2|FZD2|MKS1|
GO:0002040	sprouting angiogenesis	biological_process	0.011766	0.35781	11	1233	62	17822	ENSOARG00000000684,ENSOARG00000015100,ENSOARG00000010126,ENSOARG00000000851,ENSOARG00000008807,ENSOARG00000016739,ENSOARG00000007954,ENSOARG00000014941,ENSOARG00000005448,ENSOARG00000003452,ENSOARG00000004787	MMRN2|ANGPT1|LOXL2|ADGRA2|E2F8|ROBO1|FGFBP1|E2F7|EFNB2|RAMP2|SLIT2|
GO:0007010	cytoskeleton organization	biological_process	0.011807	0.35843	85	1233	856	17822	ENSOARG00000004281,ENSOARG00000011466,ENSOARG00000005100,ENSOARG00000017343,ENSOARG00000016587,ENSOARG00000011725,ENSOARG00000019835,ENSOARG00000020247,ENSOARG00000001001,ENSOARG00000003025,ENSOARG00000010682,ENSOARG00000002050,ENSOARG00000020797,ENSOARG00000005960,ENSOARG00000020239,ENSOARG00000001617,ENSOARG00000009770,ENSOARG00000003968,ENSOARG00000004104,ENSOARG00000005302,ENSOARG00000001102,…	NEFH|NEK2|NPHS1|PLK1|ESPL1|PPM1E|GSK3B|KNL1|-|RHOU|PACSIN1|TGFB3|TPM1|-|OBSL1|MYH10|DPYSL2|FBXO5|SPC25|DBN1|KIF2C|CAPN6|AURKB|DPYSL3|UGT8|FSCN1|ECT2|ASAP3|SPTBN2|AURKA|KIF20A|MAP1B|AUNIP|PLK4|NDC80|EPHA5|TRIM36|-|DOCK7|ASPM|RCC2|DNAH1|CDC20|BIRC5|PTK7|DIAPH3|EPHA3|DES|CCNF|CEP152|PDGFRA|KIF4A|TMOD4|BRCA2|TRIM46|KIF18A|DAAM2|ALOX15|KIFC1|RND1|-|CKAP2|MAP1A|KIF23|-|MICAL2|CAP2|FGF7|NUSAP1|SLC39A12|…
GO:0052689	carboxylic ester hydrolase activity	molecular_function	0.011836	0.35865	13	1233	89	17822	ENSOARG00000003042,ENSOARG00000009381,ENSOARG00000020562,ENSOARG00000004007,ENSOARG00000014868,ENSOARG00000005286,ENSOARG00000007339,ENSOARG00000019774,ENSOARG00000003815,ENSOARG00000007935,ENSOARG00000005679,ENSOARG00000009488,ENSOARG00000001551	PON3|-|LIPH|LIPG|CHKA|AARS|PLA2G12B|PLA1A|AADAC|PLA2G4A|PAFAH2|-|BCHE|
GO:0032602	chemokine production	biological_process	0.011913	0.35944	8	1233	49	17822	ENSOARG00000018613,ENSOARG00000017486,ENSOARG00000005582,ENSOARG00000011081,ENSOARG00000021170,ENSOARG00000020509,ENSOARG00000018816,ENSOARG00000001031	ALOX15B|ADORA2B|C5|-|ARG2|ADIPOQ|LBP|MYD88|
GO:0005355	glucose transmembrane transporter activity	molecular_function	0.011924	0.35944	3	1233	7	17822	ENSOARG00000007831,ENSOARG00000011955,ENSOARG00000020471	SLC2A9|SLC5A1|SLC2A1|
GO:0006614	SRP-dependent cotranslational protein targeting to membrane	biological_process	0.011954	0.35944	4	1233	14	17822	ENSOARG00000007160,ENSOARG00000003944,ENSOARG00000005237,ENSOARG00000002969	SRP54|TRAM1|SEC61A1|SSR3|
GO:0038084	vascular endothelial growth factor signaling pathway	biological_process	0.011956	0.35944	6	1233	24	17822	ENSOARG00000016739,ENSOARG00000019070,ENSOARG00000000851,ENSOARG00000005022,ENSOARG00000015737,ENSOARG00000010953	ROBO1|PDGFRA|ADGRA2|SMOC2|DCN|XDH|
GO:0072711	cellular response to hydroxyurea	biological_process	0.011984	0.35944	3	1233	6	17822	ENSOARG00000008907,ENSOARG00000020254,ENSOARG00000012875	TIMELESS|RAD51|BLM|
GO:1901606	alpha-amino acid catabolic process	biological_process	0.012017	0.35944	9	1233	50	17822	ENSOARG00000014198,ENSOARG00000014319,ENSOARG00000015870,ENSOARG00000018548,ENSOARG00000012226,ENSOARG00000013672,ENSOARG00000015190,ENSOARG00000018580,ENSOARG00000006377	GCAT|DDAH1|PAH|SHMT1|BCAT2|GLDC|-|AASS|ALDH1L1|
GO:0006633	fatty acid biosynthetic process	biological_process	0.012021	0.35944	12	1233	80	17822	ENSOARG00000017168,ENSOARG00000012921,ENSOARG00000017961,ENSOARG00000007592,ENSOARG00000014674,ENSOARG00000008480,ENSOARG00000006609,ENSOARG00000013163,ENSOARG00000004835,ENSOARG00000019129,ENSOARG00000020545,ENSOARG00000001249	FASN|ACSM1|HACD3|PTGS2|SCD|ALOX15|INSIG1|ACSM3|BRCA1|TRIB3|ELOVL1|SCD5|
GO:0032835	glomerulus development	biological_process	0.012043	0.35944	8	1233	40	17822	ENSOARG00000005100,ENSOARG00000014908,ENSOARG00000015100,ENSOARG00000003714,ENSOARG00000010080,ENSOARG00000009911,ENSOARG00000020509,ENSOARG00000019070	NPHS1|LGR4|ANGPT1|ENPEP|SULF2|PROM1|ADIPOQ|PDGFRA|
GO:0030170	pyridoxal phosphate binding	molecular_function	0.012075	0.35944	9	1233	50	17822	ENSOARG00000013782,ENSOARG00000002593,ENSOARG00000013167,ENSOARG00000007512,ENSOARG00000010864,ENSOARG00000014198,ENSOARG00000007263,ENSOARG00000008997,ENSOARG00000018548	ALB|SPTLC2|MARC1|ETNPPL|SPTLC3|GCAT|SDSL|PYGM|SHMT1|
GO:0010646	regulation of cell communication	biological_process	0.012078	0.35944	189	1233	2192	17822	ENSOARG00000006214,ENSOARG00000017057,ENSOARG00000010741,ENSOARG00000000641,ENSOARG00000000644,ENSOARG00000012394,ENSOARG00000014243,ENSOARG00000015807,ENSOARG00000017383,ENSOARG00000019404,ENSOARG00000004871,ENSOARG00000003836,ENSOARG00000011417,ENSOARG00000016748,ENSOARG00000025180,ENSOARG00000019783,ENSOARG00000017486,ENSOARG00000009728,ENSOARG00000016668,ENSOARG00000011918,ENSOARG00000015518,…	RASL10B|ARHGEF16|FOXO3|S100A4|FAM83D|MPC2|TNFSF13|UNC13A|HTR2C|FBLN1|COL1A1|SLC9A1|FRMPD1|-|CD14|SCG2|ADORA2B|PTN|CXCL11|ARHGEF39|VPS35|EPHA5|TMF1|GADD45B|FANCD2|-|LYPD6|SMOC2|ROBO1|MFF|IGFBP4|P4HB|ECT2|MYOF|ATAD5|LY96|TSKU|COL3A1|CXCL9|LGR5|KIF14|MECOM|GPR68|MMRN2|CNTNAP4|LGR4|MDK|NRK|DKK1|KCNB1|PDGFRA|SYP|SEMA7A|RORA|MST1R|BIRC5|ADRB1|AKAP12|RELL1|RBP4|EPHA4|S100B|KL|ADIPOQ|BRCA1|WNT4|SRPX|SULF…
GO:0072033	renal vesicle formation	biological_process	0.012096	0.35944	3	1233	7	17822	ENSOARG00000004655,ENSOARG00000008075,ENSOARG00000004241	KIF26B|WNT4|SMO|
GO:0055089	fatty acid homeostasis	biological_process	0.012178	0.36089	3	1233	7	17822	ENSOARG00000009438,ENSOARG00000012189,ENSOARG00000010969	APOE|DGAT2|GPAM|
GO:0033993	response to lipid	biological_process	0.012189	0.36089	37	1233	346	17822	ENSOARG00000002790,ENSOARG00000008988,ENSOARG00000002050,ENSOARG00000004241,ENSOARG00000008090,ENSOARG00000003928,ENSOARG00000014778,ENSOARG00000007680,ENSOARG00000015469,ENSOARG00000020816,ENSOARG00000025180,ENSOARG00000003236,ENSOARG00000005665,ENSOARG00000017153,ENSOARG00000002590,ENSOARG00000020860,ENSOARG00000018816,ENSOARG00000021078,ENSOARG00000018101,ENSOARG00000014525,ENSOARG00000014592,…	SLIT3|PLCG2|TGFB3|SMO|PELP1|HNF4A|LYN|SLC34A2|RPS6KA3|RORA|CD14|RBP4|PTK7|EPHA3|SPP1|ALDH1A2|LBP|GCH1|SRA1|AR|CXCL6|TRIB1|-|CXCL10|-|BRCA1|GPR83|INSIG1|AQP3|RBP1|-|RXRG|DGAT2|MYD88|SLIT2|LY96|PPARG|
GO:0006865	amino acid transport	biological_process	0.012209	0.36089	12	1233	77	17822	ENSOARG00000012129,ENSOARG00000014253,ENSOARG00000018857,ENSOARG00000020004,ENSOARG00000010784,ENSOARG00000008663,ENSOARG00000008891,ENSOARG00000010284,ENSOARG00000014590,ENSOARG00000001827,ENSOARG00000013399,ENSOARG00000004214	SLC7A5|SLC7A11|SLC1A2|SLC1A4|SLC1A5|SLC36A1|NTRK2|SLC38A3|CRYM|SLC25A29|SLC1A1|FOLR1|
GO:0009410	response to xenobiotic stimulus	biological_process	0.012245	0.36131	6	1233	27	17822	ENSOARG00000000432,ENSOARG00000003928,ENSOARG00000009090,ENSOARG00000020816,ENSOARG00000019217,ENSOARG00000008940	S100A12|HNF4A|CYP1B1|RORA|UGT1A1|LPO|
GO:0043566	structure-specific DNA binding	molecular_function	0.012319	0.36286	20	1233	166	17822	ENSOARG00000012875,ENSOARG00000015382,ENSOARG00000015241,ENSOARG00000009844,ENSOARG00000010741,ENSOARG00000017133,ENSOARG00000012797,ENSOARG00000016702,ENSOARG00000020254,ENSOARG00000011179,ENSOARG00000020721,ENSOARG00000018142,ENSOARG00000016452,ENSOARG00000012917,ENSOARG00000010614,ENSOARG00000014815,ENSOARG00000000137,ENSOARG00000020063,ENSOARG00000006852,ENSOARG00000008530	BLM|-|-|RAD51AP1|FOXO3|PCNA|MCM4|GEN1|RAD51|BRCA2|PIF1|LMNB1|PPARG|RECQL4|MCM6|IFIT5|HMGN4|HIST1H1D|NEIL3|UHRF1|
GO:0060346	bone trabecula formation	biological_process	0.012437	0.3657	3	1233	7	17822	ENSOARG00000004871,ENSOARG00000003894,ENSOARG00000018035	COL1A1|THBS3|MMP2|
GO:0061205	paramesonephric duct development	biological_process	0.012629	0.37069	2	1233	3	17822	ENSOARG00000008075,ENSOARG00000004078	WNT4|STRA6|
GO:2000736	regulation of stem cell differentiation	biological_process	0.012683	0.37164	14	1233	96	17822	ENSOARG00000017431,ENSOARG00000006614,ENSOARG00000011940,ENSOARG00000010126,ENSOARG00000004241,ENSOARG00000001680,ENSOARG00000011041,ENSOARG00000002050,ENSOARG00000015227,ENSOARG00000015486,ENSOARG00000004689,ENSOARG00000020812,ENSOARG00000019070,ENSOARG00000004871	NFE2L2|TBX5|RBM24|LOXL2|SMO|SFRP2|ELL3|TGFB3|LTBP3|AXIN2|HPN|PAX8|PDGFRA|COL1A1|
GO:0055103	ligase regulator activity	molecular_function	0.01274	0.37265	4	1233	14	17822	ENSOARG00000020542,ENSOARG00000019129,ENSOARG00000011213,ENSOARG00000008183	CDC20|TRIB3|-|TRIB1|
GO:0043618	regulation of transcription from RNA polymerase II promoter in response to stress	biological_process	0.012872	0.37429	5	1233	20	17822	ENSOARG00000017431,ENSOARG00000003029,ENSOARG00000005722,ENSOARG00000016775,ENSOARG00000011655	NFE2L2|BAG3|EPAS1|ATF4|CHEK1|
GO:0032844	regulation of homeostatic process	biological_process	0.012876	0.37429	33	1233	289	17822	ENSOARG00000006407,ENSOARG00000016611,ENSOARG00000015076,ENSOARG00000013142,ENSOARG00000008147,ENSOARG00000020721,ENSOARG00000008262,ENSOARG00000006520,ENSOARG00000007376,ENSOARG00000016578,ENSOARG00000016543,ENSOARG00000019052,ENSOARG00000015737,ENSOARG00000016116,ENSOARG00000017585,ENSOARG00000014778,ENSOARG00000012394,ENSOARG00000008988,ENSOARG00000010741,ENSOARG00000011081,ENSOARG00000011642,…	EPHA5|CXCL10|SMG6|SLMAP|SCN4B|PIF1|SCN2B|UBE2C|TNFSF11|VSNL1|CXCL9|AURKB|DCN|KIF14|ERO1A|LYN|MPC2|PLCG2|FOXO3|-|GPR68|TRPA1|ISG15|ANK2|GPAM|HTR2C|SLC22A5|SLC30A2|PTGS2|CXCL11|NEK2|IFI6|BIRC5|
GO:0045110	intermediate filament bundle assembly	biological_process	0.012884	0.37429	2	1233	3	17822	ENSOARG00000019313,ENSOARG00000004281	PKP2|NEFH|
GO:0071603	endothelial cell-cell adhesion	biological_process	0.012923	0.37429	2	1233	3	17822	ENSOARG00000009090,ENSOARG00000017490	CYP1B1|THBS4|
GO:0042126	nitrate metabolic process	biological_process	0.012929	0.37429	2	1233	3	17822	ENSOARG00000010575,ENSOARG00000013167	SUOX|MARC1|
GO:2001057	reactive nitrogen species metabolic process	biological_process	0.012929	0.37429	2	1233	3	17822	ENSOARG00000010575,ENSOARG00000013167	SUOX|MARC1|
GO:0003166	bundle of His development	biological_process	0.012964	0.37467	2	1233	3	17822	ENSOARG00000006614,ENSOARG00000006249	TBX5|TBX3|
GO:0070371	ERK1 and ERK2 cascade	biological_process	0.013061	0.37683	21	1233	169	17822	ENSOARG00000000644,ENSOARG00000007903,ENSOARG00000015100,ENSOARG00000014778,ENSOARG00000020509,ENSOARG00000008094,ENSOARG00000015856,ENSOARG00000006003,ENSOARG00000019087,ENSOARG00000008480,ENSOARG00000001432,ENSOARG00000006054,ENSOARG00000003804,ENSOARG00000010272,ENSOARG00000007376,ENSOARG00000015628,ENSOARG00000000423,ENSOARG00000019404,ENSOARG00000017383,ENSOARG00000019070,ENSOARG00000019329	FAM83D|EPHB2|ANGPT1|LYN|ADIPOQ|EPHB1|IGF1|IQGAP3|EMILIN1|ALOX15|NDRG4|GAREM1|SEMA7A|DUSP4|TNFSF11|DUSP6|BTN2A2|FBLN1|HTR2C|PDGFRA|FN1|
GO:0007043	cell-cell junction assembly	biological_process	0.013129	0.37702	9	1233	50	17822	ENSOARG00000002978,ENSOARG00000018896,ENSOARG00000002959,ENSOARG00000005551,ENSOARG00000018205,ENSOARG00000020233,ENSOARG00000019313,ENSOARG00000020736,ENSOARG00000003452	NFASC|FZD5|FSCN1|OCLN|UGT8|HEG1|PKP2|ECT2|RAMP2|
GO:0033559	unsaturated fatty acid metabolic process	biological_process	0.01313	0.37702	8	1233	45	17822	ENSOARG00000008480,ENSOARG00000014674,ENSOARG00000007592,ENSOARG00000018613,ENSOARG00000017685,ENSOARG00000001249,ENSOARG00000009090,ENSOARG00000020545	ALOX15|SCD|PTGS2|ALOX15B|HPGDS|SCD5|CYP1B1|ELOVL1|
GO:0048256	flap endonuclease activity	molecular_function	0.013135	0.37702	3	1233	8	17822	ENSOARG00000007232,ENSOARG00000005076,ENSOARG00000016702	EXO1|DNA2|GEN1|
GO:0046655	folic acid metabolic process	biological_process	0.013175	0.37712	2	1233	3	17822	ENSOARG00000018548,ENSOARG00000004214	SHMT1|FOLR1|
GO:0072330	monocarboxylic acid biosynthetic process	biological_process	0.01319	0.37712	15	1233	109	17822	ENSOARG00000014674,ENSOARG00000008480,ENSOARG00000017961,ENSOARG00000012921,ENSOARG00000017168,ENSOARG00000001269,ENSOARG00000006989,ENSOARG00000007592,ENSOARG00000020545,ENSOARG00000020860,ENSOARG00000019129,ENSOARG00000001249,ENSOARG00000006609,ENSOARG00000004835,ENSOARG00000013163	SCD|ALOX15|HACD3|ACSM1|FASN|STAR|RBP1|PTGS2|ELOVL1|ALDH1A2|TRIB3|SCD5|INSIG1|BRCA1|ACSM3|
GO:0033327	Leydig cell differentiation	biological_process	0.013205	0.37712	3	1233	7	17822	ENSOARG00000010235,ENSOARG00000014525,ENSOARG00000019070	TMF1|AR|PDGFRA|
GO:0003690	double-stranded DNA binding	molecular_function	0.013276	0.3778	10	1233	62	17822	ENSOARG00000017133,ENSOARG00000014815,ENSOARG00000020254,ENSOARG00000008530,ENSOARG00000006852,ENSOARG00000018142,ENSOARG00000015382,ENSOARG00000016452,ENSOARG00000009844,ENSOARG00000015241	PCNA|IFIT5|RAD51|UHRF1|NEIL3|LMNB1|-|PPARG|RAD51AP1|-|
GO:0060538	skeletal muscle organ development	biological_process	0.013292	0.3778	24	1233	204	17822	ENSOARG00000011235,ENSOARG00000018630,ENSOARG00000005301,ENSOARG00000004078,ENSOARG00000018101,ENSOARG00000015807,ENSOARG00000011518,ENSOARG00000002223,ENSOARG00000014723,ENSOARG00000016543,ENSOARG00000006249,ENSOARG00000004489,ENSOARG00000002608,ENSOARG00000011940,ENSOARG00000012072,ENSOARG00000005100,ENSOARG00000017308,ENSOARG00000016611,ENSOARG00000015856,ENSOARG00000018187,ENSOARG00000004241,…	-|RER1|HLF|STRA6|SRA1|UNC13A|PAX5|MYOF|CXCL14|CXCL9|TBX3|EGR2|CITED2|RBM24|UNC13B|NPHS1|KEL|CXCL10|IGF1|COL4A5|SMO|TNC|NUPR1|PDZRN3|
GO:0009176	pyrimidine deoxyribonucleoside monophosphate metabolic process	biological_process	0.013296	0.3778	2	1233	3	17822	ENSOARG00000018548,ENSOARG00000009367	SHMT1|TYMS|
GO:0030325	adrenal gland development	biological_process	0.01338	0.37954	4	1233	14	17822	ENSOARG00000004078,ENSOARG00000008075,ENSOARG00000002608,ENSOARG00000019070	STRA6|WNT4|CITED2|PDGFRA|
GO:0042567	insulin-like growth factor ternary complex	cellular_component	0.013409	0.37972	2	1233	3	17822	ENSOARG00000015856,ENSOARG00000019421	IGF1|IGFBP5|
GO:0001503	ossification	biological_process	0.013491	0.38106	26	1233	227	17822	ENSOARG00000008075,ENSOARG00000003894,ENSOARG00000003968,ENSOARG00000015486,ENSOARG00000015856,ENSOARG00000013109,ENSOARG00000019421,ENSOARG00000010855,ENSOARG00000001680,ENSOARG00000004241,ENSOARG00000002050,ENSOARG00000019663,ENSOARG00000014908,ENSOARG00000020580,ENSOARG00000000662,ENSOARG00000007233,ENSOARG00000007376,ENSOARG00000001226,ENSOARG00000004871,ENSOARG00000002590,ENSOARG00000004489,…	WNT4|THBS3|FBXO5|AXIN2|IGF1|ANKH|IGFBP5|KL|SFRP2|SMO|TGFB3|PTHLH|LGR4|CHRD|KREMEN2|ISG15|TNFSF11|GDF10|COL1A1|SPP1|EGR2|PTN|SUCO|MMP2|MMP16|ALOX15|
GO:0043129	surfactant homeostasis	biological_process	0.013501	0.38106	3	1233	7	17822	ENSOARG00000013207,ENSOARG00000011380,ENSOARG00000005722	RCN3|ADGRF5|EPAS1|
GO:0045597	positive regulation of cell differentiation	biological_process	0.013527	0.38115	49	1233	481	17822	ENSOARG00000015486,ENSOARG00000003452,ENSOARG00000008075,ENSOARG00000014713,ENSOARG00000003916,ENSOARG00000020509,ENSOARG00000003121,ENSOARG00000016739,ENSOARG00000014525,ENSOARG00000005188,ENSOARG00000013545,ENSOARG00000007903,ENSOARG00000008183,ENSOARG00000015227,ENSOARG00000008350,ENSOARG00000020736,ENSOARG00000019329,ENSOARG00000007376,ENSOARG00000000423,ENSOARG00000010962,ENSOARG00000006614,…	AXIN2|RAMP2|WNT4|ASPM|SMARCD3|ADIPOQ|WIF1|ROBO1|AR|MAP1B|OLFM2|EPHB2|TRIB1|LTBP3|ISL1|ECT2|FN1|TNFSF11|BTN2A2|ADAMTS9|TBX5|-|RBM24|ALOX15B|MYB|SUCO|ELL3|CXCL9|GOLGA4|IGF1|PROM1|FBXO5|GPR68|LOXL2|FOXO3|OBSL1|SFRP2|SMO|TGFB3|EFNB2|HTR2C|ZNF268|PAX8|SERPINF1|ISG15|LRP2|COL1A1|SEMA7A|PTGS2|
GO:0003677	DNA binding	molecular_function	0.013598	0.38192	122	1233	1471	17822	ENSOARG00000011565,ENSOARG00000000984,ENSOARG00000009196,ENSOARG00000018500,ENSOARG00000020085,ENSOARG00000008762,ENSOARG00000014321,ENSOARG00000013007,ENSOARG00000018192,ENSOARG00000012797,ENSOARG00000016284,ENSOARG00000011179,ENSOARG00000003358,ENSOARG00000020009,ENSOARG00000009266,ENSOARG00000018304,ENSOARG00000012758,ENSOARG00000016775,ENSOARG00000018998,ENSOARG00000020816,ENSOARG00000009575,…	LIG1|HIST1H2BD|-|-|-|HMGB3|TOP2A|-|-|MCM4|HOXC5|BRCA2|TRERF1|POLQ|-|-|TLX2|ATF4|-|RORA|MIS18BP1|-|-|ELF5|HMGN4|ZFHX4|-|POGK|MCM5|-|RAD51AP1|DMRT2|BRCA1|SMARCA1|H2AFX|-|BNC2|AR|-|GEN1|NUPR1|PIF1|DNA2|RAD51|KIF22|LMNB1|-|-|POLE|MCM3|SP5|PPARG|-|-|TBX5|-|-|NEIL3|MYB|UHRF1|HIST1H1D|-|ELL3|-|HNF4A|BLM|-|HIST1H1T|-|FOXO3|E2F8|PCNA|NRL|POLE2|FOXM1|ALB|-|PAX5|PAX8|RECQL4|-|-|WDHD1|-|MCM6|CENPW|-|TBX3|-|H…
GO:0042593	glucose homeostasis	biological_process	0.0136	0.38192	17	1233	126	17822	ENSOARG00000006407,ENSOARG00000020509,ENSOARG00000009085,ENSOARG00000003928,ENSOARG00000019421,ENSOARG00000012394,ENSOARG00000011642,ENSOARG00000010741,ENSOARG00000005406,ENSOARG00000016452,ENSOARG00000005491,ENSOARG00000012593,ENSOARG00000016578,ENSOARG00000003236,ENSOARG00000005456,ENSOARG00000011380,ENSOARG00000012072	EPHA5|ADIPOQ|SESN3|HNF4A|IGFBP5|MPC2|GPR68|FOXO3|HKDC1|PPARG|HK1|KCNB1|VSNL1|RBP4|BIRC5|ADGRF5|UNC13B|
GO:0048729	tissue morphogenesis	biological_process	0.013797	0.3857	45	1233	426	17822	ENSOARG00000006614,ENSOARG00000018896,ENSOARG00000014558,ENSOARG00000002608,ENSOARG00000002129,ENSOARG00000020233,ENSOARG00000008350,ENSOARG00000021001,ENSOARG00000004787,ENSOARG00000015286,ENSOARG00000010431,ENSOARG00000008653,ENSOARG00000016476,ENSOARG00000008598,ENSOARG00000014525,ENSOARG00000020580,ENSOARG00000005941,ENSOARG00000004214,ENSOARG00000019313,ENSOARG00000016611,ENSOARG00000008075,…	TBX5|FZD5|LGR5|CITED2|COL5A1|HEG1|ISL1|FGF7|SLIT2|SEMA3A|CPLANE1|FZD2|COL3A1|MKS1|AR|CHRD|TNC|FOLR1|PKP2|CXCL10|WNT4|ROR2|NKD1|ITGB4|TIMELESS|TBX3|ADAMTS16|PTK7|KIF26B|DKK1|PAX8|ASTN2|ALDH1A2|LRP2|TLX2|SEMA3C|LGR4|SMO|SFRP2|TPM1|ITGA8|IGFBP5|WNT2B|COL11A1|AJAP1|
GO:0023051	regulation of signaling	biological_process	0.013828	0.3857	187	1233	2175	17822	ENSOARG00000003804,ENSOARG00000005456,ENSOARG00000020816,ENSOARG00000011352,ENSOARG00000013772,ENSOARG00000003112,ENSOARG00000009733,ENSOARG00000003236,ENSOARG00000020270,ENSOARG00000013432,ENSOARG00000013619,ENSOARG00000012593,ENSOARG00000019070,ENSOARG00000010747,ENSOARG00000000899,ENSOARG00000011642,ENSOARG00000014908,ENSOARG00000000684,ENSOARG00000007080,ENSOARG00000003513,ENSOARG00000000776,…	SEMA7A|BIRC5|RORA|MST1R|ADRB1|AKAP12|RELL1|RBP4|EPHA4|S100B|DKK1|KCNB1|PDGFRA|SYP|MECOM|GPR68|LGR4|MMRN2|CNTNAP4|MDK|NRK|KIF14|S100A12|UNC13B|DAAM2|PLEKHG1|EMILIN1|ELL3|ALOX15B|-|MYD88|LAMTOR2|BTN2A2|PPARG|NTRK2|TNFSF11|LMTK2|MKS1|AR|CHRD|DDX1|EPHB2|APLN|ARHGAP26|CXCL6|KL|ADIPOQ|BRCA1|WNT4|SULF2|SRPX|CD14|SCG2|ADORA2B|PTN|CXCL11|UNC13A|TNFSF13|HTR2C|FBLN1|COL1A1|SLC9A1|-|FRMPD1|FOXO3|S100A4|FAM83…
GO:0001523	retinoid metabolic process	biological_process	0.013858	0.3857	6	1233	29	17822	ENSOARG00000009090,ENSOARG00000020860,ENSOARG00000003236,ENSOARG00000006989,ENSOARG00000000794,ENSOARG00000012705	CYP1B1|ALDH1A2|RBP4|RBP1|CRABP1|ALDH1A1|
GO:0016101	diterpenoid metabolic process	biological_process	0.013858	0.3857	6	1233	29	17822	ENSOARG00000006989,ENSOARG00000003236,ENSOARG00000012705,ENSOARG00000000794,ENSOARG00000009090,ENSOARG00000020860	RBP1|RBP4|ALDH1A1|CRABP1|CYP1B1|ALDH1A2|
GO:0001817	regulation of cytokine production	biological_process	0.013867	0.3857	41	1233	405	17822	ENSOARG00000008259,ENSOARG00000010235,ENSOARG00000020509,ENSOARG00000004835,ENSOARG00000010080,ENSOARG00000015100,ENSOARG00000016369,ENSOARG00000005582,ENSOARG00000018906,ENSOARG00000005491,ENSOARG00000001031,ENSOARG00000019329,ENSOARG00000008350,ENSOARG00000000423,ENSOARG00000006376,ENSOARG00000003764,ENSOARG00000003438,ENSOARG00000001731,ENSOARG00000018896,ENSOARG00000020233,ENSOARG00000018613,…	LTB|TMF1|ADIPOQ|BRCA1|SULF2|ANGPT1|DDX1|C5|HHLA2|HK1|MYD88|FN1|ISL1|BTN2A2|LY96|AGPAT2|CDH3|CIDEA|FZD5|HEG1|ALOX15B|IL12RB1|ARG2|LYN|-|LGR4|AGPAT1|TGFB3|CD274|PLCG2|LBP|CYP1B1|GPAM|ATF4|ISG15|CD14|SEMA7A|MERTK|LUM|RORA|ADORA2B|
GO:0043407	negative regulation of MAP kinase activity	biological_process	0.01388	0.3857	8	1233	49	17822	ENSOARG00000013686,ENSOARG00000014778,ENSOARG00000010272,ENSOARG00000020509,ENSOARG00000015628,ENSOARG00000009438,ENSOARG00000001680,ENSOARG00000009653	NUP62|LYN|DUSP4|ADIPOQ|DUSP6|APOE|SFRP2|RGS2|
GO:0000733	DNA strand renaturation	biological_process	0.013894	0.3857	3	1233	7	17822	ENSOARG00000012917,ENSOARG00000012875,ENSOARG00000002264	RECQL4|BLM|RAD54L|
GO:0070891	lipoteichoic acid binding	molecular_function	0.014092	0.38858	2	1233	3	17822	ENSOARG00000018816,ENSOARG00000025180	LBP|CD14|
GO:0048936	peripheral nervous system neuron axonogenesis	biological_process	0.014217	0.38858	2	1233	3	17822	ENSOARG00000008350,ENSOARG00000004281	ISL1|NEFH|
GO:0009070	serine family amino acid biosynthetic process	biological_process	0.014268	0.38858	4	1233	14	17822	ENSOARG00000018548,ENSOARG00000009930,ENSOARG00000012354,ENSOARG00000013849	SHMT1|PSPH|PSAT1|-|
GO:0045445	myoblast differentiation	biological_process	0.014273	0.38858	9	1233	57	17822	ENSOARG00000013956,ENSOARG00000018101,ENSOARG00000005722,ENSOARG00000014723,ENSOARG00000015856,ENSOARG00000016611,ENSOARG00000008350,ENSOARG00000006249,ENSOARG00000016543	LGALS1|SRA1|EPAS1|CXCL14|IGF1|CXCL10|ISL1|TBX3|CXCL9|
GO:0045120	pronucleus	cellular_component	0.014275	0.38858	4	1233	13	17822	ENSOARG00000008368,ENSOARG00000020471,ENSOARG00000018369,ENSOARG00000014176	CENPF|SLC2A1|AURKA|CCNA2|
GO:0044557	relaxation of smooth muscle	biological_process	0.014276	0.38858	2	1233	3	17822	ENSOARG00000009653,ENSOARG00000017486	RGS2|ADORA2B|
GO:0060087	relaxation of vascular smooth muscle	biological_process	0.014276	0.38858	2	1233	3	17822	ENSOARG00000017486,ENSOARG00000009653	ADORA2B|RGS2|
GO:0006566	threonine metabolic process	biological_process	0.014276	0.38858	2	1233	3	17822	ENSOARG00000014198,ENSOARG00000015190	GCAT|-|
GO:0031227	intrinsic to endoplasmic reticulum membrane	cellular_component	0.014287	0.38858	12	1233	80	17822	ENSOARG00000019081,ENSOARG00000003944,ENSOARG00000009373,ENSOARG00000017736,ENSOARG00000010882,ENSOARG00000002961,ENSOARG00000020981,ENSOARG00000012189,ENSOARG00000000910,ENSOARG00000000472,ENSOARG00000006609,ENSOARG00000013077	DOLK|TRAM1|-|RRBP1|SLC37A1|-|SPPL2A|DGAT2|HM13|SEC62|INSIG1|RETREG1|
GO:0030282	bone mineralization	biological_process	0.014316	0.38858	11	1233	75	17822	ENSOARG00000008480,ENSOARG00000014908,ENSOARG00000009728,ENSOARG00000002050,ENSOARG00000019663,ENSOARG00000015486,ENSOARG00000015856,ENSOARG00000013109,ENSOARG00000010855,ENSOARG00000007233,ENSOARG00000008075	ALOX15|LGR4|PTN|TGFB3|PTHLH|AXIN2|IGF1|ANKH|KL|ISG15|WNT4|
GO:0009605	response to external stimulus	biological_process	0.014356	0.38858	87	1233	936	17822	ENSOARG00000017490,ENSOARG00000020184,ENSOARG00000011081,ENSOARG00000002978,ENSOARG00000001680,ENSOARG00000019683,ENSOARG00000018591,ENSOARG00000008094,ENSOARG00000013849,ENSOARG00000005625,ENSOARG00000003804,ENSOARG00000020816,ENSOARG00000003029,ENSOARG00000019083,ENSOARG00000020270,ENSOARG00000018816,ENSOARG00000019070,ENSOARG00000002590,ENSOARG00000014723,ENSOARG00000016775,ENSOARG00000016894,…	THBS4|PENK|-|NFASC|SFRP2|WNT2B|COL11A1|EPHB1|-|GRIN2A|SEMA7A|RORA|BAG3|KIAA1324|EPHA4|LBP|PDGFRA|SPP1|CXCL14|ATF4|SEMA3C|PCK1|ADGRA2|ATP8A2|EPHB2|LZTS1|C5|ATG12|CXCL6|CCL8|FSTL1|CXCL10|ADIPOQ|WNT4|TBC1D14|-|RBP1|MYD88|FGF7|SLC38A3|SLIT2|SEMA3A|SLC2A1|TNFSF11|TRPA1|SLIT3|ALB|-|SLC1A2|MYH10|DPYSL2|AJAP1|ARHGEF16|LYN|SCG2|CCL28|ADORA2B|PTGS2|TCIRG1|CXCL11|EFNB2|CHGA|HTR2C|COL1A1|SLC9A1|STRA6|ROBO1|N…
GO:0008301	DNA binding, bending	molecular_function	0.014356	0.38858	3	1233	9	17822	ENSOARG00000015241,ENSOARG00000014321,ENSOARG00000015382	-|TOP2A|-|
GO:0042445	hormone metabolic process	biological_process	0.014363	0.38858	14	1233	99	17822	ENSOARG00000008075,ENSOARG00000012705,ENSOARG00000014590,ENSOARG00000016153,ENSOARG00000009090,ENSOARG00000020860,ENSOARG00000019070,ENSOARG00000002590,ENSOARG00000020812,ENSOARG00000006989,ENSOARG00000003236,ENSOARG00000000794,ENSOARG00000002802,ENSOARG00000003714	WNT4|ALDH1A1|CRYM|CPE|CYP1B1|ALDH1A2|PDGFRA|SPP1|PAX8|RBP1|RBP4|CRABP1|DIO2|ENPEP|
GO:0090175	regulation of establishment of planar polarity	biological_process	0.014369	0.38858	6	1233	26	17822	ENSOARG00000008598,ENSOARG00000008653,ENSOARG00000017334,ENSOARG00000007850,ENSOARG00000005665,ENSOARG00000001680	MKS1|FZD2|NKD1|ROR2|PTK7|SFRP2|
GO:0035385	Roundabout signaling pathway	biological_process	0.014378	0.38858	3	1233	6	17822	ENSOARG00000004787,ENSOARG00000016739,ENSOARG00000002790	SLIT2|ROBO1|SLIT3|
GO:0051656	establishment of organelle localization	biological_process	0.014382	0.38858	23	1233	182	17822	ENSOARG00000010747,ENSOARG00000013686,ENSOARG00000015547,ENSOARG00000001001,ENSOARG00000002960,ENSOARG00000019835,ENSOARG00000015807,ENSOARG00000020348,ENSOARG00000009637,ENSOARG00000008368,ENSOARG00000015171,ENSOARG00000001102,ENSOARG00000012072,ENSOARG00000015211,ENSOARG00000016116,ENSOARG00000009604,ENSOARG00000001617,ENSOARG00000003769,ENSOARG00000019830,ENSOARG00000005188,ENSOARG00000005591,…	SYP|NUP62|SEC16B|-|STON2|GSK3B|UNC13A|NUSAP1|KIFC1|CENPF|LIN7A|KIF2C|UNC13B|KIF18A|KIF14|NDC80|MYH10|TRIM46|CDCA8|MAP1B|KIF22|FAM83D|-|
GO:0055007	cardiac muscle cell differentiation	biological_process	0.014411	0.38858	11	1233	67	17822	ENSOARG00000003836,ENSOARG00000018447,ENSOARG00000011235,ENSOARG00000005448,ENSOARG00000015856,ENSOARG00000013619,ENSOARG00000001617,ENSOARG00000008350,ENSOARG00000019070,ENSOARG00000006249,ENSOARG00000006614	SLC9A1|SGCB|-|EFNB2|IGF1|DKK1|MYH10|ISL1|PDGFRA|TBX3|TBX5|
GO:0060911	cardiac cell fate commitment	biological_process	0.014412	0.38858	3	1233	8	17822	ENSOARG00000006249,ENSOARG00000008350,ENSOARG00000013619	TBX3|ISL1|DKK1|
GO:0035924	cellular response to vascular endothelial growth factor stimulus	biological_process	0.014503	0.3904	7	1233	34	17822	ENSOARG00000015737,ENSOARG00000005022,ENSOARG00000010953,ENSOARG00000003452,ENSOARG00000000851,ENSOARG00000019070,ENSOARG00000016739	DCN|SMOC2|XDH|RAMP2|ADGRA2|PDGFRA|ROBO1|
GO:0001996	positive regulation of heart rate by epinephrine-norepinephrine	biological_process	0.014596	0.39207	2	1233	3	17822	ENSOARG00000020797,ENSOARG00000013772	TPM1|ADRB1|
GO:0060638	mesenchymal-epithelial cell signaling	biological_process	0.014639	0.39207	3	1233	7	17822	ENSOARG00000005941,ENSOARG00000019683,ENSOARG00000021001	TNC|WNT2B|FGF7|
GO:0000400	four-way junction DNA binding	molecular_function	0.014654	0.39207	4	1233	15	17822	ENSOARG00000012875,ENSOARG00000015382,ENSOARG00000016702,ENSOARG00000015241	BLM|-|GEN1|-|
GO:0010460	positive regulation of heart rate	biological_process	0.014658	0.39207	4	1233	14	17822	ENSOARG00000013399,ENSOARG00000013772,ENSOARG00000020797,ENSOARG00000021078	SLC1A1|ADRB1|TPM1|GCH1|
GO:0006613	cotranslational protein targeting to membrane	biological_process	0.014771	0.39447	4	1233	15	17822	ENSOARG00000002969,ENSOARG00000007160,ENSOARG00000003944,ENSOARG00000005237	SSR3|SRP54|TRAM1|SEC61A1|
GO:0033500	carbohydrate homeostasis	biological_process	0.014802	0.39467	17	1233	127	17822	ENSOARG00000012394,ENSOARG00000010741,ENSOARG00000005406,ENSOARG00000011642,ENSOARG00000006407,ENSOARG00000020509,ENSOARG00000019421,ENSOARG00000009085,ENSOARG00000003928,ENSOARG00000003236,ENSOARG00000011380,ENSOARG00000012072,ENSOARG00000005456,ENSOARG00000016452,ENSOARG00000005491,ENSOARG00000012593,ENSOARG00000016578	MPC2|FOXO3|HKDC1|GPR68|EPHA5|ADIPOQ|IGFBP5|SESN3|HNF4A|RBP4|ADGRF5|UNC13B|BIRC5|PPARG|HK1|KCNB1|VSNL1|
GO:0030574	collagen catabolic process	biological_process	0.014872	0.3957	4	1233	14	17822	ENSOARG00000018035,ENSOARG00000012392,ENSOARG00000006202,ENSOARG00000011340	MMP2|MRC2|CST3|MMP16|
GO:0006275	regulation of DNA replication	biological_process	0.014891	0.3957	14	1233	95	17822	ENSOARG00000011578,ENSOARG00000012875,ENSOARG00000014176,ENSOARG00000003968,ENSOARG00000012322,ENSOARG00000014845,ENSOARG00000011466,ENSOARG00000017133,ENSOARG00000008807,ENSOARG00000020721,ENSOARG00000014941,ENSOARG00000005076,ENSOARG00000019052,ENSOARG00000011179	TICRR|BLM|CCNA2|FBXO5|ATAD5|ESCO2|NEK2|PCNA|E2F8|PIF1|E2F7|DNA2|AURKB|BRCA2|
GO:0090322	regulation of superoxide metabolic process	biological_process	0.01493	0.3957	4	1233	14	17822	ENSOARG00000003042,ENSOARG00000017431,ENSOARG00000021078,ENSOARG00000012461	PON3|NFE2L2|GCH1|FBLN5|
GO:0032799	low-density lipoprotein receptor particle metabolic process	biological_process	0.014934	0.3957	3	1233	8	17822	ENSOARG00000009438,ENSOARG00000016452,ENSOARG00000020509	APOE|PPARG|ADIPOQ|
GO:0016337	cell-cell adhesion	biological_process	0.014983	0.39595	33	1233	279	17822	ENSOARG00000004271,ENSOARG00000014778,ENSOARG00000014957,ENSOARG00000018591,ENSOARG00000018774,ENSOARG00000002978,ENSOARG00000005103,ENSOARG00000017490,ENSOARG00000011081,ENSOARG00000014523,ENSOARG00000003730,ENSOARG00000009090,ENSOARG00000001829,ENSOARG00000004655,ENSOARG00000019070,ENSOARG00000014253,ENSOARG00000019313,ENSOARG00000007850,ENSOARG00000008075,ENSOARG00000020509,ENSOARG00000003103,…	CLSTN3|LYN|PCDH9|COL11A1|PCDHAC2|NFASC|CDH7|THBS4|-|PCDH10|STK10|CYP1B1|CDH11|KIF26B|PDGFRA|SLC7A11|PKP2|ROR2|WNT4|ADIPOQ|FAT3|HAS2|ROBO1|CDH16|PCDH1|PIEZO1|ITGA4|PCDHGC3|PCDH18|TNFSF11|CDH3|GRID2|CITED2|
GO:0002027	regulation of heart rate	biological_process	0.01499	0.39595	10	1233	60	17822	ENSOARG00000020797,ENSOARG00000008147,ENSOARG00000008262,ENSOARG00000013772,ENSOARG00000005722,ENSOARG00000015286,ENSOARG00000021078,ENSOARG00000013399,ENSOARG00000019313,ENSOARG00000000537	TPM1|SCN4B|SCN2B|ADRB1|EPAS1|SEMA3A|GCH1|SLC1A1|PKP2|ANK2|
GO:0051049	regulation of transport	biological_process	0.015089	0.39794	92	1233	980	17822	ENSOARG00000014100,ENSOARG00000016543,ENSOARG00000020473,ENSOARG00000014447,ENSOARG00000020736,ENSOARG00000016578,ENSOARG00000019129,ENSOARG00000019329,ENSOARG00000005491,ENSOARG00000002960,ENSOARG00000019275,ENSOARG00000015547,ENSOARG00000008262,ENSOARG00000020554,ENSOARG00000015100,ENSOARG00000017431,ENSOARG00000005188,ENSOARG00000006004,ENSOARG00000009438,ENSOARG00000014544,ENSOARG00000006407,…	PROM2|CXCL9|IRS1|KCNJ15|ECT2|VSNL1|TRIB3|FN1|HK1|STON2|BARD1|SEC16B|SCN2B|MFF|ANGPT1|NFE2L2|MAP1B|SCP2|APOE|-|EPHA5|TMF1|MERTK|CD14|B4GALT1|PDZK1|NPHS1|KCNC2|ADORA2B|SYTL2|CXCL11|PAX8|UNC13A|GSK3B|ANK2|HTR2C|MX2|CHGA|TGFB3|MPC2|SMO|SLC1A2|PLCG2|RAB25|FXYD1|MYH10|IGF1|HNF4A|RASL10B|KCNAB1|LYN|CIDEA|FZD5|UNC13B|ALOX15|ALOX15B|TSPAN1|DAPK1|BTN2A2|TNFSF11|ATP8A2|TF|C5|MFGE8|SLMAP|SCN4B|CXCL10|LIPG|AD…
GO:0097421	liver regeneration	biological_process	0.015136	0.39853	2	1233	3	17822	ENSOARG00000018369,ENSOARG00000010080	AURKA|SULF2|
GO:0008406	gonad development	biological_process	0.015262	0.40124	17	1233	129	17822	ENSOARG00000019683,ENSOARG00000010235,ENSOARG00000015211,ENSOARG00000008075,ENSOARG00000014713,ENSOARG00000014525,ENSOARG00000010741,ENSOARG00000002790,ENSOARG00000011179,ENSOARG00000001680,ENSOARG00000003184,ENSOARG00000019070,ENSOARG00000004868,ENSOARG00000015286,ENSOARG00000004787,ENSOARG00000003592,ENSOARG00000002608	WNT2B|TMF1|KIF18A|WNT4|ASPM|AR|FOXO3|SLIT3|BRCA2|SFRP2|NUPR1|PDGFRA|-|SEMA3A|SLIT2|LRP2|CITED2|
GO:0000003	reproduction	biological_process	0.01542	0.40193	71	1233	760	17822	ENSOARG00000005941,ENSOARG00000003184,ENSOARG00000020254,ENSOARG00000017039,ENSOARG00000014525,ENSOARG00000008075,ENSOARG00000007850,ENSOARG00000018035,ENSOARG00000017685,ENSOARG00000010017,ENSOARG00000018890,ENSOARG00000015286,ENSOARG00000004787,ENSOARG00000013532,ENSOARG00000018102,ENSOARG00000006352,ENSOARG00000000776,ENSOARG00000011179,ENSOARG00000001680,ENSOARG00000015824,ENSOARG00000007399,…	TNC|NUPR1|RAD51|H2AFX|AR|WNT4|ROR2|MMP2|HPGDS|SLC22A16|CCNYL1|SEMA3A|SLIT2|-|RACGAP1|POC1A|NRK|BRCA2|SFRP2|-|SMC2|LGR4|RECK|GRIN2A|KIF18A|-|CSN3|WNT2B|IGFBP5|CCNE2|NDRG4|CDC20|DNAH1|SERPINF1|ANTXR2|-|MASTL|PDGFRA|BCAP31|CKS2|AURKA|ASPM|FANCD2|TMF1|TRIM36|APOE|CRTAP|CITED2|LGR5|DHCR24|CSN2|PSMC3IP|SLC1A2|GPAT4|SLIT3|FOXO3|FBXO5|IGF1|SERPINA5|HNF4A|PLK1|TBX3|PTGS2|ESPL1|B4GALT1|TTK|RGS2|MERTK|STRA6…
GO:0009994	oocyte differentiation	biological_process	0.015422	0.40193	7	1233	36	17822	ENSOARG00000008075,ENSOARG00000014558,ENSOARG00000011179,ENSOARG00000003968,ENSOARG00000015856,ENSOARG00000018369,ENSOARG00000010741	WNT4|LGR5|BRCA2|FBXO5|IGF1|AURKA|FOXO3|
GO:0048864	stem cell development	biological_process	0.015445	0.40193	26	1233	223	17822	ENSOARG00000015486,ENSOARG00000004214,ENSOARG00000015856,ENSOARG00000005631,ENSOARG00000004689,ENSOARG00000008075,ENSOARG00000014713,ENSOARG00000005211,ENSOARG00000010741,ENSOARG00000010126,ENSOARG00000004241,ENSOARG00000001680,ENSOARG00000002050,ENSOARG00000000644,ENSOARG00000019835,ENSOARG00000020812,ENSOARG00000019329,ENSOARG00000020860,ENSOARG00000008350,ENSOARG00000015286,ENSOARG00000016894,…	AXIN2|FOLR1|IGF1|PHF19|HPN|WNT4|ASPM|FANCD2|FOXO3|LOXL2|SMO|SFRP2|TGFB3|FAM83D|GSK3B|PAX8|FN1|ALDH1A2|ISL1|SEMA3A|SEMA3C|COL1A1|ELF5|CITED2|TBX3|ELL3|
GO:1901264	carbohydrate derivative transport	biological_process	0.015456	0.40193	7	1233	36	17822	ENSOARG00000020169,ENSOARG00000018816,ENSOARG00000011492,ENSOARG00000002331,ENSOARG00000006506,ENSOARG00000007666,ENSOARG00000010882	MFSD2A|LBP|SLC35A2|SLC35C1|SLC29A3|SLC25A4|SLC37A1|
GO:0006929	substrate-dependent cell migration	biological_process	0.015471	0.40193	5	1233	18	17822	ENSOARG00000016739,ENSOARG00000001617,ENSOARG00000018483,ENSOARG00000004787,ENSOARG00000015286	ROBO1|MYH10|ITGA11|SLIT2|SEMA3A|
GO:0022891	substrate-specific transmembrane transporter activity	molecular_function	0.015497	0.40193	72	1233	742	17822	ENSOARG00000018241,ENSOARG00000009442,ENSOARG00000015680,ENSOARG00000012803,ENSOARG00000014447,ENSOARG00000011955,ENSOARG00000011817,ENSOARG00000014229,ENSOARG00000008262,ENSOARG00000001534,ENSOARG00000019747,ENSOARG00000019435,ENSOARG00000014544,ENSOARG00000000016,ENSOARG00000005333,ENSOARG00000014737,ENSOARG00000012969,ENSOARG00000010882,ENSOARG00000015669,ENSOARG00000014581,ENSOARG00000005490,…	GRID2|AQP3|ATP2B1|GABRR1|KCNJ15|SLC5A1|ATP2B2|SLC5A5|SCN2B|PIEZO2|GRIK3|SIDT1|-|COX1|-|KCNC2|SLC24A4|SLC37A1|GABRB1|TCIRG1|SLC30A2|TMEM144|SLC9A1|NALCN|TRPA1|SLC50A1|-|SLC1A5|SLC1A2|FXYD1|SLC29A3|SLC7A5|MPC2|LRRC8C|SLC2A9|ANKH|KCNAB1|-|GABRP|SLC36A1|SLC22A16|SLC1A4|SLC41A2|KCNK6|KCNK1|SLC39A12|PIEZO1|SLC2A1|SLC25A29|SLC24A3|LRRC8A|-|SLC38A3|TF|SLC39A8|SLC39A7|SCN4B|SLC35A2|ABCC11|SLC35C1|ATP2C2|-…
GO:0090329	regulation of DNA-dependent DNA replication	biological_process	0.015499	0.40193	6	1233	27	17822	ENSOARG00000011578,ENSOARG00000012875,ENSOARG00000008807,ENSOARG00000003968,ENSOARG00000014941,ENSOARG00000011179	TICRR|BLM|E2F8|FBXO5|E2F7|BRCA2|
GO:0006563	L-serine metabolic process	biological_process	0.015515	0.40193	3	1233	8	17822	ENSOARG00000012354,ENSOARG00000009930,ENSOARG00000018548	PSAT1|PSPH|SHMT1|
GO:0017185	peptidyl-lysine hydroxylation	biological_process	0.015522	0.40193	3	1233	8	17822	ENSOARG00000005885,ENSOARG00000005685,ENSOARG00000017538	P3H3|PLOD2|P3H4|
GO:0033293	monocarboxylic acid binding	molecular_function	0.015526	0.40193	7	1233	38	17822	ENSOARG00000001603,ENSOARG00000003928,ENSOARG00000015144,ENSOARG00000013782,ENSOARG00000006004,ENSOARG00000000794,ENSOARG00000019217	FABP3|HNF4A|SERPINA5|ALB|SCP2|CRABP1|UGT1A1|
GO:0070062	extracellular vesicular exosome	cellular_component	0.015563	0.40201	9	1233	55	17822	ENSOARG00000009911,ENSOARG00000012389,ENSOARG00000015144,ENSOARG00000014954,ENSOARG00000019329,ENSOARG00000013509,ENSOARG00000013782,ENSOARG00000017880,ENSOARG00000008017	PROM1|GPRC5B|SERPINA5|XPNPEP2|FN1|CD274|ALB|CA4|GARS|
GO:0050798	activated T cell proliferation	biological_process	0.015578	0.40201	6	1233	30	17822	ENSOARG00000015856,ENSOARG00000010969,ENSOARG00000000423,ENSOARG00000013918,ENSOARG00000018906,ENSOARG00000013509	IGF1|GPAM|BTN2A2|IL12RB1|HHLA2|CD274|
GO:0009069	serine family amino acid metabolic process	biological_process	0.015611	0.4021	5	1233	22	17822	ENSOARG00000018548,ENSOARG00000012354,ENSOARG00000013849,ENSOARG00000009930,ENSOARG00000013672	SHMT1|PSAT1|-|PSPH|GLDC|
GO:1901607	alpha-amino acid biosynthetic process	biological_process	0.015633	0.4021	9	1233	55	17822	ENSOARG00000004686,ENSOARG00000017754,ENSOARG00000005685,ENSOARG00000018548,ENSOARG00000021078,ENSOARG00000013849,ENSOARG00000012354,ENSOARG00000007692,ENSOARG00000009930	ASNS|PYCR1|PLOD2|SHMT1|GCH1|-|PSAT1|ASS1|PSPH|
GO:0004104	cholinesterase activity	molecular_function	0.015673	0.4021	2	1233	3	17822	ENSOARG00000014868,ENSOARG00000001551	CHKA|BCHE|
GO:0006646	phosphatidylethanolamine biosynthetic process	biological_process	0.015676	0.4021	3	1233	8	17822	ENSOARG00000008480,ENSOARG00000020117,ENSOARG00000014868	ALOX15|ETNK1|CHKA|
GO:0048762	mesenchymal cell differentiation	biological_process	0.015716	0.40252	18	1233	141	17822	ENSOARG00000020860,ENSOARG00000019329,ENSOARG00000008350,ENSOARG00000019835,ENSOARG00000004871,ENSOARG00000016894,ENSOARG00000015286,ENSOARG00000011041,ENSOARG00000002608,ENSOARG00000004689,ENSOARG00000004214,ENSOARG00000015486,ENSOARG00000008075,ENSOARG00000010126,ENSOARG00000002050,ENSOARG00000000644,ENSOARG00000001680,ENSOARG00000004241	ALDH1A2|FN1|ISL1|GSK3B|COL1A1|SEMA3C|SEMA3A|ELL3|CITED2|HPN|FOLR1|AXIN2|WNT4|LOXL2|TGFB3|FAM83D|SFRP2|SMO|
GO:0042311	vasodilation	biological_process	0.015754	0.40265	4	1233	16	17822	ENSOARG00000009653,ENSOARG00000013772,ENSOARG00000009438,ENSOARG00000017486	RGS2|ADRB1|APOE|ADORA2B|
GO:0048741	skeletal muscle fiber development	biological_process	0.01579	0.40265	15	1233	111	17822	ENSOARG00000009378,ENSOARG00000011940,ENSOARG00000012072,ENSOARG00000004241,ENSOARG00000016543,ENSOARG00000006249,ENSOARG00000005941,ENSOARG00000015807,ENSOARG00000016611,ENSOARG00000018187,ENSOARG00000014723,ENSOARG00000011235,ENSOARG00000018630,ENSOARG00000017308,ENSOARG00000018101	PDZRN3|RBM24|UNC13B|SMO|CXCL9|TBX3|TNC|UNC13A|CXCL10|COL4A5|CXCL14|-|RER1|KEL|SRA1|
GO:0019216	regulation of lipid metabolic process	biological_process	0.015793	0.40265	23	1233	195	17822	ENSOARG00000015271,ENSOARG00000020816,ENSOARG00000017221,ENSOARG00000011380,ENSOARG00000001731,ENSOARG00000007592,ENSOARG00000001269,ENSOARG00000020473,ENSOARG00000003815,ENSOARG00000017383,ENSOARG00000018980,ENSOARG00000016864,ENSOARG00000001603,ENSOARG00000019129,ENSOARG00000019070,ENSOARG00000011235,ENSOARG00000009438,ENSOARG00000003928,ENSOARG00000008075,ENSOARG00000004835,ENSOARG00000014778,…	THRSP|RORA|RBL1|ADGRF5|CIDEA|PTGS2|STAR|IRS1|AADAC|HTR2C|IDH1|LONP2|FABP3|TRIB3|PDGFRA|-|APOE|HNF4A|WNT4|BRCA1|LYN|INSIG1|ADIPOQ|
GO:0090288	negative regulation of cellular response to growth factor stimulus	biological_process	0.015853	0.40356	11	1233	71	17822	ENSOARG00000000684,ENSOARG00000021018,ENSOARG00000001731,ENSOARG00000000851,ENSOARG00000015737,ENSOARG00000010953,ENSOARG00000019087,ENSOARG00000014891,ENSOARG00000008075,ENSOARG00000004787,ENSOARG00000010080	MMRN2|FBN1|CIDEA|ADGRA2|DCN|XDH|EMILIN1|APLN|WNT4|SLIT2|SULF2|
GO:0033677	DNA/RNA helicase activity	molecular_function	0.015898	0.4041	2	1233	3	17822	ENSOARG00000020721,ENSOARG00000016369	PIF1|DDX1|
GO:0046364	monosaccharide biosynthetic process	biological_process	0.015929	0.40429	8	1233	47	17822	ENSOARG00000003236,ENSOARG00000019237,ENSOARG00000017498,ENSOARG00000005335,ENSOARG00000004327,ENSOARG00000020509,ENSOARG00000011235,ENSOARG00000016775	RBP4|PCK2|PCK1|PGD|GNMT|ADIPOQ|-|ATF4|
GO:0000794	condensed nuclear chromosome	cellular_component	0.015965	0.40458	11	1233	70	17822	ENSOARG00000017343,ENSOARG00000011179,ENSOARG00000020254,ENSOARG00000019052,ENSOARG00000017039,ENSOARG00000011466,ENSOARG00000004835,ENSOARG00000014305,ENSOARG00000012875,ENSOARG00000009604,ENSOARG00000020126	PLK1|BRCA2|RAD51|AURKB|H2AFX|NEK2|BRCA1|BUB1|BLM|NDC80|BUB1B|
GO:0071953	elastic fiber	cellular_component	0.016041	0.40591	2	1233	3	17822	ENSOARG00000019404,ENSOARG00000012461	FBLN1|FBLN5|
GO:0048013	ephrin receptor signaling pathway	biological_process	0.016208	0.40951	7	1233	32	17822	ENSOARG00000019848,ENSOARG00000005448,ENSOARG00000008094,ENSOARG00000017153,ENSOARG00000006407,ENSOARG00000007903,ENSOARG00000020270	EPHA10|EFNB2|EPHB1|EPHA3|EPHA5|EPHB2|EPHA4|
GO:0031055	chromatin remodeling at centromere	biological_process	0.016261	0.41025	3	1233	8	17822	ENSOARG00000004495,ENSOARG00000008217,ENSOARG00000019189	HELLS|CENPP|HJURP|
GO:0061008	hepaticobiliary system development	biological_process	0.016318	0.41095	9	1233	53	17822	ENSOARG00000003928,ENSOARG00000004689,ENSOARG00000010080,ENSOARG00000008075,ENSOARG00000008807,ENSOARG00000018369,ENSOARG00000008598,ENSOARG00000002608,ENSOARG00000014941	HNF4A|HPN|SULF2|WNT4|E2F8|AURKA|MKS1|CITED2|E2F7|
GO:0008332	low voltage-gated calcium channel activity	molecular_function	0.016344	0.41095	2	1233	3	17822	ENSOARG00000003773,ENSOARG00000003739	-|-|
GO:0051055	negative regulation of lipid biosynthetic process	biological_process	0.016385	0.41095	6	1233	30	17822	ENSOARG00000006609,ENSOARG00000011235,ENSOARG00000008075,ENSOARG00000004835,ENSOARG00000019129,ENSOARG00000009438	INSIG1|-|WNT4|BRCA1|TRIB3|APOE|
GO:0050795	regulation of behavior	biological_process	0.016405	0.41095	18	1233	143	17822	ENSOARG00000004078,ENSOARG00000004787,ENSOARG00000015286,ENSOARG00000018816,ENSOARG00000019070,ENSOARG00000014723,ENSOARG00000005448,ENSOARG00000019783,ENSOARG00000005022,ENSOARG00000014778,ENSOARG00000016611,ENSOARG00000009438,ENSOARG00000005582,ENSOARG00000003513,ENSOARG00000000851,ENSOARG00000017490,ENSOARG00000016739,ENSOARG00000007080	STRA6|SLIT2|SEMA3A|LBP|PDGFRA|CXCL14|EFNB2|SCG2|SMOC2|LYN|CXCL10|APOE|C5|MDK|ADGRA2|THBS4|ROBO1|CNTNAP4|
GO:0044378	non-sequence-specific DNA binding, bending	molecular_function	0.016411	0.41095	2	1233	5	17822	ENSOARG00000015382,ENSOARG00000015241	-|-|
GO:0021545	cranial nerve development	biological_process	0.016487	0.41191	7	1233	37	17822	ENSOARG00000004489,ENSOARG00000002608,ENSOARG00000015286,ENSOARG00000007903,ENSOARG00000008094,ENSOARG00000008537,ENSOARG00000008350	EGR2|CITED2|SEMA3A|EPHB2|EPHB1|NAV2|ISL1|
GO:0001102	RNA polymerase II activating transcription factor binding	molecular_function	0.016498	0.41191	6	1233	30	17822	ENSOARG00000002608,ENSOARG00000006249,ENSOARG00000004489,ENSOARG00000017431,ENSOARG00000003928,ENSOARG00000008350	CITED2|TBX3|EGR2|NFE2L2|HNF4A|ISL1|
GO:0006639	acylglycerol metabolic process	biological_process	0.016529	0.41208	10	1233	64	17822	ENSOARG00000017498,ENSOARG00000015271,ENSOARG00000003815,ENSOARG00000002462,ENSOARG00000016144,ENSOARG00000010969,ENSOARG00000012189,ENSOARG00000009438,ENSOARG00000006609,ENSOARG00000011235	PCK1|THRSP|AADAC|GPAT4|LPIN1|GPAM|DGAT2|APOE|INSIG1|-|
GO:0021957	corticospinal tract morphogenesis	biological_process	0.016672	0.41503	3	1233	7	17822	ENSOARG00000004787,ENSOARG00000020270,ENSOARG00000001829	SLIT2|EPHA4|CDH11|
GO:0010942	positive regulation of cell death	biological_process	0.016752	0.41641	29	1233	266	17822	ENSOARG00000015486,ENSOARG00000020509,ENSOARG00000007332,ENSOARG00000013671,ENSOARG00000005625,ENSOARG00000014778,ENSOARG00000011541,ENSOARG00000010741,ENSOARG00000011081,ENSOARG00000014321,ENSOARG00000001680,ENSOARG00000003184,ENSOARG00000020860,ENSOARG00000020736,ENSOARG00000018816,ENSOARG00000016867,ENSOARG00000000791,ENSOARG00000004015,ENSOARG00000008678,ENSOARG00000004868,ENSOARG00000019835,…	AXIN2|ADIPOQ|LRP1|GADD45B|GRIN2A|LYN|MELK|FOXO3|-|TOP2A|SFRP2|NUPR1|ALDH1A2|ECT2|LBP|ITGA4|HEBP2|CD248|ZNF268|-|GSK3B|EFNB2|BARD1|CYP1B1|DUSP6|ATF4|SLIT2|UNC13B|B4GALT1|
GO:0004720	protein-lysine 6-oxidase activity	molecular_function	0.016792	0.41679	2	1233	3	17822	ENSOARG00000010126,ENSOARG00000000317	LOXL2|LOX|
GO:0032275	luteinizing hormone secretion	biological_process	0.016862	0.41734	2	1233	3	17822	ENSOARG00000006249,ENSOARG00000010235	TBX3|TMF1|
GO:2000018	regulation of male gonad development	biological_process	0.016864	0.41734	3	1233	7	17822	ENSOARG00000015286,ENSOARG00000002608,ENSOARG00000008075	SEMA3A|CITED2|WNT4|
GO:0071467	cellular response to pH	biological_process	0.017004	0.4202	4	1233	16	17822	ENSOARG00000017498,ENSOARG00000011642,ENSOARG00000010284,ENSOARG00000003836	PCK1|GPR68|SLC38A3|SLC9A1|
GO:0032133	chromosome passenger complex	cellular_component	0.017231	0.42518	2	1233	4	17822	ENSOARG00000019052,ENSOARG00000019830	AURKB|CDCA8|
GO:0007417	central nervous system development	biological_process	0.01744	0.42971	53	1233	505	17822	ENSOARG00000003804,ENSOARG00000020816,ENSOARG00000019884,ENSOARG00000008368,ENSOARG00000006249,ENSOARG00000020270,ENSOARG00000015684,ENSOARG00000011518,ENSOARG00000020812,ENSOARG00000020169,ENSOARG00000020860,ENSOARG00000001829,ENSOARG00000019835,ENSOARG00000003592,ENSOARG00000010741,ENSOARG00000017065,ENSOARG00000004241,ENSOARG00000011179,ENSOARG00000001924,ENSOARG00000003513,ENSOARG00000018857,…	SEMA7A|RORA|CNTN1|CENPF|TBX3|EPHA4|ARMC4|PAX5|PAX8|MFSD2A|ALDH1A2|CDH11|GSK3B|LRP2|FOXO3|SLC23A1|SMO|BRCA2|-|MDK|SLC1A2|MYH10|WNT2B|DPYSL2|EPHB1|LRP1|KIF14|GRID2|AARS|DAAM2|ARNT2|CITED2|EGR2|NAV2|PCDH18|ISL1|NTRK2|CPLANE1|SLIT2|SEMA3A|TSKU|COL3A1|ROBO1|ADGRA2|SPTBN2|CHRD|EPHB2|-|EPHA5|FANCD2|SMARCA1|WNT4|ASPM|
GO:0072077	renal vesicle morphogenesis	biological_process	0.017579	0.43141	4	1233	15	17822	ENSOARG00000020812,ENSOARG00000004655,ENSOARG00000004241,ENSOARG00000008075	PAX8|KIF26B|SMO|WNT4|
GO:0010565	regulation of cellular ketone metabolic process	biological_process	0.017589	0.43141	13	1233	93	17822	ENSOARG00000004327,ENSOARG00000020509,ENSOARG00000006609,ENSOARG00000011235,ENSOARG00000008075,ENSOARG00000004835,ENSOARG00000001603,ENSOARG00000019129,ENSOARG00000020812,ENSOARG00000016864,ENSOARG00000020473,ENSOARG00000001269,ENSOARG00000007592	GNMT|ADIPOQ|INSIG1|-|WNT4|BRCA1|FABP3|TRIB3|PAX8|LONP2|IRS1|STAR|PTGS2|
GO:0021952	central nervous system projection neuron axonogenesis	biological_process	0.01761	0.43141	6	1233	24	17822	ENSOARG00000001829,ENSOARG00000006801,ENSOARG00000004787,ENSOARG00000020270,ENSOARG00000007903,ENSOARG00000008094	CDH11|TSKU|SLIT2|EPHA4|EPHB2|EPHB1|
GO:0015807	L-amino acid transport	biological_process	0.017611	0.43141	6	1233	28	17822	ENSOARG00000008663,ENSOARG00000013399,ENSOARG00000020004,ENSOARG00000018857,ENSOARG00000010284,ENSOARG00000012129	SLC36A1|SLC1A1|SLC1A4|SLC1A2|SLC38A3|SLC7A5|
GO:0006564	L-serine biosynthetic process	biological_process	0.017667	0.43215	2	1233	3	17822	ENSOARG00000012354,ENSOARG00000009930	PSAT1|PSPH|
GO:0051119	sugar transmembrane transporter activity	molecular_function	0.017704	0.43242	4	1233	14	17822	ENSOARG00000020471,ENSOARG00000007831,ENSOARG00000011955,ENSOARG00000017065	SLC2A1|SLC2A9|SLC5A1|SLC23A1|
GO:0000050	urea cycle	biological_process	0.017731	0.43245	2	1233	3	17822	ENSOARG00000021170,ENSOARG00000007692	ARG2|ASS1|
GO:0040011	locomotion	biological_process	0.017801	0.43355	104	1233	1117	17822	ENSOARG00000008183,ENSOARG00000016739,ENSOARG00000000674,ENSOARG00000007411,ENSOARG00000015100,ENSOARG00000010235,ENSOARG00000006407,ENSOARG00000010669,ENSOARG00000009764,ENSOARG00000014713,ENSOARG00000005022,ENSOARG00000011918,ENSOARG00000004214,ENSOARG00000009438,ENSOARG00000016543,ENSOARG00000002959,ENSOARG00000004489,ENSOARG00000015737,ENSOARG00000003603,ENSOARG00000002129,ENSOARG00000016476,…	TRIB1|ROBO1|S100A2|ASAP3|ANGPT1|TMF1|EPHA5|-|ITGB4|ASPM|SMOC2|ARHGEF39|FOLR1|APOE|CXCL9|FSCN1|EGR2|DCN|DPYSL3|COL5A1|COL3A1|ITGA4|P4HB|ISL1|FN1|DEPDC1B|SMO|FAM83D|-|RAB25|FOXO3|SLIT3|ARHGEF16|LYN|LGALS1|MYH10|DPYSL2|IGF1|SCG2|CCL28|CXCL11|ITGA11|B4GALT1|FBLN1|COL1A1|EFNB2|CHGA|EPHB2|C5|CCL8|CXCL6|ANLN|ADGRA2|CHRD|EPB41L4B|HAS2|ANGPT4|ADIPOQ|WNT4|ROR2|CXCL10|EMILIN1|-|FGFBP1|SLC22A16|CCNYL1|TBX5|A…
GO:0004768	stearoyl-CoA 9-desaturase activity	molecular_function	0.017962	0.4351	2	1233	3	17822	ENSOARG00000014674,ENSOARG00000001249	SCD|SCD5|
GO:0016215	acyl-CoA desaturase activity	molecular_function	0.017962	0.4351	2	1233	3	17822	ENSOARG00000001249,ENSOARG00000014674	SCD5|SCD|
GO:0016717	oxidoreductase activity, acting on paired donors, with oxidation of a pair of donors resulting in the reduction of molecular oxygen to two molecules of water	molecular_function	0.017962	0.4351	2	1233	3	17822	ENSOARG00000001249,ENSOARG00000014674	SCD5|SCD|
GO:2000352	negative regulation of endothelial cell apoptotic process	biological_process	0.017968	0.4351	5	1233	23	17822	ENSOARG00000019783,ENSOARG00000003792,ENSOARG00000003452,ENSOARG00000015100,ENSOARG00000017431	SCG2|ANGPTL4|RAMP2|ANGPT1|NFE2L2|
GO:0000900	translation repressor activity, nucleic acid binding	molecular_function	0.017999	0.43513	2	1233	4	17822	ENSOARG00000009367,ENSOARG00000018548	TYMS|SHMT1|
GO:0000800	lateral element	cellular_component	0.018021	0.43513	4	1233	13	17822	ENSOARG00000012875,ENSOARG00000004835,ENSOARG00000011179,ENSOARG00000020254	BLM|BRCA1|BRCA2|RAD51|
GO:0016321	female meiosis chromosome segregation	biological_process	0.018129	0.43599	2	1233	3	17822	ENSOARG00000007151,ENSOARG00000017343	TTK|PLK1|
GO:0048934	peripheral nervous system neuron differentiation	biological_process	0.018134	0.43599	3	1233	8	17822	ENSOARG00000008350,ENSOARG00000004281,ENSOARG00000008891	ISL1|NEFH|NTRK2|
GO:0048935	peripheral nervous system neuron development	biological_process	0.018134	0.43599	3	1233	8	17822	ENSOARG00000008891,ENSOARG00000004281,ENSOARG00000008350	NTRK2|NEFH|ISL1|
GO:0031901	early endosome membrane	cellular_component	0.018324	0.43943	6	1233	27	17822	ENSOARG00000013509,ENSOARG00000015121,ENSOARG00000020270,ENSOARG00000008094,ENSOARG00000010902,ENSOARG00000009902	CD274|CMTM6|EPHA4|EPHB1|RCC2|LAMP5|
GO:0051593	response to folic acid	biological_process	0.018329	0.43943	2	1233	4	17822	ENSOARG00000004127,ENSOARG00000004214	-|FOLR1|
GO:0006334	nucleosome assembly	biological_process	0.018368	0.43971	10	1233	79	17822	ENSOARG00000020071,ENSOARG00000009704,ENSOARG00000020063,ENSOARG00000020077,ENSOARG00000009266,ENSOARG00000020057,ENSOARG00000020085,ENSOARG00000019189,ENSOARG00000008217,ENSOARG00000012567	-|CHAF1A|HIST1H1D|HIST1H1T|-|-|-|HJURP|CENPP|-|
GO:0000165	MAPK cascade	biological_process	0.018393	0.43971	48	1233	470	17822	ENSOARG00000000899,ENSOARG00000010953,ENSOARG00000000776,ENSOARG00000011054,ENSOARG00000000644,ENSOARG00000001680,ENSOARG00000015856,ENSOARG00000006003,ENSOARG00000014778,ENSOARG00000008094,ENSOARG00000011352,ENSOARG00000006054,ENSOARG00000001432,ENSOARG00000005100,ENSOARG00000003804,ENSOARG00000009653,ENSOARG00000020270,ENSOARG00000009733,ENSOARG00000019783,ENSOARG00000017383,ENSOARG00000019070,…	MECOM|XDH|NRK|FOXM1|FAM83D|SFRP2|IGF1|IQGAP3|LYN|EPHB1|MST1R|GAREM1|NDRG4|NPHS1|SEMA7A|RGS2|EPHA4|RELL1|SCG2|HTR2C|PDGFRA|DKK1|DUSP6|FBLN1|IGFBP4|ANGPT1|AR|ROBO1|PAK3|EPHB2|TRIB1|APOE|KL|ROR2|ADIPOQ|GADD45B|ALOX15|FZD5|HACD3|EMILIN1|FN1|MYD88|NUP62|DUSP4|TNFSF11|PBK|MAPK8IP1|BTN2A2|
GO:0008970	phosphatidylcholine 1-acylhydrolase activity	molecular_function	0.018476	0.44012	2	1233	3	17822	ENSOARG00000004007,ENSOARG00000019774	LIPG|PLA1A|
GO:0015199	amino-acid betaine transmembrane transporter activity	molecular_function	0.018506	0.44012	2	1233	3	17822	ENSOARG00000015127,ENSOARG00000010017	SLC22A5|SLC22A16|
GO:0015226	carnitine transmembrane transporter activity	molecular_function	0.018506	0.44012	2	1233	3	17822	ENSOARG00000015127,ENSOARG00000010017	SLC22A5|SLC22A16|
GO:0009068	aspartate family amino acid catabolic process	biological_process	0.018531	0.44012	3	1233	8	17822	ENSOARG00000018580,ENSOARG00000015190,ENSOARG00000014198	AASS|-|GCAT|
GO:0006083	acetate metabolic process	biological_process	0.018545	0.44012	2	1233	3	17822	ENSOARG00000010787,ENSOARG00000006624	ACSS2|ACSS1|
GO:0021549	cerebellum development	biological_process	0.018584	0.44012	10	1233	59	17822	ENSOARG00000001617,ENSOARG00000010431,ENSOARG00000016116,ENSOARG00000020816,ENSOARG00000019884,ENSOARG00000007959,ENSOARG00000018241,ENSOARG00000005286,ENSOARG00000004241,ENSOARG00000003513	MYH10|CPLANE1|KIF14|RORA|CNTN1|SPTBN2|GRID2|AARS|SMO|MDK|
GO:1901615	organic hydroxy compound metabolic process	biological_process	0.018593	0.44012	27	1233	240	17822	ENSOARG00000008075,ENSOARG00000005625,ENSOARG00000014590,ENSOARG00000009600,ENSOARG00000005722,ENSOARG00000006609,ENSOARG00000009438,ENSOARG00000008988,ENSOARG00000002462,ENSOARG00000002593,ENSOARG00000013796,ENSOARG00000012341,ENSOARG00000017498,ENSOARG00000003888,ENSOARG00000014868,ENSOARG00000000191,ENSOARG00000021078,ENSOARG00000015250,ENSOARG00000002223,ENSOARG00000009321,ENSOARG00000020812,…	WNT4|GRIN2A|CRYM|GALK1|EPAS1|INSIG1|APOE|PLCG2|GPAT4|SPTLC2|TYRP1|EBP|PCK1|TYR|CHKA|SULT1C4|GCH1|-|MYOF|MTMR7|PAX8|FABP3|STAR|DHCR24|ALOX15|DIO2|CDH3|
GO:0006333	chromatin assembly or disassembly	biological_process	0.018626	0.44022	13	1233	108	17822	ENSOARG00000012567,ENSOARG00000003916,ENSOARG00000020085,ENSOARG00000007434,ENSOARG00000008217,ENSOARG00000019189,ENSOARG00000020077,ENSOARG00000004495,ENSOARG00000009266,ENSOARG00000020057,ENSOARG00000020063,ENSOARG00000009704,ENSOARG00000020071	-|SMARCD3|-|SUV39H2|CENPP|HJURP|HIST1H1T|HELLS|-|-|HIST1H1D|CHAF1A|-|
GO:0031589	cell-substrate adhesion	biological_process	0.018649	0.44022	28	1233	225	17822	ENSOARG00000016476,ENSOARG00000019404,ENSOARG00000004871,ENSOARG00000018194,ENSOARG00000019835,ENSOARG00000016867,ENSOARG00000013934,ENSOARG00000019329,ENSOARG00000017153,ENSOARG00000019087,ENSOARG00000008645,ENSOARG00000018483,ENSOARG00000019332,ENSOARG00000008480,ENSOARG00000014425,ENSOARG00000020710,ENSOARG00000010902,ENSOARG00000016116,ENSOARG00000008075,ENSOARG00000005022,ENSOARG00000009764,…	COL3A1|FBLN1|COL1A1|ABI3BP|GSK3B|ITGA4|FREM1|FN1|EPHA3|EMILIN1|CCL28|ITGA11|CCDC80|ALOX15|MERTK|NID2|RCC2|KIF14|WNT4|SMOC2|ITGB4|AJAP1|EPHB1|COL5A3|ITGA8|ECM2|ANGPT1|COL16A1|
GO:0080135	regulation of cellular response to stress	biological_process	0.01872	0.44127	43	1233	415	17822	ENSOARG00000009733,ENSOARG00000014319,ENSOARG00000012461,ENSOARG00000020270,ENSOARG00000007592,ENSOARG00000019083,ENSOARG00000021078,ENSOARG00000013619,ENSOARG00000020009,ENSOARG00000001680,ENSOARG00000010953,ENSOARG00000000776,ENSOARG00000011054,ENSOARG00000000899,ENSOARG00000017133,ENSOARG00000015689,ENSOARG00000003968,ENSOARG00000008094,ENSOARG00000014778,ENSOARG00000021170,ENSOARG00000011316,…	RELL1|DDAH1|FBLN5|EPHA4|PTGS2|KIAA1324|GCH1|DKK1|POLQ|SFRP2|XDH|NRK|FOXM1|MECOM|PCNA|PARPBP|FBXO5|EPHB1|LYN|ARG2|TBC1D14|ELL3|DCN|FZD5|RBL1|PTTG1IP|MAPK8IP1|PBK|ATAD5|TNFSF11|P4HB|MYD88|RAD51|LZTS1|NCOA7|NFE2L2|INSIG1|GADD45B|TIMELESS|RAD51AP1|BRCA1|AUNIP|AXIN2|
GO:0072710	response to hydroxyurea	biological_process	0.01881	0.44279	3	1233	7	17822	ENSOARG00000008907,ENSOARG00000020254,ENSOARG00000012875	TIMELESS|RAD51|BLM|
GO:0051183	vitamin transporter activity	molecular_function	0.018879	0.4438	4	1233	15	17822	ENSOARG00000017065,ENSOARG00000004078,ENSOARG00000020471,ENSOARG00000003236	SLC23A1|STRA6|SLC2A1|RBP4|
GO:0072425	signal transduction involved in G2 DNA damage checkpoint	biological_process	0.018986	0.44567	3	1233	7	17822	ENSOARG00000017343,ENSOARG00000004835,ENSOARG00000010843	PLK1|BRCA1|DTL|
GO:0006461	protein complex assembly	biological_process	0.019184	0.44891	77	1233	828	17822	ENSOARG00000009438,ENSOARG00000014713,ENSOARG00000019189,ENSOARG00000005333,ENSOARG00000010669,ENSOARG00000015100,ENSOARG00000007959,ENSOARG00000018369,ENSOARG00000020554,ENSOARG00000006321,ENSOARG00000018548,ENSOARG00000019329,ENSOARG00000020736,ENSOARG00000003186,ENSOARG00000015547,ENSOARG00000013181,ENSOARG00000010810,ENSOARG00000002959,ENSOARG00000019052,ENSOARG00000009510,ENSOARG00000015578,…	APOE|ASPM|HJURP|-|-|ANGPT1|SPTBN2|AURKA|MFF|CENPK|SHMT1|FN1|ECT2|CENPT|SEC16B|TMEM120B|TRPS1|FSCN1|AURKB|C9|LRRC8C|BLM|GNMT|FBXO5|GBP5|TRPA1|SLC1A5|COL16A1|RASEF|SLC1A2|CENPH|-|GSK3B|UNC13A|GCH1|PRND|COL1A1|GPX3|B4GALT1|NPHS1|CENPW|NEK2|ARMC4|PLK1|ADIPOQ|INSIG1|ATL2|ANGPT4|AR|UBE2C|PAK3|RAD51|SLC39A12|PIEZO1|TNFSF11|SLIT2|RACGAP1|ALOX15|COL6A2|UNC13B|CENPN|KIF23|KIFC1|EMILIN1|-|SLC1A1|WARS|KIF14|…
GO:0070271	protein complex biogenesis	biological_process	0.019184	0.44891	77	1233	828	17822	ENSOARG00000002959,ENSOARG00000019052,ENSOARG00000010810,ENSOARG00000003186,ENSOARG00000015547,ENSOARG00000013181,ENSOARG00000018548,ENSOARG00000006321,ENSOARG00000019329,ENSOARG00000020736,ENSOARG00000015100,ENSOARG00000007959,ENSOARG00000018369,ENSOARG00000020554,ENSOARG00000019189,ENSOARG00000014713,ENSOARG00000010669,ENSOARG00000005333,ENSOARG00000009438,ENSOARG00000015684,ENSOARG00000017343,…	FSCN1|AURKB|TRPS1|CENPT|SEC16B|TMEM120B|SHMT1|CENPK|FN1|ECT2|ANGPT1|SPTBN2|AURKA|MFF|HJURP|ASPM|-|-|APOE|ARMC4|PLK1|B4GALT1|NPHS1|CENPW|NEK2|GCH1|PRND|COL1A1|GPX3|GSK3B|UNC13A|CENPH|RASEF|SLC1A2|-|TRPA1|SLC1A5|COL16A1|GNMT|FBXO5|GBP5|C9|LRRC8C|BLM|CENPN|KIF23|KIFC1|-|EMILIN1|ALOX15|COL6A2|UNC13B|TNFSF11|SLIT2|RACGAP1|PIEZO1|SLC39A12|PAK3|RAD51|ANGPT4|AR|UBE2C|ADIPOQ|INSIG1|ATL2|CDC20|DNAH1|KIF4A|…
GO:0048863	stem cell differentiation	biological_process	0.019203	0.44891	31	1233	280	17822	ENSOARG00000005211,ENSOARG00000008075,ENSOARG00000014713,ENSOARG00000004689,ENSOARG00000005631,ENSOARG00000015486,ENSOARG00000004214,ENSOARG00000015856,ENSOARG00000004241,ENSOARG00000001680,ENSOARG00000002050,ENSOARG00000000644,ENSOARG00000010126,ENSOARG00000010741,ENSOARG00000017431,ENSOARG00000004871,ENSOARG00000015286,ENSOARG00000016894,ENSOARG00000020812,ENSOARG00000020860,ENSOARG00000019329,…	FANCD2|WNT4|ASPM|HPN|PHF19|AXIN2|FOLR1|IGF1|SMO|SFRP2|TGFB3|FAM83D|LOXL2|FOXO3|NFE2L2|COL1A1|SEMA3A|SEMA3C|PAX8|ALDH1A2|FN1|PDGFRA|ISL1|LTBP3|GSK3B|ELL3|TBX3|ELF5|CITED2|RBM24|TBX5|
GO:0045071	negative regulation of viral genome replication	biological_process	0.019249	0.44899	5	1233	24	17822	ENSOARG00000015177,ENSOARG00000005557,ENSOARG00000007233,ENSOARG00000010283,ENSOARG00000014815	IFIT1|PLSCR1|ISG15|MX1|IFIT5|
GO:0060341	regulation of cellular localization	biological_process	0.01926	0.44899	61	1233	628	17822	ENSOARG00000016611,ENSOARG00000000094,ENSOARG00000006609,ENSOARG00000010235,ENSOARG00000006407,ENSOARG00000020509,ENSOARG00000015100,ENSOARG00000020554,ENSOARG00000006004,ENSOARG00000005188,ENSOARG00000005582,ENSOARG00000019275,ENSOARG00000005491,ENSOARG00000020736,ENSOARG00000019329,ENSOARG00000016578,ENSOARG00000007376,ENSOARG00000018102,ENSOARG00000000423,ENSOARG00000015547,ENSOARG00000018896,…	CXCL10|DCLK3|INSIG1|TMF1|EPHA5|ADIPOQ|ANGPT1|MFF|SCP2|MAP1B|C5|BARD1|HK1|ECT2|FN1|VSNL1|TNFSF11|RACGAP1|BTN2A2|SEC16B|FZD5|CIDEA|UNC13B|ALOX15B|IRS1|CXCL9|IGF1|HNF4A|MYH10|ARG2|LYN|RASL10B|GPR68|LGR4|CDK1|CD274|SMO|TGFB3|MPC2|MX2|CHGA|-|ANK2|GPAM|GSK3B|HTR2C|KCNB1|PAX8|UNC13A|ASTN2|SPP1|NDRG4|BIRC5|BAG3|B4GALT1|CD14|NEK2|RCC2|RBP4|CXCL11|ADORA2B|
GO:0072577	endothelial cell apoptotic process	biological_process	0.019293	0.44914	7	1233	39	17822	ENSOARG00000016867,ENSOARG00000003452,ENSOARG00000017431,ENSOARG00000015100,ENSOARG00000004015,ENSOARG00000019783,ENSOARG00000003792	ITGA4|RAMP2|NFE2L2|ANGPT1|CD248|SCG2|ANGPTL4|
GO:0006732	coenzyme metabolic process	biological_process	0.019332	0.44917	18	1233	145	17822	ENSOARG00000021078,ENSOARG00000005335,ENSOARG00000006377,ENSOARG00000010969,ENSOARG00000018548,ENSOARG00000012189,ENSOARG00000020545,ENSOARG00000018705,ENSOARG00000000480,ENSOARG00000017829,ENSOARG00000006624,ENSOARG00000006333,ENSOARG00000002732,ENSOARG00000004327,ENSOARG00000004214,ENSOARG00000010787,ENSOARG00000002462,ENSOARG00000009367	GCH1|PGD|ALDH1L1|GPAM|SHMT1|DGAT2|ELOVL1|NUDT12|MOCS1|ACLY|ACSS1|PCBD1|PANK3|GNMT|FOLR1|ACSS2|GPAT4|TYMS|
GO:0044243	multicellular organismal catabolic process	biological_process	0.019359	0.44917	4	1233	15	17822	ENSOARG00000018035,ENSOARG00000012392,ENSOARG00000006202,ENSOARG00000011340	MMP2|MRC2|CST3|MMP16|
GO:0034502	protein localization to chromosome	biological_process	0.019393	0.44917	9	1233	52	17822	ENSOARG00000020247,ENSOARG00000020126,ENSOARG00000014845,ENSOARG00000007151,ENSOARG00000004318,ENSOARG00000010902,ENSOARG00000017343,ENSOARG00000011179,ENSOARG00000019052	KNL1|BUB1B|ESCO2|TTK|CDK1|RCC2|PLK1|BRCA2|AURKB|
GO:0050707	regulation of cytokine secretion	biological_process	0.019401	0.44917	14	1233	109	17822	ENSOARG00000014908,ENSOARG00000015100,ENSOARG00000025180,ENSOARG00000018896,ENSOARG00000001731,ENSOARG00000018613,ENSOARG00000013509,ENSOARG00000005582,ENSOARG00000010969,ENSOARG00000005491,ENSOARG00000019329,ENSOARG00000021170,ENSOARG00000014778,ENSOARG00000000423	LGR4|ANGPT1|CD14|FZD5|CIDEA|ALOX15B|CD274|C5|GPAM|HK1|FN1|ARG2|LYN|BTN2A2|
GO:0072687	meiotic spindle	cellular_component	0.019476	0.45028	3	1233	9	17822	ENSOARG00000003968,ENSOARG00000014713,ENSOARG00000018369	FBXO5|ASPM|AURKA|
GO:0014909	smooth muscle cell migration	biological_process	0.019547	0.45133	5	1233	23	17822	ENSOARG00000019421,ENSOARG00000001432,ENSOARG00000015856,ENSOARG00000008183,ENSOARG00000004787	IGFBP5|NDRG4|IGF1|TRIB1|SLIT2|
GO:0071499	cellular response to laminar fluid shear stress	biological_process	0.019811	0.45543	2	1233	4	17822	ENSOARG00000007692,ENSOARG00000017431	ASS1|NFE2L2|
GO:0005388	calcium-transporting ATPase activity	molecular_function	0.019825	0.45543	4	1233	15	17822	ENSOARG00000016118,ENSOARG00000011817,ENSOARG00000010703,ENSOARG00000015680	-|ATP2B2|ATP2C2|ATP2B1|
GO:0007519	skeletal muscle tissue development	biological_process	0.019827	0.45543	23	1233	201	17822	ENSOARG00000009378,ENSOARG00000004241,ENSOARG00000003184,ENSOARG00000005941,ENSOARG00000016611,ENSOARG00000018187,ENSOARG00000015856,ENSOARG00000017308,ENSOARG00000011940,ENSOARG00000012072,ENSOARG00000005100,ENSOARG00000016543,ENSOARG00000006249,ENSOARG00000002608,ENSOARG00000004489,ENSOARG00000015807,ENSOARG00000011518,ENSOARG00000002223,ENSOARG00000014723,ENSOARG00000018630,ENSOARG00000011235,…	PDZRN3|SMO|NUPR1|TNC|CXCL10|COL4A5|IGF1|KEL|RBM24|UNC13B|NPHS1|CXCL9|TBX3|CITED2|EGR2|UNC13A|PAX5|MYOF|CXCL14|RER1|-|HLF|SRA1|
GO:0035173	histone kinase activity	molecular_function	0.019833	0.45543	4	1233	14	17822	ENSOARG00000004318,ENSOARG00000018369,ENSOARG00000011655,ENSOARG00000019052	CDK1|AURKA|CHEK1|AURKB|
GO:0006955	immune response	biological_process	0.019889	0.4561	72	1233	823	17822	ENSOARG00000016543,ENSOARG00000005491,ENSOARG00000017909,ENSOARG00000007232,ENSOARG00000006376,ENSOARG00000012322,ENSOARG00000015177,ENSOARG00000016476,ENSOARG00000002881,ENSOARG00000015100,ENSOARG00000005557,ENSOARG00000012532,ENSOARG00000006735,ENSOARG00000005503,ENSOARG00000016257,ENSOARG00000025180,ENSOARG00000017486,ENSOARG00000008645,ENSOARG00000016668,ENSOARG00000014243,ENSOARG00000013347,…	CXCL9|HK1|-|EXO1|LY96|ATAD5|IFIT1|COL3A1|-|ANGPT1|PLSCR1|DNASE1L3|PIGR|SBSPON|DQA|CD14|ADORA2B|CCL28|CXCL11|TNFSF13|CHGA|-|GCH1|-|TGFB3|PLCG2|-|-|C9|GBP5|IL12RB1|LGALS1|LYN|FZD5|ALOX15|-|MYB|LCN2|MYD88|DAPK1|BTN2A2|PPARG|TNFSF11|COCH|-|C5|DDX1|CXCL6|CCL8|CXCL10|SPPL2A|CALCOCO2|-|LTB|SLC43A3|-|SEMA7A|RORA|CD79B|LBP|-|CXCL14|ISG15|-|LGR4|CD274|-|LRP1|MASP2|RPS6KA3|-|ARG2|
GO:0016877	ligase activity, forming carbon-sulfur bonds	molecular_function	0.020088	0.4594	5	1233	20	17822	ENSOARG00000010787,ENSOARG00000012921,ENSOARG00000006624,ENSOARG00000007614,ENSOARG00000013163	ACSS2|ACSM1|ACSS1|ACSL1|ACSM3|
GO:0060326	cell chemotaxis	biological_process	0.020124	0.4594	21	1233	191	17822	ENSOARG00000019070,ENSOARG00000018816,ENSOARG00000014723,ENSOARG00000013347,ENSOARG00000004787,ENSOARG00000007376,ENSOARG00000019783,ENSOARG00000016543,ENSOARG00000008645,ENSOARG00000014841,ENSOARG00000016668,ENSOARG00000016611,ENSOARG00000017057,ENSOARG00000008094,ENSOARG00000005022,ENSOARG00000014778,ENSOARG00000017490,ENSOARG00000005582,ENSOARG00000017732,ENSOARG00000014592,ENSOARG00000009241	PDGFRA|LBP|CXCL14|CHGA|SLIT2|TNFSF11|SCG2|CXCL9|CCL28|-|CXCL11|CXCL10|ARHGEF16|EPHB1|SMOC2|LYN|THBS4|C5|-|CXCL6|CCL8|
GO:0001738	morphogenesis of a polarized epithelium	biological_process	0.020159	0.4594	9	1233	49	17822	ENSOARG00000005665,ENSOARG00000001680,ENSOARG00000008598,ENSOARG00000014312,ENSOARG00000008653,ENSOARG00000017334,ENSOARG00000007850,ENSOARG00000010431,ENSOARG00000005833	PTK7|SFRP2|MKS1|AJAP1|FZD2|NKD1|ROR2|CPLANE1|ASTN2|
GO:0005791	rough endoplasmic reticulum	cellular_component	0.02017	0.4594	5	1233	22	17822	ENSOARG00000000910,ENSOARG00000017880,ENSOARG00000002176,ENSOARG00000007184,ENSOARG00000014227	HM13|CA4|DNAJC3|BCAP31|SUCO|
GO:0009263	deoxyribonucleotide biosynthetic process	biological_process	0.020193	0.4594	3	1233	8	17822	ENSOARG00000015333,ENSOARG00000009367,ENSOARG00000018548	-|TYMS|SHMT1|
GO:0007169	transmembrane receptor protein tyrosine kinase signaling pathway	biological_process	0.020196	0.4594	40	1233	364	17822	ENSOARG00000016739,ENSOARG00000014525,ENSOARG00000000851,ENSOARG00000014604,ENSOARG00000018898,ENSOARG00000015100,ENSOARG00000007903,ENSOARG00000014891,ENSOARG00000006735,ENSOARG00000010855,ENSOARG00000009085,ENSOARG00000006407,ENSOARG00000020509,ENSOARG00000007850,ENSOARG00000008075,ENSOARG00000005022,ENSOARG00000010080,ENSOARG00000003438,ENSOARG00000019087,ENSOARG00000020473,ENSOARG00000015737,…	ROBO1|AR|ADGRA2|IGFBP4|ANGPT4|ANGPT1|EPHB2|APLN|PIGR|KL|SESN3|EPHA5|ADIPOQ|ROR2|WNT4|SMOC2|SULF2|CDH3|EMILIN1|IRS1|DCN|FGF7|MYOF|NTRK2|NUP62|MMRN2|XDH|IGFBP5|COL4A5|IGF1|EPHB1|LYN|NDRG4|MST1R|GAREM1|EPHA3|EPHA4|EPHA10|PDGFRA|EFNB2|
GO:0006266	DNA ligation	biological_process	0.020317	0.46012	3	1233	8	17822	ENSOARG00000011565,ENSOARG00000014321,ENSOARG00000020254	LIG1|TOP2A|RAD51|
GO:0002020	protease binding	molecular_function	0.020337	0.46012	10	1233	66	17822	ENSOARG00000011179,ENSOARG00000009686,ENSOARG00000001508,ENSOARG00000004871,ENSOARG00000016476,ENSOARG00000016864,ENSOARG00000019329,ENSOARG00000006202,ENSOARG00000015144,ENSOARG00000019835	BRCA2|ADAMTS4|COL1A2|COL1A1|COL3A1|LONP2|FN1|CST3|SERPINA5|GSK3B|
GO:0035790	platelet-derived growth factor receptor-alpha signaling pathway	biological_process	0.020354	0.46012	2	1233	3	17822	ENSOARG00000019070,ENSOARG00000020509	PDGFRA|ADIPOQ|
GO:0010876	lipid localization	biological_process	0.020359	0.46012	27	1233	243	17822	ENSOARG00000007396,ENSOARG00000006004,ENSOARG00000002448,ENSOARG00000007339,ENSOARG00000013009,ENSOARG00000014199,ENSOARG00000004007,ENSOARG00000020509,ENSOARG00000010235,ENSOARG00000009438,ENSOARG00000018657,ENSOARG00000009488,ENSOARG00000003236,ENSOARG00000007935,ENSOARG00000007614,ENSOARG00000001269,ENSOARG00000001731,ENSOARG00000007376,ENSOARG00000004078,ENSOARG00000016452,ENSOARG00000009194,…	-|SCP2|ATP8B2|PLA2G12B|ATP8A2|PLIN2|LIPG|ADIPOQ|TMF1|APOE|-|-|RBP4|PLA2G4A|ACSL1|STAR|CIDEA|TNFSF11|STRA6|PPARG|ATP10A|-|DGAT2|FABP3|SPP1|LBP|MFSD2A|
GO:0019217	regulation of fatty acid metabolic process	biological_process	0.020396	0.46012	8	1233	48	17822	ENSOARG00000020473,ENSOARG00000007592,ENSOARG00000016864,ENSOARG00000019129,ENSOARG00000001603,ENSOARG00000006609,ENSOARG00000020509,ENSOARG00000004835	IRS1|PTGS2|LONP2|TRIB3|FABP3|INSIG1|ADIPOQ|BRCA1|
GO:0031497	chromatin assembly	biological_process	0.020411	0.46012	11	1233	90	17822	ENSOARG00000020057,ENSOARG00000009266,ENSOARG00000020077,ENSOARG00000004495,ENSOARG00000012567,ENSOARG00000008217,ENSOARG00000019189,ENSOARG00000020085,ENSOARG00000020071,ENSOARG00000009704,ENSOARG00000020063	-|-|HIST1H1T|HELLS|-|CENPP|HJURP|-|-|CHAF1A|HIST1H1D|
GO:0072087	renal vesicle development	biological_process	0.020419	0.46012	4	1233	16	17822	ENSOARG00000004241,ENSOARG00000008075,ENSOARG00000020812,ENSOARG00000004655	SMO|WNT4|PAX8|KIF26B|
GO:0044342	type B pancreatic cell proliferation	biological_process	0.020658	0.46488	3	1233	9	17822	ENSOARG00000019421,ENSOARG00000005456,ENSOARG00000014604	IGFBP5|BIRC5|IGFBP4|
GO:0035989	tendon development	biological_process	0.020913	0.4685	2	1233	3	17822	ENSOARG00000002129,ENSOARG00000018591	COL5A1|COL11A1|
GO:0060075	regulation of resting membrane potential	biological_process	0.020927	0.4685	2	1233	4	17822	ENSOARG00000005574,ENSOARG00000003401	KCNK6|KCNK1|
GO:0090189	regulation of branching involved in ureteric bud morphogenesis	biological_process	0.020965	0.4685	4	1233	18	17822	ENSOARG00000020812,ENSOARG00000019683,ENSOARG00000014908,ENSOARG00000004241	PAX8|WNT2B|LGR4|SMO|
GO:0016646	oxidoreductase activity, acting on the CH-NH group of donors, NAD or NADP as acceptor	molecular_function	0.020972	0.4685	4	1233	15	17822	ENSOARG00000006377,ENSOARG00000018580,ENSOARG00000012350,ENSOARG00000017754	ALDH1L1|AASS|-|PYCR1|
GO:0005657	replication fork	cellular_component	0.02098	0.4685	8	1233	46	17822	ENSOARG00000010629,ENSOARG00000011655,ENSOARG00000010697,ENSOARG00000017133,ENSOARG00000017039,ENSOARG00000013311,ENSOARG00000008530,ENSOARG00000020607	POLE|CHEK1|RFC3|PCNA|H2AFX|TONSL|UHRF1|POLE2|
GO:0051130	positive regulation of cellular component organization	biological_process	0.021004	0.4685	68	1233	700	17822	ENSOARG00000007332,ENSOARG00000008094,ENSOARG00000002035,ENSOARG00000004271,ENSOARG00000015152,ENSOARG00000011081,ENSOARG00000010126,ENSOARG00000005665,ENSOARG00000002096,ENSOARG00000017153,ENSOARG00000019083,ENSOARG00000010902,ENSOARG00000003804,ENSOARG00000020542,ENSOARG00000019884,ENSOARG00000008075,ENSOARG00000004835,ENSOARG00000006705,ENSOARG00000011260,ENSOARG00000007903,ENSOARG00000013009,…	LRP1|EPHB1|WARS|CLSTN3|TUB|-|LOXL2|PTK7|DZIP1|EPHA3|KIAA1324|RCC2|SEMA7A|CDC20|CNTN1|WNT4|BRCA1|CALCOCO2|MFGE8|EPHB2|ATP8A2|AR|TF|NTRK2|NUP62|TSPAN1|NUSAP1|PIEZO1|POC1A|GOLGA4|EMILIN1|MYB|ALOX15|GBP5|LYN|PHF19|IGF1|TGFB3|-|PLCG2|OBSL1|COL16A1|COL1A1|PPM1E|PAX8|GSK3B|NEK2|CD14|MERTK|NPHS1|PLK4|VPS35|APOE|AXIN2|MAP1B|ROBO1|MFF|ANGPT1|ISL1|FN1|AURKB|CXCL9|DPYSL3|DCN|FSCN1|GRID2|JDP2|PROM2|
GO:0008643	carbohydrate transport	biological_process	0.021013	0.4685	11	1233	74	17822	ENSOARG00000015856,ENSOARG00000005762,ENSOARG00000019129,ENSOARG00000011955,ENSOARG00000020509,ENSOARG00000017065,ENSOARG00000017431,ENSOARG00000003734,ENSOARG00000009442,ENSOARG00000018857,ENSOARG00000020473	IGF1|TMEM144|TRIB3|SLC5A1|ADIPOQ|SLC23A1|NFE2L2|SLC50A1|AQP3|SLC1A2|IRS1|
GO:0045785	positive regulation of cell adhesion	biological_process	0.021075	0.46927	19	1233	146	17822	ENSOARG00000007376,ENSOARG00000018194,ENSOARG00000004655,ENSOARG00000019835,ENSOARG00000013343,ENSOARG00000002608,ENSOARG00000019087,ENSOARG00000008645,ENSOARG00000008480,ENSOARG00000019332,ENSOARG00000008075,ENSOARG00000005022,ENSOARG00000008233,ENSOARG00000007009,ENSOARG00000011053,ENSOARG00000015100,ENSOARG00000001113,ENSOARG00000011081,ENSOARG00000020580	TNFSF11|ABI3BP|KIF26B|GSK3B|PIEZO1|CITED2|EMILIN1|CCL28|ALOX15|CCDC80|WNT4|SMOC2|ECM2|EPB41L4B|HAS2|ANGPT1|COL16A1|-|CHRD|
GO:0032059	bleb	cellular_component	0.02113	0.46987	2	1233	3	17822	ENSOARG00000004361,ENSOARG00000020797	ANLN|TPM1|
GO:0003140	determination of left/right asymmetry in lateral mesoderm	biological_process	0.021183	0.47044	2	1233	4	17822	ENSOARG00000004241,ENSOARG00000002608	SMO|CITED2|
GO:0016411	acylglycerol O-acyltransferase activity	molecular_function	0.021351	0.47292	3	1233	9	17822	ENSOARG00000003764,ENSOARG00000012189,ENSOARG00000000536	AGPAT2|DGAT2|AGPAT1|
GO:0000079	regulation of cyclin-dependent protein serine/threonine kinase activity	biological_process	0.021379	0.47292	7	1233	40	17822	ENSOARG00000017343,ENSOARG00000016625,ENSOARG00000012875,ENSOARG00000006180,ENSOARG00000009908,ENSOARG00000007721,ENSOARG00000018890	PLK1|CCNY|BLM|CCNE2|-|CKS2|CCNYL1|
GO:0090263	positive regulation of canonical Wnt receptor signaling pathway	biological_process	0.021394	0.47292	11	1233	70	17822	ENSOARG00000019811,ENSOARG00000004871,ENSOARG00000014713,ENSOARG00000010080,ENSOARG00000007850,ENSOARG00000003438,ENSOARG00000000237,ENSOARG00000014908,ENSOARG00000005665,ENSOARG00000001680,ENSOARG00000014558	RSPO1|COL1A1|ASPM|SULF2|ROR2|CDH3|DAAM2|LGR4|PTK7|SFRP2|LGR5|
GO:0006638	neutral lipid metabolic process	biological_process	0.021407	0.47292	10	1233	66	17822	ENSOARG00000017498,ENSOARG00000015271,ENSOARG00000002462,ENSOARG00000003815,ENSOARG00000016144,ENSOARG00000009438,ENSOARG00000012189,ENSOARG00000010969,ENSOARG00000006609,ENSOARG00000011235	PCK1|THRSP|GPAT4|AADAC|LPIN1|APOE|DGAT2|GPAM|INSIG1|-|
GO:0060411	cardiac septum morphogenesis	biological_process	0.021494	0.47421	9	1233	55	17822	ENSOARG00000008350,ENSOARG00000008653,ENSOARG00000016894,ENSOARG00000003592,ENSOARG00000002790,ENSOARG00000006614,ENSOARG00000004241,ENSOARG00000006249,ENSOARG00000002608	ISL1|FZD2|SEMA3C|LRP2|SLIT3|TBX5|SMO|TBX3|CITED2|
GO:0051259	protein oligomerization	biological_process	0.021529	0.47436	33	1233	319	17822	ENSOARG00000019087,ENSOARG00000010810,ENSOARG00000012880,ENSOARG00000013181,ENSOARG00000007376,ENSOARG00000020736,ENSOARG00000018548,ENSOARG00000020254,ENSOARG00000020554,ENSOARG00000014525,ENSOARG00000005333,ENSOARG00000009069,ENSOARG00000020509,ENSOARG00000009438,ENSOARG00000009544,ENSOARG00000007929,ENSOARG00000001508,ENSOARG00000004871,ENSOARG00000021078,ENSOARG00000004683,ENSOARG00000012593,…	EMILIN1|TRPS1|COL6A2|TMEM120B|TNFSF11|ECT2|SHMT1|RAD51|MFF|AR|-|ATL2|ADIPOQ|APOE|B4GALT1|GPX3|COL1A2|COL1A1|GCH1|PRND|KCNB1|CD79B|POLQ|SLC1A2|RASEF|SLC1A5|TRPA1|GNMT|GBP5|SLC1A1|BLM|C9|LRRC8C|
GO:0045185	maintenance of protein location	biological_process	0.021572	0.47436	13	1233	88	17822	ENSOARG00000020247,ENSOARG00000009604,ENSOARG00000001001,ENSOARG00000005491,ENSOARG00000020736,ENSOARG00000018102,ENSOARG00000006609,ENSOARG00000011466,ENSOARG00000021018,ENSOARG00000010902,ENSOARG00000005302,ENSOARG00000001102,ENSOARG00000002096	KNL1|NDC80|-|HK1|ECT2|RACGAP1|INSIG1|NEK2|FBN1|RCC2|DBN1|KIF2C|DZIP1|
GO:0015114	phosphate ion transmembrane transporter activity	molecular_function	0.021648	0.47436	3	1233	8	17822	ENSOARG00000013109,ENSOARG00000010882,ENSOARG00000007680	ANKH|SLC37A1|SLC34A2|
GO:0005501	retinoid binding	molecular_function	0.021662	0.47436	4	1233	16	17822	ENSOARG00000000794,ENSOARG00000003236,ENSOARG00000019217,ENSOARG00000015144	CRABP1|RBP4|UGT1A1|SERPINA5|
GO:0019840	isoprenoid binding	molecular_function	0.021662	0.47436	4	1233	16	17822	ENSOARG00000003236,ENSOARG00000019217,ENSOARG00000000794,ENSOARG00000015144	RBP4|UGT1A1|CRABP1|SERPINA5|
GO:0009996	negative regulation of cell fate specification	biological_process	0.021683	0.47436	2	1233	4	17822	ENSOARG00000013619,ENSOARG00000001680	DKK1|SFRP2|
GO:0003283	atrial septum development	biological_process	0.02172	0.47436	4	1233	15	17822	ENSOARG00000004241,ENSOARG00000006614,ENSOARG00000000537,ENSOARG00000008350	SMO|TBX5|ANK2|ISL1|
GO:0010596	negative regulation of endothelial cell migration	biological_process	0.021725	0.47436	7	1233	37	17822	ENSOARG00000016452,ENSOARG00000004787,ENSOARG00000015737,ENSOARG00000009438,ENSOARG00000010962,ENSOARG00000018898,ENSOARG00000000684	PPARG|SLIT2|DCN|APOE|ADAMTS9|ANGPT4|MMRN2|
GO:0030540	female genitalia development	biological_process	0.021809	0.4746	4	1233	14	17822	ENSOARG00000014425,ENSOARG00000003592,ENSOARG00000006249,ENSOARG00000004078	MERTK|LRP2|TBX3|STRA6|
GO:0031620	regulation of fever generation	biological_process	0.021821	0.4746	2	1233	4	17822	ENSOARG00000007592,ENSOARG00000007376	PTGS2|TNFSF11|
GO:0031622	positive regulation of fever generation	biological_process	0.021821	0.4746	2	1233	4	17822	ENSOARG00000007592,ENSOARG00000007376	PTGS2|TNFSF11|
GO:0006721	terpenoid metabolic process	biological_process	0.021859	0.47483	6	1233	32	17822	ENSOARG00000009090,ENSOARG00000020860,ENSOARG00000006989,ENSOARG00000003236,ENSOARG00000012705,ENSOARG00000000794	CYP1B1|ALDH1A2|RBP1|RBP4|ALDH1A1|CRABP1|
GO:0031594	neuromuscular junction	cellular_component	0.022071	0.47881	7	1233	35	17822	ENSOARG00000009378,ENSOARG00000001617,ENSOARG00000015807,ENSOARG00000012072,ENSOARG00000018187,ENSOARG00000010747,ENSOARG00000020185	PDZRN3|MYH10|UNC13A|UNC13B|COL4A5|SYP|DES|
GO:0045986	negative regulation of smooth muscle contraction	biological_process	0.022118	0.47922	2	1233	4	17822	ENSOARG00000009653,ENSOARG00000017486	RGS2|ADORA2B|
GO:0021987	cerebral cortex development	biological_process	0.022258	0.48163	12	1233	76	17822	ENSOARG00000011518,ENSOARG00000019835,ENSOARG00000008891,ENSOARG00000010669,ENSOARG00000014713,ENSOARG00000016476,ENSOARG00000004787,ENSOARG00000016116,ENSOARG00000015286,ENSOARG00000016739,ENSOARG00000003513,ENSOARG00000004241	PAX5|GSK3B|NTRK2|-|ASPM|COL3A1|SLIT2|KIF14|SEMA3A|ROBO1|MDK|SMO|
GO:0010975	regulation of neuron projection development	biological_process	0.022351	0.48209	28	1233	231	17822	ENSOARG00000012674,ENSOARG00000019329,ENSOARG00000005448,ENSOARG00000008891,ENSOARG00000004787,ENSOARG00000012758,ENSOARG00000015286,ENSOARG00000003804,ENSOARG00000018241,ENSOARG00000019884,ENSOARG00000000286,ENSOARG00000017153,ENSOARG00000005665,ENSOARG00000020270,ENSOARG00000003603,ENSOARG00000009438,ENSOARG00000009770,ENSOARG00000017308,ENSOARG00000014778,ENSOARG00000016739,ENSOARG00000011081,…	SLC39A12|FN1|EFNB2|NTRK2|SLIT2|TLX2|SEMA3A|SEMA7A|GRID2|CNTN1|GOLGA4|EPHA3|PTK7|EPHA4|DPYSL3|APOE|DPYSL2|KEL|LYN|ROBO1|-|ATP8A2|CHODL|SDC2|MAP1B|EPHB2|SFRP2|OBSL1|
GO:0048519	negative regulation of biological process	biological_process	0.022375	0.48209	250	1233	3018	17822	ENSOARG00000015286,ENSOARG00000007434,ENSOARG00000002449,ENSOARG00000008891,ENSOARG00000000423,ENSOARG00000016452,ENSOARG00000001031,ENSOARG00000009289,ENSOARG00000018613,ENSOARG00000008530,ENSOARG00000014901,ENSOARG00000005764,ENSOARG00000011041,ENSOARG00000017685,ENSOARG00000019087,ENSOARG00000000237,ENSOARG00000009349,ENSOARG00000005286,ENSOARG00000010080,ENSOARG00000015241,ENSOARG00000000486,…	SEMA3A|SUV39H2|SP5|NTRK2|BTN2A2|PPARG|MYD88|CKAP2|ALOX15B|UHRF1|MYB|-|ELL3|HPGDS|EMILIN1|DAAM2|KNTC1|AARS|SULF2|-|SRPX|TIMELESS|WNT4|BRCA1|ADIPOQ|HPN|NUPR1|PIF1|DNA2|C5|APLN|LZTS1|EPHB2|ANGPT4|MAD2L1|CHRD|AR|GEN1|WNK3|CXCL14|PDGFRA|DKK1|KCNB1|LRRC17|ADAMTS7|CCNF|ELF5|EPHA4|EPHA3|BAG3|ADRB1|BIRC5|RORA|ADGRF5|KIF14|CRYM|TICRR|CST3|CD274|NRK|MDK|LGR4|MMRN2|MOV10|GPR68|MECOM|LOXL2|COL3A1|HYPK|TSKU|AT…
GO:0042104	positive regulation of activated T cell proliferation	biological_process	0.022396	0.48209	4	1233	17	17822	ENSOARG00000018906,ENSOARG00000013918,ENSOARG00000015856,ENSOARG00000010969	HHLA2|IL12RB1|IGF1|GPAM|
GO:0046545	development of primary female sexual characteristics	biological_process	0.022428	0.48209	11	1233	74	17822	ENSOARG00000019070,ENSOARG00000004078,ENSOARG00000004787,ENSOARG00000008075,ENSOARG00000003592,ENSOARG00000002790,ENSOARG00000010741,ENSOARG00000014425,ENSOARG00000003184,ENSOARG00000006249,ENSOARG00000011179	PDGFRA|STRA6|SLIT2|WNT4|LRP2|SLIT3|FOXO3|MERTK|NUPR1|TBX3|BRCA2|
GO:0036294	cellular response to decreased oxygen levels	biological_process	0.022476	0.48209	9	1233	57	17822	ENSOARG00000009442,ENSOARG00000018898,ENSOARG00000017431,ENSOARG00000020816,ENSOARG00000014319,ENSOARG00000007592,ENSOARG00000018038,ENSOARG00000005722,ENSOARG00000007434	AQP3|ANGPT4|NFE2L2|RORA|DDAH1|PTGS2|P4HB|EPAS1|SUV39H2|
GO:0071456	cellular response to hypoxia	biological_process	0.022476	0.48209	9	1233	57	17822	ENSOARG00000009442,ENSOARG00000018898,ENSOARG00000017431,ENSOARG00000020816,ENSOARG00000014319,ENSOARG00000007592,ENSOARG00000018038,ENSOARG00000005722,ENSOARG00000007434	AQP3|ANGPT4|NFE2L2|RORA|DDAH1|PTGS2|P4HB|EPAS1|SUV39H2|
GO:0016942	insulin-like growth factor binding protein complex	cellular_component	0.022479	0.48209	2	1233	4	17822	ENSOARG00000015856,ENSOARG00000019421	IGF1|IGFBP5|
GO:0042572	retinol metabolic process	biological_process	0.022589	0.48383	4	1233	16	17822	ENSOARG00000012705,ENSOARG00000006989,ENSOARG00000003236,ENSOARG00000009090	ALDH1A1|RBP1|RBP4|CYP1B1|
GO:0006094	gluconeogenesis	biological_process	0.02278	0.48716	7	1233	41	17822	ENSOARG00000020509,ENSOARG00000004327,ENSOARG00000016775,ENSOARG00000011235,ENSOARG00000003236,ENSOARG00000017498,ENSOARG00000019237	ADIPOQ|GNMT|ATF4|-|RBP4|PCK1|PCK2|
GO:0006869	lipid transport	biological_process	0.022802	0.48716	24	1233	211	17822	ENSOARG00000006004,ENSOARG00000007396,ENSOARG00000013009,ENSOARG00000002448,ENSOARG00000007339,ENSOARG00000014199,ENSOARG00000004007,ENSOARG00000020509,ENSOARG00000010235,ENSOARG00000009438,ENSOARG00000001269,ENSOARG00000009488,ENSOARG00000018657,ENSOARG00000007935,ENSOARG00000007614,ENSOARG00000003236,ENSOARG00000007376,ENSOARG00000004078,ENSOARG00000002590,ENSOARG00000001603,ENSOARG00000018816,…	SCP2|-|ATP8A2|ATP8B2|PLA2G12B|PLIN2|LIPG|ADIPOQ|TMF1|APOE|STAR|-|-|PLA2G4A|ACSL1|RBP4|TNFSF11|STRA6|SPP1|FABP3|LBP|MFSD2A|ATP10A|-|
GO:0003321	positive regulation of blood pressure by epinephrine-norepinephrine	biological_process	0.022855	0.48766	2	1233	4	17822	ENSOARG00000013772,ENSOARG00000020797	ADRB1|TPM1|
GO:0003841	1-acylglycerol-3-phosphate O-acyltransferase activity	molecular_function	0.023066	0.49156	2	1233	4	17822	ENSOARG00000000536,ENSOARG00000003764	AGPAT1|AGPAT2|
GO:0042803	protein homodimerization activity	molecular_function	0.02327	0.49474	52	1233	529	17822	ENSOARG00000003888,ENSOARG00000004787,ENSOARG00000020736,ENSOARG00000003042,ENSOARG00000018980,ENSOARG00000019275,ENSOARG00000008854,ENSOARG00000018548,ENSOARG00000012189,ENSOARG00000017685,ENSOARG00000001731,ENSOARG00000010453,ENSOARG00000013298,ENSOARG00000002732,ENSOARG00000020509,ENSOARG00000008907,ENSOARG00000020727,ENSOARG00000013245,ENSOARG00000020981,ENSOARG00000006705,ENSOARG00000009438,…	TYR|SLIT2|ECT2|PON3|IDH1|BARD1|MIGA2|SHMT1|DGAT2|HPGDS|CIDEA|TPST1|OLFML2A|PANK3|ADIPOQ|TIMELESS|RBPMS2|DMRT2|SPPL2A|CALCOCO2|APOE|PSPH|MAD2L1|MFF|GEN1|CHKA|GCH1|PDGFRA|CD79B|HM13|CENPF|UGT1A1|TPD52|FBLN5|S100B|PTGS2|TTK|THRSP|ABCG2|IKZF2|GBP5|CRYM|GCA|FXR1|WARS|HNF4A|BLM|STK10|XDH|E2F8|TYRP1|TOP2A|
GO:0009221	pyrimidine deoxyribonucleotide biosynthetic process	biological_process	0.023274	0.49474	2	1233	4	17822	ENSOARG00000018548,ENSOARG00000009367	SHMT1|TYMS|
GO:0048585	negative regulation of response to stimulus	biological_process	0.023321	0.4951	82	1233	886	17822	ENSOARG00000019087,ENSOARG00000011041,ENSOARG00000008480,ENSOARG00000001731,ENSOARG00000015286,ENSOARG00000004787,ENSOARG00000013686,ENSOARG00000010272,ENSOARG00000016452,ENSOARG00000000423,ENSOARG00000002525,ENSOARG00000010671,ENSOARG00000007903,ENSOARG00000014891,ENSOARG00000005582,ENSOARG00000020580,ENSOARG00000014525,ENSOARG00000000851,ENSOARG00000007850,ENSOARG00000008075,ENSOARG00000004835,…	EMILIN1|ELL3|ALOX15|CIDEA|SEMA3A|SLIT2|NUP62|DUSP4|PPARG|BTN2A2|MAPK8IP1|LZTS1|EPHB2|APLN|C5|CHRD|AR|ADGRA2|ROR2|WNT4|BRCA1|SULF2|SLC35C1|INSIG1|ADIPOQ|EPHA4|DDAH1|RORA|NDRG4|TMBIM1|FBN1|DUSP6|POLQ|RASAL1|DKK1|SFRP2|LGR4|MMRN2|MECOM|ARG2|DLK1|IGFBP5|DCN|PTTG1IP|RBL1|GRID2|TSKU|IFIT1|COL3A1|ATAD5|PBK|DDIT4L|-|ISL1|NCOA7|TRIB1|NFE2L2|ROBO1|SFRP5|NKD1|AXIN2|APOE|VPS35|AUNIP|PTGS2|SCG2|RGS2|IFI6|LRP2…
GO:0008104	protein localization	biological_process	0.023416	0.49538	115	1233	1267	17822	ENSOARG00000004896,ENSOARG00000012461,ENSOARG00000004839,ENSOARG00000017343,ENSOARG00000011466,ENSOARG00000025180,ENSOARG00000007151,ENSOARG00000012527,ENSOARG00000005100,ENSOARG00000004871,ENSOARG00000011417,ENSOARG00000000537,ENSOARG00000019835,ENSOARG00000001001,ENSOARG00000020247,ENSOARG00000002050,ENSOARG00000009373,ENSOARG00000004241,ENSOARG00000012789,ENSOARG00000018641,ENSOARG00000002961,…	SYTL2|FBLN5|NAGPA|PLK1|NEK2|CD14|TTK|SFT2D2|NPHS1|COL1A1|FRMPD1|ANK2|GSK3B|-|KNL1|TGFB3|-|SMO|AUP1|-|-|OBSL1|IFT27|CDK1|GBP5|LYN|CMTM6|TOM1L1|MYH10|IGF1|AURKB|DHCR24|UGT8|EGR2|GRID2|DBN1|KIF2C|PTTG1IP|AP2S1|SEC16B|IFIT1|SEC61A1|-|ECT2|FN1|HK1|ITGA4|SSR3|BARD1|VPS29|TRAM1|SRP54|AP4E1|OLFM2|BCAP31|AURKA|MFF|ANGPT1|-|ASPM|RAMP2|PIGR|BUB1B|VPS35|NDC80|AXIN2|APOE|AKAP12|CENPF|DZIP1|RRBP1|RCC2|FBN1|ATP…
GO:0043114	regulation of vascular permeability	biological_process	0.023469	0.49538	4	1233	14	17822	ENSOARG00000003452,ENSOARG00000015100,ENSOARG00000014319,ENSOARG00000004787	RAMP2|ANGPT1|DDAH1|SLIT2|
GO:0043408	regulation of MAPK cascade	biological_process	0.023516	0.49538	44	1233	431	17822	ENSOARG00000008480,ENSOARG00000018896,ENSOARG00000019087,ENSOARG00000019329,ENSOARG00000001031,ENSOARG00000010272,ENSOARG00000013686,ENSOARG00000007376,ENSOARG00000014858,ENSOARG00000002525,ENSOARG00000000423,ENSOARG00000014604,ENSOARG00000015100,ENSOARG00000014525,ENSOARG00000016739,ENSOARG00000017759,ENSOARG00000007903,ENSOARG00000008183,ENSOARG00000009438,ENSOARG00000010855,ENSOARG00000020509,…	ALOX15|FZD5|EMILIN1|FN1|MYD88|DUSP4|NUP62|TNFSF11|PBK|MAPK8IP1|BTN2A2|IGFBP4|ANGPT1|AR|ROBO1|PAK3|EPHB2|TRIB1|APOE|KL|ADIPOQ|GADD45B|NDRG4|GAREM1|MST1R|RGS2|SEMA7A|EPHA4|RELL1|HTR2C|PDGFRA|DKK1|DUSP6|FBLN1|MECOM|NRK|XDH|FOXM1|FAM83D|SFRP2|IGF1|IQGAP3|LYN|EPHB1|
GO:0044262	cellular carbohydrate metabolic process	biological_process	0.02353	0.49538	22	1233	185	17822	ENSOARG00000020473,ENSOARG00000005886,ENSOARG00000009544,ENSOARG00000020816,ENSOARG00000011235,ENSOARG00000005335,ENSOARG00000009321,ENSOARG00000005491,ENSOARG00000019835,ENSOARG00000002223,ENSOARG00000005406,ENSOARG00000017498,ENSOARG00000014604,ENSOARG00000020509,ENSOARG00000004327,ENSOARG00000009600,ENSOARG00000008997,ENSOARG00000002035,ENSOARG00000010659,ENSOARG00000019421,ENSOARG00000015856,…	IRS1|PFKFB1|B4GALT1|RORA|-|PGD|MTMR7|HK1|GSK3B|MYOF|HKDC1|PCK1|IGFBP4|ADIPOQ|GNMT|GALK1|PYGM|WARS|TFF3|IGFBP5|IGF1|LALBA|
GO:0061181	regulation of chondrocyte development	biological_process	0.023567	0.49538	2	1233	4	17822	ENSOARG00000019663,ENSOARG00000015486	PTHLH|AXIN2|
GO:0061054	dermatome development	biological_process	0.023598	0.49538	2	1233	4	17822	ENSOARG00000008075,ENSOARG00000001680	WNT4|SFRP2|
GO:0061183	regulation of dermatome development	biological_process	0.023598	0.49538	2	1233	4	17822	ENSOARG00000008075,ENSOARG00000001680	WNT4|SFRP2|
GO:0085029	extracellular matrix assembly	biological_process	0.023606	0.49538	4	1233	16	17822	ENSOARG00000019087,ENSOARG00000012461,ENSOARG00000000317,ENSOARG00000018796	EMILIN1|FBLN5|LOX|THSD4|
GO:0051276	chromosome organization	biological_process	0.023611	0.49538	66	1233	699	17822	ENSOARG00000008350,ENSOARG00000006321,ENSOARG00000013908,ENSOARG00000012567,ENSOARG00000008217,ENSOARG00000003186,ENSOARG00000001102,ENSOARG00000001796,ENSOARG00000004016,ENSOARG00000019052,ENSOARG00000015777,ENSOARG00000015076,ENSOARG00000009604,ENSOARG00000015486,ENSOARG00000005211,ENSOARG00000019189,ENSOARG00000018369,ENSOARG00000011518,ENSOARG00000014305,ENSOARG00000009207,ENSOARG00000012917,…	ISL1|CENPK|NCAPH|-|CENPP|CENPT|KIF2C|JDP2|NCAPG|AURKB|ACTR8|SMG6|NDC80|AXIN2|FANCD2|HJURP|AURKA|PAX5|BUB1|-|RECQL4|ZWINT|CENPW|NEK2|RAD54L|ATAD2|ESPL1|PLK1|-|PHF19|HIST1H1T|HELLS|CCNA2|CHEK1|CDK1|CENPH|NUSAP1|NUP62|SUV39H2|-|-|HIST1H1D|KIFC1|CENPN|MYB|UHRF1|SMARCA1|SMARCD3|BRCA1|DNA2|RAD51|CDCA8|KIF22|PIF1|-|CDC20|CCNE2|CHAF1A|-|KIF14|KIF18A|LOXL2|SMC2|TOP2A|BRCA2|-|
GO:0051414	response to cortisol stimulus	biological_process	0.023627	0.49538	2	1233	3	17822	ENSOARG00000004787,ENSOARG00000002790	SLIT2|SLIT3|
GO:0032507	maintenance of protein location in cell	biological_process	0.02366	0.49545	12	1233	80	17822	ENSOARG00000002096,ENSOARG00000010902,ENSOARG00000005302,ENSOARG00000001102,ENSOARG00000011466,ENSOARG00000006609,ENSOARG00000018102,ENSOARG00000020247,ENSOARG00000001001,ENSOARG00000009604,ENSOARG00000020736,ENSOARG00000005491	DZIP1|RCC2|DBN1|KIF2C|NEK2|INSIG1|RACGAP1|KNL1|-|NDC80|ECT2|HK1|
GO:0005314	high-affinity glutamate transmembrane transporter activity	molecular_function	0.023787	0.49564	2	1233	3	17822	ENSOARG00000013399,ENSOARG00000018857	SLC1A1|SLC1A2|
GO:0015501	glutamate:sodium symporter activity	molecular_function	0.023787	0.49564	2	1233	3	17822	ENSOARG00000013399,ENSOARG00000018857	SLC1A1|SLC1A2|
GO:0070777	D-aspartate transport	biological_process	0.023787	0.49564	2	1233	3	17822	ENSOARG00000013399,ENSOARG00000018857	SLC1A1|SLC1A2|
GO:0070779	D-aspartate import	biological_process	0.023787	0.49564	2	1233	3	17822	ENSOARG00000013399,ENSOARG00000018857	SLC1A1|SLC1A2|
GO:0040013	negative regulation of locomotion	biological_process	0.023837	0.49564	23	1233	192	17822	ENSOARG00000019421,ENSOARG00000009438,ENSOARG00000020509,ENSOARG00000008075,ENSOARG00000011660,ENSOARG00000016739,ENSOARG00000010741,ENSOARG00000020580,ENSOARG00000000684,ENSOARG00000018898,ENSOARG00000008183,ENSOARG00000001680,ENSOARG00000005582,ENSOARG00000009090,ENSOARG00000016452,ENSOARG00000019404,ENSOARG00000015286,ENSOARG00000004787,ENSOARG00000016476,ENSOARG00000010962,ENSOARG00000006614,…	IGFBP5|APOE|ADIPOQ|WNT4|RECK|ROBO1|FOXO3|CHRD|MMRN2|ANGPT4|TRIB1|SFRP2|C5|CYP1B1|PPARG|FBLN1|SEMA3A|SLIT2|COL3A1|ADAMTS9|TBX5|NDRG4|DCN|
GO:0031649	heat generation	biological_process	0.023845	0.49564	3	1233	11	17822	ENSOARG00000013772,ENSOARG00000007376,ENSOARG00000007592	ADRB1|TNFSF11|PTGS2|
GO:0032153	cell division site	cellular_component	0.023931	0.49602	6	1233	30	17822	ENSOARG00000018102,ENSOARG00000015826,ENSOARG00000015873,ENSOARG00000004361,ENSOARG00000001617,ENSOARG00000020736	RACGAP1|MASTL|KIF20A|ANLN|MYH10|ECT2|
GO:0032155	cell division site part	cellular_component	0.023931	0.49602	6	1233	30	17822	ENSOARG00000015873,ENSOARG00000004361,ENSOARG00000001617,ENSOARG00000020736,ENSOARG00000015826,ENSOARG00000018102	KIF20A|ANLN|MYH10|ECT2|MASTL|RACGAP1|
GO:2001013	epithelial cell proliferation involved in renal tubule morphogenesis	biological_process	0.023952	0.49602	2	1233	3	17822	ENSOARG00000014558,ENSOARG00000014908	LGR5|LGR4|
GO:0030550	acetylcholine receptor inhibitor activity	molecular_function	0.024105	0.49799	2	1233	4	17822	ENSOARG00000009330,ENSOARG00000001649	LYPD6|LYNX1|
GO:0016324	apical plasma membrane	cellular_component	0.024106	0.49799	18	1233	139	17822	ENSOARG00000005551,ENSOARG00000004709,ENSOARG00000017065,ENSOARG00000008456,ENSOARG00000017880,ENSOARG00000013861,ENSOARG00000003714,ENSOARG00000007959,ENSOARG00000019673,ENSOARG00000007680,ENSOARG00000004214,ENSOARG00000013399,ENSOARG00000014581,ENSOARG00000015127,ENSOARG00000003592,ENSOARG00000003836,ENSOARG00000020471,ENSOARG00000019329	OCLN|FXYD1|SLC23A1|TF|CA4|MPDZ|ENPEP|SPTBN2|UPK1B|SLC34A2|FOLR1|SLC1A1|TCIRG1|SLC22A5|LRP2|SLC9A1|SLC2A1|FN1|
GO:0006935	chemotaxis	biological_process	0.024241	0.49955	37	1233	358	17822	ENSOARG00000007376,ENSOARG00000004787,ENSOARG00000015286,ENSOARG00000021001,ENSOARG00000008350,ENSOARG00000016543,ENSOARG00000004489,ENSOARG00000014841,ENSOARG00000006407,ENSOARG00000005022,ENSOARG00000016611,ENSOARG00000005582,ENSOARG00000007903,ENSOARG00000014592,ENSOARG00000009241,ENSOARG00000000851,ENSOARG00000016739,ENSOARG00000015100,ENSOARG00000016894,ENSOARG00000019070,ENSOARG00000018816,…	TNFSF11|SLIT2|SEMA3A|FGF7|ISL1|CXCL9|EGR2|-|EPHA5|SMOC2|CXCL10|C5|EPHB2|CXCL6|CCL8|ADGRA2|ROBO1|ANGPT1|SEMA3C|PDGFRA|LBP|CHGA|EFNB2|CXCL14|CCL28|SCG2|CXCL11|EPHA4|ARHGEF16|EPHB1|LYN|MYH10|DPYSL2|-|THBS4|SLIT3|NFASC|
GO:0042330	taxis	biological_process	0.024241	0.49955	37	1233	358	17822	ENSOARG00000015100,ENSOARG00000016739,ENSOARG00000000851,ENSOARG00000009241,ENSOARG00000014592,ENSOARG00000007903,ENSOARG00000005582,ENSOARG00000016611,ENSOARG00000005022,ENSOARG00000006407,ENSOARG00000014841,ENSOARG00000004489,ENSOARG00000016543,ENSOARG00000021001,ENSOARG00000008350,ENSOARG00000015286,ENSOARG00000004787,ENSOARG00000007376,ENSOARG00000002978,ENSOARG00000002790,ENSOARG00000017490,…	ANGPT1|ROBO1|ADGRA2|CCL8|CXCL6|EPHB2|C5|CXCL10|SMOC2|EPHA5|-|EGR2|CXCL9|FGF7|ISL1|SEMA3A|SLIT2|TNFSF11|NFASC|SLIT3|THBS4|-|DPYSL2|MYH10|LYN|EPHB1|ARHGEF16|EPHA4|CXCL11|SCG2|CCL28|CHGA|EFNB2|CXCL14|PDGFRA|LBP|SEMA3C|
GO:0005315	inorganic phosphate transmembrane transporter activity	molecular_function	0.024375	0.50171	2	1233	3	17822	ENSOARG00000003451,ENSOARG00000013109	SLC20A2|ANKH|
GO:0045777	positive regulation of blood pressure	biological_process	0.024473	0.50311	3	1233	10	17822	ENSOARG00000018568,ENSOARG00000020797,ENSOARG00000013772	GRIP2|TPM1|ADRB1|
GO:2001106	regulation of Rho guanyl-nucleotide exchange factor activity	biological_process	0.024545	0.50398	2	1233	3	17822	ENSOARG00000020270,ENSOARG00000020903	EPHA4|CCPG1|
GO:0005527	macrolide binding	molecular_function	0.024714	0.50622	2	1233	4	17822	ENSOARG00000017667,ENSOARG00000012272	FKBP10|FKBP5|
GO:0005528	FK506 binding	molecular_function	0.024714	0.50622	2	1233	4	17822	ENSOARG00000017667,ENSOARG00000012272	FKBP10|FKBP5|
GO:0043620	regulation of DNA-dependent transcription in response to stress	biological_process	0.024822	0.50753	5	1233	24	17822	ENSOARG00000017431,ENSOARG00000003029,ENSOARG00000005722,ENSOARG00000016775,ENSOARG00000011655	NFE2L2|BAG3|EPAS1|ATF4|CHEK1|
GO:0007528	neuromuscular junction development	biological_process	0.024838	0.50753	6	1233	28	17822	ENSOARG00000018630,ENSOARG00000005941,ENSOARG00000009378,ENSOARG00000015807,ENSOARG00000012072,ENSOARG00000018187	RER1|TNC|PDZRN3|UNC13A|UNC13B|COL4A5|
GO:1901978	positive regulation of cell cycle checkpoint	biological_process	0.024948	0.50917	3	1233	9	17822	ENSOARG00000015665,ENSOARG00000016702,ENSOARG00000009604	MAD2L1|GEN1|NDC80|
GO:0021554	optic nerve development	biological_process	0.024993	0.50945	3	1233	8	17822	ENSOARG00000008537,ENSOARG00000007903,ENSOARG00000008094	NAV2|EPHB2|EPHB1|
GO:0007423	sensory organ development	biological_process	0.025093	0.50977	40	1233	384	17822	ENSOARG00000009090,ENSOARG00000014723,ENSOARG00000020860,ENSOARG00000019070,ENSOARG00000020812,ENSOARG00000004078,ENSOARG00000014425,ENSOARG00000021018,ENSOARG00000003236,ENSOARG00000005665,ENSOARG00000010549,ENSOARG00000018337,ENSOARG00000008389,ENSOARG00000001617,ENSOARG00000006939,ENSOARG00000008094,ENSOARG00000009911,ENSOARG00000018591,ENSOARG00000018994,ENSOARG00000019240,ENSOARG00000015152,…	CYP1B1|CXCL14|ALDH1A2|PDGFRA|PAX8|STRA6|MERTK|FBN1|RBP4|PTK7|LRIG1|CPAMD8|ITGA8|MYH10|TENM3|EPHB1|PROM1|COL11A1|IFT27|NRL|TUB|KERA|FZD2|TSKU|NTRK2|BFSP1|LRIG3|COL5A2|FZD5|LIN7A|COL5A1|LGR5|CITED2|ROR2|SMARCD3|INSIG1|BNC2|ATP8A2|MKS1|EPHB2|
GO:0015149	hexose transmembrane transporter activity	molecular_function	0.025101	0.50977	3	1233	9	17822	ENSOARG00000020471,ENSOARG00000007831,ENSOARG00000011955	SLC2A1|SLC2A9|SLC5A1|
GO:0002062	chondrocyte differentiation	biological_process	0.025104	0.50977	11	1233	73	17822	ENSOARG00000011824,ENSOARG00000019663,ENSOARG00000001680,ENSOARG00000010126,ENSOARG00000010080,ENSOARG00000018591,ENSOARG00000006078,ENSOARG00000006352,ENSOARG00000015486,ENSOARG00000019683,ENSOARG00000000333	SERPINH1|PTHLH|SFRP2|LOXL2|SULF2|COL11A1|COL27A1|POC1A|AXIN2|WNT2B|ADAMTS7|
GO:0010656	negative regulation of muscle cell apoptotic process	biological_process	0.025129	0.50977	4	1233	17	17822	ENSOARG00000003029,ENSOARG00000015856,ENSOARG00000020812,ENSOARG00000001680	BAG3|IGF1|PAX8|SFRP2|
GO:0016042	lipid catabolic process	biological_process	0.025309	0.51281	22	1233	190	17822	ENSOARG00000020473,ENSOARG00000000794,ENSOARG00000003815,ENSOARG00000007935,ENSOARG00000009488,ENSOARG00000003304,ENSOARG00000005444,ENSOARG00000001731,ENSOARG00000020562,ENSOARG00000011709,ENSOARG00000016864,ENSOARG00000016144,ENSOARG00000002590,ENSOARG00000009090,ENSOARG00000009381,ENSOARG00000018980,ENSOARG00000005679,ENSOARG00000008988,ENSOARG00000007339,ENSOARG00000020509,ENSOARG00000009438,…	IRS1|CRABP1|AADAC|PLA2G4A|-|PLCH1|CEL|CIDEA|LIPH|PLIN1|LONP2|LPIN1|SPP1|CYP1B1|-|IDH1|PAFAH2|PLCG2|PLA2G12B|ADIPOQ|APOE|PLCL1|
GO:0042149	cellular response to glucose starvation	biological_process	0.025469	0.51543	5	1233	25	17822	ENSOARG00000004686,ENSOARG00000009085,ENSOARG00000017431,ENSOARG00000016775,ENSOARG00000020471	ASNS|SESN3|NFE2L2|ATF4|SLC2A1|
GO:2001206	positive regulation of osteoclast development	biological_process	0.025559	0.51663	2	1233	4	17822	ENSOARG00000011642,ENSOARG00000007376	GPR68|TNFSF11|
GO:0006952	defense response	biological_process	0.025626	0.51737	67	1233	779	17822	ENSOARG00000010283,ENSOARG00000017431,ENSOARG00000005557,ENSOARG00000015518,ENSOARG00000009438,ENSOARG00000012532,ENSOARG00000009847,ENSOARG00000013421,ENSOARG00000010235,ENSOARG00000005211,ENSOARG00000014815,ENSOARG00000016543,ENSOARG00000017909,ENSOARG00000008350,ENSOARG00000015177,ENSOARG00000002881,ENSOARG00000014858,ENSOARG00000006376,ENSOARG00000017732,ENSOARG00000014778,ENSOARG00000015297,…	MX1|NFE2L2|PLSCR1|VPS35|APOE|DNASE1L3|-|IFI44L|TMF1|FANCD2|IFIT5|CXCL9|-|ISL1|IFIT1|-|PBK|LY96|-|LYN|GBP5|IL12RB1|B4GALT1|CD14|CXCL11|PTGS2|ADORA2B|HTR2C|MX2|CHGA|GCH1|LPO|COCH|CXCL6|CCL8|NUPR1|C5|-|CXCL10|CALCOCO2|-|-|ADIPOQ|UNC13B|S100A12|-|DAPK1|LCN2|MYD88|TNFSF11|PPARG|LGR4|-|PENK|MDK|CST3|-|-|ARG2|MASP2|RPS6KA3|RORA|SEMA7A|BAC5|GPAM|LBP|ISG15|
GO:0042659	regulation of cell fate specification	biological_process	0.025686	0.51796	3	1233	9	17822	ENSOARG00000014525,ENSOARG00000013619,ENSOARG00000001680	AR|DKK1|SFRP2|
GO:0060323	head morphogenesis	biological_process	0.025761	0.51885	6	1233	30	17822	ENSOARG00000004871,ENSOARG00000002050,ENSOARG00000004078,ENSOARG00000011051,ENSOARG00000018035,ENSOARG00000019070	COL1A1|TGFB3|STRA6|CRISPLD2|MMP2|PDGFRA|
GO:0004714	transmembrane receptor protein tyrosine kinase activity	molecular_function	0.025861	0.5195	9	1233	49	17822	ENSOARG00000020270,ENSOARG00000007903,ENSOARG00000017153,ENSOARG00000011352,ENSOARG00000008094,ENSOARG00000006407,ENSOARG00000008891,ENSOARG00000019848,ENSOARG00000019070	EPHA4|EPHB2|EPHA3|MST1R|EPHB1|EPHA5|NTRK2|EPHA10|PDGFRA|
GO:0097100	supercoiled DNA binding	molecular_function	0.025882	0.5195	2	1233	6	17822	ENSOARG00000015241,ENSOARG00000015382	-|-|
GO:0019318	hexose metabolic process	biological_process	0.025886	0.5195	20	1233	175	17822	ENSOARG00000010659,ENSOARG00000019421,ENSOARG00000015856,ENSOARG00000020509,ENSOARG00000004327,ENSOARG00000009600,ENSOARG00000005406,ENSOARG00000017498,ENSOARG00000014604,ENSOARG00000019237,ENSOARG00000000484,ENSOARG00000005491,ENSOARG00000016775,ENSOARG00000011235,ENSOARG00000005335,ENSOARG00000005886,ENSOARG00000009544,ENSOARG00000020816,ENSOARG00000020473,ENSOARG00000003236	TFF3|IGFBP5|IGF1|ADIPOQ|GNMT|GALK1|HKDC1|PCK1|IGFBP4|PCK2|ALDOC|HK1|ATF4|-|PGD|PFKFB1|B4GALT1|RORA|IRS1|RBP4|
GO:0030177	positive regulation of Wnt receptor signaling pathway	biological_process	0.026007	0.52131	13	1233	90	17822	ENSOARG00000017334,ENSOARG00000007850,ENSOARG00000010080,ENSOARG00000014713,ENSOARG00000004871,ENSOARG00000007132,ENSOARG00000019811,ENSOARG00000014558,ENSOARG00000001680,ENSOARG00000005665,ENSOARG00000000237,ENSOARG00000014908,ENSOARG00000003438	NKD1|ROR2|SULF2|ASPM|COL1A1|DEPDC1B|RSPO1|LGR5|SFRP2|PTK7|DAAM2|LGR4|CDH3|
GO:0036315	cellular response to sterol	biological_process	0.026067	0.52189	3	1233	8	17822	ENSOARG00000020816,ENSOARG00000006609,ENSOARG00000004241	RORA|INSIG1|SMO|
GO:0015291	secondary active transmembrane transporter activity	molecular_function	0.026211	0.52234	17	1233	126	17822	ENSOARG00000010882,ENSOARG00000016979,ENSOARG00000020004,ENSOARG00000012969,ENSOARG00000008663,ENSOARG00000001399,ENSOARG00000003836,ENSOARG00000011955,ENSOARG00000020169,ENSOARG00000003451,ENSOARG00000018857,ENSOARG00000010784,ENSOARG00000017065,ENSOARG00000000739,ENSOARG00000007680,ENSOARG00000013399,ENSOARG00000013109	SLC37A1|-|SLC1A4|SLC24A4|SLC36A1|SLC24A3|SLC9A1|SLC5A1|MFSD2A|SLC20A2|SLC1A2|SLC1A5|SLC23A1|-|SLC34A2|SLC1A1|ANKH|
GO:0031175	neuron projection development	biological_process	0.026212	0.52234	53	1233	505	17822	ENSOARG00000005188,ENSOARG00000007903,ENSOARG00000017759,ENSOARG00000005941,ENSOARG00000018369,ENSOARG00000016739,ENSOARG00000013009,ENSOARG00000013859,ENSOARG00000006407,ENSOARG00000017308,ENSOARG00000007257,ENSOARG00000009306,ENSOARG00000011545,ENSOARG00000009438,ENSOARG00000004214,ENSOARG00000000286,ENSOARG00000005764,ENSOARG00000004489,ENSOARG00000018205,ENSOARG00000003603,ENSOARG00000018241,…	MAP1B|EPHB2|PAK3|TNC|AURKA|ROBO1|ATP8A2|CTNND2|EPHA5|KEL|COL25A1|DOCK7|ADGRF1|APOE|FOLR1|GOLGA4|-|EGR2|UGT8|DPYSL3|GRID2|NTRK2|SLIT2|SEMA3A|TSKU|SLC39A12|ISL1|FN1|SFRP2|OBSL1|TRIM46|CHODL|-|SDC2|NFASC|NTNG1|SLIT3|EPHB1|LYN|MYH10|DPYSL2|EPHA3|PTK7|EPHA4|SEMA7A|NEFH|CNTN1|BICDL1|TLX2|SEMA3C|EFNB2|CDH11|GSK3B|
GO:0043069	negative regulation of programmed cell death	biological_process	0.026221	0.52234	45	1233	463	17822	ENSOARG00000005286,ENSOARG00000019052,ENSOARG00000002608,ENSOARG00000008350,ENSOARG00000019275,ENSOARG00000008706,ENSOARG00000008891,ENSOARG00000011175,ENSOARG00000013686,ENSOARG00000018369,ENSOARG00000015665,ENSOARG00000017431,ENSOARG00000018898,ENSOARG00000015100,ENSOARG00000004689,ENSOARG00000004686,ENSOARG00000003452,ENSOARG00000010235,ENSOARG00000014425,ENSOARG00000005456,ENSOARG00000003029,…	AARS|AURKB|CITED2|ISL1|BARD1|DAPK1|NTRK2|HYPK|NUP62|AURKA|MAD2L1|NFE2L2|ANGPT4|ANGPT1|HPN|ASNS|RAMP2|TMF1|MERTK|BIRC5|BAG3|SCG2|TBX3|PLK1|PTGS2|PAX8|WNK3|GPAM|ZNF268|GSK3B|PIM1|MECOM|CDK1|SMO|SFRP2|ALB|MDK|ANGPTL4|SLC25A4|PLCG2|HELLS|DNAJC3|IGF1|RETREG1|KIF14|
GO:0086006	voltage-gated sodium channel activity involved in regulation of cardiac muscle cell action potential	molecular_function	0.026242	0.52234	2	1233	4	17822	ENSOARG00000008262,ENSOARG00000008147	SCN2B|SCN4B|
GO:0032501	multicellular organismal process	biological_process	0.026244	0.52234	382	1233	4919	17822	ENSOARG00000009090,ENSOARG00000020009,ENSOARG00000010969,ENSOARG00000001508,ENSOARG00000018630,ENSOARG00000003977,ENSOARG00000007233,ENSOARG00000014232,ENSOARG00000012758,ENSOARG00000005161,ENSOARG00000021018,ENSOARG00000001432,ENSOARG00000019884,ENSOARG00000014319,ENSOARG00000008368,ENSOARG00000019421,ENSOARG00000006003,ENSOARG00000018187,ENSOARG00000008094,ENSOARG00000018591,ENSOARG00000006178,…	CYP1B1|POLQ|GPAM|COL1A2|RER1|IGSF10|ISG15|SERPINF1|TLX2|DNAH1|FBN1|NDRG4|CNTN1|DDAH1|CENPF|IGFBP5|IQGAP3|COL4A5|EPHB1|COL11A1|FAM20C|ARG2|WARS|RETREG1|GRIN2A|HOXC5|RECK|THBS4|PENK|-|BRCA2|SFRP2|CEP55|FGF7|CPLANE1|FZD2|CDH3|CIDEA|FZD5|COL5A2|GOLGA4|MMP2|SUCO|CXCL10|-|RNF213|LTB|COL27A1|INSIG1|SMARCD3|SMARCA1|DMRT2|ANLN|ADGRA2|ATP8A2|H2AFX|SLMAP|SCN4B|CCL8|PAX8|MFSD2A|CHGA|ANK2|GSK3B|ACO1|SRA1|RGS2…
GO:0031098	stress-activated protein kinase signaling cascade	biological_process	0.026331	0.52317	20	1233	167	17822	ENSOARG00000018896,ENSOARG00000005100,ENSOARG00000017961,ENSOARG00000009733,ENSOARG00000020270,ENSOARG00000001031,ENSOARG00000013619,ENSOARG00000002525,ENSOARG00000014858,ENSOARG00000007376,ENSOARG00000000899,ENSOARG00000001680,ENSOARG00000008183,ENSOARG00000000776,ENSOARG00000010953,ENSOARG00000011054,ENSOARG00000013671,ENSOARG00000008094,ENSOARG00000014778,ENSOARG00000007850	FZD5|NPHS1|HACD3|RELL1|EPHA4|MYD88|DKK1|MAPK8IP1|PBK|TNFSF11|MECOM|SFRP2|TRIB1|NRK|XDH|FOXM1|GADD45B|EPHB1|LYN|ROR2|
GO:0034599	cellular response to oxidative stress	biological_process	0.026347	0.52317	17	1233	139	17822	ENSOARG00000005722,ENSOARG00000005211,ENSOARG00000020797,ENSOARG00000007878,ENSOARG00000011541,ENSOARG00000010741,ENSOARG00000017431,ENSOARG00000007929,ENSOARG00000016775,ENSOARG00000021078,ENSOARG00000020736,ENSOARG00000019070,ENSOARG00000018038,ENSOARG00000017754,ENSOARG00000008706,ENSOARG00000009090,ENSOARG00000012461	EPAS1|FANCD2|TPM1|NCOA7|MELK|FOXO3|NFE2L2|GPX3|ATF4|GCH1|ECT2|PDGFRA|P4HB|PYCR1|DAPK1|CYP1B1|FBLN5|
GO:0030100	regulation of endocytosis	biological_process	0.026402	0.52363	17	1233	131	17822	ENSOARG00000009438,ENSOARG00000019811,ENSOARG00000007332,ENSOARG00000020509,ENSOARG00000008456,ENSOARG00000015100,ENSOARG00000015152,ENSOARG00000008988,ENSOARG00000011260,ENSOARG00000002960,ENSOARG00000013619,ENSOARG00000002199,ENSOARG00000008480,ENSOARG00000014100,ENSOARG00000025180,ENSOARG00000014425,ENSOARG00000017153	APOE|RSPO1|LRP1|ADIPOQ|TF|ANGPT1|TUB|PLCG2|MFGE8|STON2|DKK1|TSPAN1|ALOX15|PROM2|CD14|MERTK|EPHA3|
GO:0090287	regulation of cellular response to growth factor stimulus	biological_process	0.026562	0.52525	17	1233	134	17822	ENSOARG00000004787,ENSOARG00000002223,ENSOARG00000015737,ENSOARG00000002608,ENSOARG00000019087,ENSOARG00000001731,ENSOARG00000021018,ENSOARG00000010080,ENSOARG00000005022,ENSOARG00000008075,ENSOARG00000004214,ENSOARG00000008389,ENSOARG00000010953,ENSOARG00000014891,ENSOARG00000000684,ENSOARG00000000851,ENSOARG00000016739	SLIT2|MYOF|DCN|CITED2|EMILIN1|CIDEA|FBN1|SULF2|SMOC2|WNT4|FOLR1|ITGA8|XDH|APLN|MMRN2|ADGRA2|ROBO1|
GO:0001755	neural crest cell migration	biological_process	0.026585	0.52525	6	1233	30	17822	ENSOARG00000004214,ENSOARG00000008350,ENSOARG00000019329,ENSOARG00000016894,ENSOARG00000015286,ENSOARG00000004241	FOLR1|ISL1|FN1|SEMA3C|SEMA3A|SMO|
GO:0021602	cranial nerve morphogenesis	biological_process	0.026586	0.52525	5	1233	23	17822	ENSOARG00000007903,ENSOARG00000008094,ENSOARG00000002608,ENSOARG00000015286,ENSOARG00000004489	EPHB2|EPHB1|CITED2|SEMA3A|EGR2|
GO:0090209	negative regulation of triglyceride metabolic process	biological_process	0.026608	0.52525	2	1233	5	17822	ENSOARG00000011235,ENSOARG00000009438	-|APOE|
GO:0033314	mitotic DNA replication checkpoint	biological_process	0.026749	0.52742	2	1233	4	17822	ENSOARG00000011578,ENSOARG00000019542	TICRR|CLSPN|
GO:0008305	integrin complex	cellular_component	0.026824	0.52828	6	1233	28	17822	ENSOARG00000016867,ENSOARG00000008389,ENSOARG00000018483,ENSOARG00000008370,ENSOARG00000019087,ENSOARG00000009764	ITGA4|ITGA8|ITGA11|GPATCH8|EMILIN1|ITGB4|
GO:0070372	regulation of ERK1 and ERK2 cascade	biological_process	0.027019	0.53143	19	1233	160	17822	ENSOARG00000015100,ENSOARG00000000644,ENSOARG00000007903,ENSOARG00000014778,ENSOARG00000020509,ENSOARG00000008094,ENSOARG00000008480,ENSOARG00000001432,ENSOARG00000006054,ENSOARG00000003804,ENSOARG00000019087,ENSOARG00000017383,ENSOARG00000019329,ENSOARG00000019070,ENSOARG00000010272,ENSOARG00000007376,ENSOARG00000015628,ENSOARG00000000423,ENSOARG00000019404	ANGPT1|FAM83D|EPHB2|LYN|ADIPOQ|EPHB1|ALOX15|NDRG4|GAREM1|SEMA7A|EMILIN1|HTR2C|FN1|PDGFRA|DUSP4|TNFSF11|DUSP6|BTN2A2|FBLN1|
GO:0003164	His-Purkinje system development	biological_process	0.027047	0.53143	2	1233	4	17822	ENSOARG00000006614,ENSOARG00000006249	TBX5|TBX3|
GO:0072093	metanephric renal vesicle formation	biological_process	0.027235	0.5341	2	1233	3	17822	ENSOARG00000004655,ENSOARG00000004241	KIF26B|SMO|
GO:0050808	synapse organization	biological_process	0.027246	0.5341	19	1233	149	17822	ENSOARG00000013859,ENSOARG00000002978,ENSOARG00000007959,ENSOARG00000009378,ENSOARG00000005941,ENSOARG00000007903,ENSOARG00000015518,ENSOARG00000018187,ENSOARG00000004271,ENSOARG00000009438,ENSOARG00000011545,ENSOARG00000008094,ENSOARG00000012072,ENSOARG00000018241,ENSOARG00000020542,ENSOARG00000000519,ENSOARG00000015807,ENSOARG00000008891,ENSOARG00000018630	CTNND2|NFASC|SPTBN2|PDZRN3|TNC|EPHB2|VPS35|COL4A5|CLSTN3|APOE|ADGRF1|EPHB1|UNC13B|GRID2|CDC20|PCDHGC3|UNC13A|NTRK2|RER1|
GO:1901564	organonitrogen compound metabolic process	biological_process	0.027302	0.53457	98	1233	1074	17822	ENSOARG00000020897,ENSOARG00000015870,ENSOARG00000006003,ENSOARG00000005625,ENSOARG00000012085,ENSOARG00000013849,ENSOARG00000002035,ENSOARG00000021170,ENSOARG00000018580,ENSOARG00000014590,ENSOARG00000003221,ENSOARG00000001516,ENSOARG00000013772,ENSOARG00000020816,ENSOARG00000008017,ENSOARG00000007281,ENSOARG00000010902,ENSOARG00000005444,ENSOARG00000018705,ENSOARG00000020270,ENSOARG00000014319,…	YARS|PAH|IQGAP3|GRIN2A|TARS|-|WARS|ARG2|AASS|CRYM|TBC1D30|SERINC2|ADRB1|RORA|GARS|SRGAP3|RCC2|CEL|NUDT12|EPHA4|DDAH1|EPHA3|PYCR1|RASAL1|CHKA|PGD|-|HAS2|SEC11C|ARHGAP26|RASGEF1B|-|GLDC|WNT4|PANK3|DIO2|SPTLC3|GCAT|AARS|ASS1|MOCS1|FABP3|-|SLIT2|NTRK2|-|RACGAP1|TYMS|XDH|GPAT4|HNF4A|MYL4|SLC2A9|ERO1A|GNMT|SDSL|ABCG2|RGS2|PAM|ADORA2B|GSK3B|PLOD2|SRGAP1|UNC13A|PAX8|SULT1C4|GCH1|PSAT1|SLC16A9|-|AK2|RGS4|…
GO:0032373	positive regulation of sterol transport	biological_process	0.027432	0.53587	4	1233	16	17822	ENSOARG00000020509,ENSOARG00000004007,ENSOARG00000006004,ENSOARG00000009438	ADIPOQ|LIPG|SCP2|APOE|
GO:0032376	positive regulation of cholesterol transport	biological_process	0.027432	0.53587	4	1233	16	17822	ENSOARG00000009438,ENSOARG00000006004,ENSOARG00000020509,ENSOARG00000004007	APOE|SCP2|ADIPOQ|LIPG|
GO:0004305	ethanolamine kinase activity	molecular_function	0.027595	0.53792	2	1233	4	17822	ENSOARG00000020117,ENSOARG00000014868	ETNK1|CHKA|
GO:0071897	DNA biosynthetic process	biological_process	0.0276	0.53792	8	1233	49	17822	ENSOARG00000017133,ENSOARG00000020607,ENSOARG00000020009,ENSOARG00000011565,ENSOARG00000010629,ENSOARG00000010843,ENSOARG00000005022,ENSOARG00000020509	PCNA|POLE2|POLQ|LIG1|POLE|DTL|SMOC2|ADIPOQ|
GO:0060055	angiogenesis involved in wound healing	biological_process	0.027659	0.53843	3	1233	9	17822	ENSOARG00000009544,ENSOARG00000005022,ENSOARG00000015267	B4GALT1|SMOC2|MCAM|
GO:0006310	DNA recombination	biological_process	0.027691	0.53845	20	1233	165	17822	ENSOARG00000002264,ENSOARG00000020009,ENSOARG00000014243,ENSOARG00000012917,ENSOARG00000012322,ENSOARG00000002369,ENSOARG00000007232,ENSOARG00000013311,ENSOARG00000015689,ENSOARG00000017039,ENSOARG00000016702,ENSOARG00000020721,ENSOARG00000011179,ENSOARG00000020254,ENSOARG00000011565,ENSOARG00000012875,ENSOARG00000005794,ENSOARG00000015777,ENSOARG00000009844,ENSOARG00000004835	RAD54L|POLQ|TNFSF13|RECQL4|ATAD5|PSMC3IP|EXO1|TONSL|PARPBP|H2AFX|GEN1|PIF1|BRCA2|RAD51|LIG1|BLM|AUNIP|ACTR8|RAD51AP1|BRCA1|
GO:0071371	cellular response to gonadotropin stimulus	biological_process	0.027833	0.54058	3	1233	8	17822	ENSOARG00000006407,ENSOARG00000020812,ENSOARG00000014229	EPHA5|PAX8|SLC5A5|
GO:0034405	response to fluid shear stress	biological_process	0.027872	0.54072	4	1233	16	17822	ENSOARG00000007592,ENSOARG00000011053,ENSOARG00000017431,ENSOARG00000007692	PTGS2|HAS2|NFE2L2|ASS1|
GO:1990023	mitotic spindle midzone	cellular_component	0.028054	0.54269	3	1233	9	17822	ENSOARG00000019052,ENSOARG00000015211,ENSOARG00000010902	AURKB|KIF18A|RCC2|
GO:0033300	dehydroascorbic acid transporter activity	molecular_function	0.02807	0.54269	2	1233	4	17822	ENSOARG00000020471,ENSOARG00000017065	SLC2A1|SLC23A1|
GO:0070837	dehydroascorbic acid transport	biological_process	0.02807	0.54269	2	1233	4	17822	ENSOARG00000020471,ENSOARG00000017065	SLC2A1|SLC23A1|
GO:0042592	homeostatic process	biological_process	0.028179	0.54416	96	1233	1074	17822	ENSOARG00000017431,ENSOARG00000008262,ENSOARG00000007184,ENSOARG00000015076,ENSOARG00000009085,ENSOARG00000009438,ENSOARG00000010000,ENSOARG00000005722,ENSOARG00000006407,ENSOARG00000009442,ENSOARG00000015680,ENSOARG00000002608,ENSOARG00000015737,ENSOARG00000016543,ENSOARG00000017961,ENSOARG00000019052,ENSOARG00000005491,ENSOARG00000018038,ENSOARG00000016578,ENSOARG00000011817,ENSOARG00000015177,…	NFE2L2|SCN2B|BCAP31|SMG6|SESN3|APOE|ASGR2|EPAS1|EPHA5|AQP3|ATP2B1|CITED2|DCN|CXCL9|HACD3|AURKB|HK1|P4HB|VSNL1|ATP2B2|IFIT1|TRPA1|FOXO3|ANGPTL4|PLCG2|SMO|MPC2|LRRC8C|HNF4A|ERO1A|LYN|NEK2|MERTK|IFI6|SLC30A2|PTGS2|CXCL11|CCL28|HTR2C|ANK2|SLC9A1|RECQL4|ACO1|TF|UBE2C|MKS1|HKDC1|FBXL5|SCN4B|PIF1|CCL8|SLMAP|DNA2|SLC22A17|RAD51|CXCL10|KL|KEL|INSIG1|ADIPOQ|LIPG|CDH3|UNC13B|CIDEA|FAM20A|DGAT2|LCN2|FABP3|TN…
GO:0051799	negative regulation of hair follicle development	biological_process	0.028234	0.54416	2	1233	4	17822	ENSOARG00000003438,ENSOARG00000004241	CDH3|SMO|
GO:0001816	cytokine production	biological_process	0.028253	0.54416	44	1233	456	17822	ENSOARG00000001731,ENSOARG00000018896,ENSOARG00000003764,ENSOARG00000003438,ENSOARG00000018613,ENSOARG00000020233,ENSOARG00000015227,ENSOARG00000008350,ENSOARG00000019329,ENSOARG00000001031,ENSOARG00000005491,ENSOARG00000006376,ENSOARG00000000423,ENSOARG00000015100,ENSOARG00000018906,ENSOARG00000005582,ENSOARG00000016369,ENSOARG00000008259,ENSOARG00000010080,ENSOARG00000004835,ENSOARG00000020509,…	CIDEA|FZD5|AGPAT2|CDH3|ALOX15B|HEG1|LTBP3|ISL1|FN1|MYD88|HK1|LY96|BTN2A2|ANGPT1|HHLA2|C5|DDX1|LTB|SULF2|BRCA1|ADIPOQ|TMF1|RORA|LUM|MERTK|SEMA7A|CD14|ADORA2B|GPAM|CHGA|CYP1B1|LBP|ISG15|ATF4|LGR4|-|CD274|PLCG2|TGFB3|AGPAT1|LYN|ARG2|IL12RB1|GBP5|
GO:0030151	molybdenum ion binding	molecular_function	0.028301	0.54416	2	1233	4	17822	ENSOARG00000013167,ENSOARG00000010575	MARC1|SUOX|
GO:0051052	regulation of DNA metabolic process	biological_process	0.028307	0.54416	27	1233	240	17822	ENSOARG00000011466,ENSOARG00000014845,ENSOARG00000019052,ENSOARG00000014243,ENSOARG00000020009,ENSOARG00000012322,ENSOARG00000008807,ENSOARG00000017133,ENSOARG00000015689,ENSOARG00000005076,ENSOARG00000014941,ENSOARG00000020254,ENSOARG00000011179,ENSOARG00000020721,ENSOARG00000011054,ENSOARG00000005794,ENSOARG00000011578,ENSOARG00000012875,ENSOARG00000015486,ENSOARG00000015076,ENSOARG00000014176,…	NEK2|ESCO2|AURKB|TNFSF13|POLQ|ATAD5|E2F8|PCNA|PARPBP|DNA2|E2F7|RAD51|BRCA2|PIF1|FOXM1|AUNIP|TICRR|BLM|AXIN2|SMG6|CCNA2|ADIPOQ|FBXO5|TIMELESS|SMOC2|RAD51AP1|BRCA1|
GO:0050708	regulation of protein secretion	biological_process	0.02841	0.54551	18	1233	156	17822	ENSOARG00000000423,ENSOARG00000005491,ENSOARG00000019329,ENSOARG00000010969,ENSOARG00000018613,ENSOARG00000025180,ENSOARG00000001731,ENSOARG00000012072,ENSOARG00000018896,ENSOARG00000021170,ENSOARG00000014778,ENSOARG00000001617,ENSOARG00000015856,ENSOARG00000005582,ENSOARG00000002050,ENSOARG00000013509,ENSOARG00000014908,ENSOARG00000015100	BTN2A2|HK1|FN1|GPAM|ALOX15B|CD14|CIDEA|UNC13B|FZD5|ARG2|LYN|MYH10|IGF1|C5|TGFB3|CD274|LGR4|ANGPT1|
GO:1902305	regulation of sodium ion transmembrane transport	biological_process	0.028531	0.54722	5	1233	23	17822	ENSOARG00000008262,ENSOARG00000006658,ENSOARG00000013142,ENSOARG00000008147,ENSOARG00000004709	SCN2B|WNK3|SLMAP|SCN4B|FXYD1|
GO:0046165	alcohol biosynthetic process	biological_process	0.028601	0.54758	12	1233	92	17822	ENSOARG00000017498,ENSOARG00000012341,ENSOARG00000008988,ENSOARG00000002462,ENSOARG00000002593,ENSOARG00000007493,ENSOARG00000009438,ENSOARG00000001603,ENSOARG00000008075,ENSOARG00000014868,ENSOARG00000006609,ENSOARG00000015250	PCK1|EBP|PLCG2|GPAT4|SPTLC2|DHCR24|APOE|FABP3|WNT4|CHKA|INSIG1|-|
GO:1900271	regulation of long-term synaptic potentiation	biological_process	0.028615	0.54758	4	1233	15	17822	ENSOARG00000009438,ENSOARG00000005625,ENSOARG00000020270,ENSOARG00000007903	APOE|GRIN2A|EPHA4|EPHB2|
GO:0010664	negative regulation of striated muscle cell apoptotic process	biological_process	0.028716	0.54888	3	1233	11	17822	ENSOARG00000001680,ENSOARG00000003029,ENSOARG00000020812	SFRP2|BAG3|PAX8|
GO:2000177	regulation of neural precursor cell proliferation	biological_process	0.02886	0.55102	8	1233	51	17822	ENSOARG00000003916,ENSOARG00000014638,ENSOARG00000003592,ENSOARG00000014713,ENSOARG00000004241,ENSOARG00000011041,ENSOARG00000010741,ENSOARG00000011081	SMARCD3|SMARCA1|LRP2|ASPM|SMO|ELL3|FOXO3|-|
GO:0010817	regulation of hormone levels	biological_process	0.02904	0.553	28	1233	260	17822	ENSOARG00000020473,ENSOARG00000000794,ENSOARG00000006249,ENSOARG00000003236,ENSOARG00000006989,ENSOARG00000005456,ENSOARG00000002802,ENSOARG00000007376,ENSOARG00000020812,ENSOARG00000012593,ENSOARG00000019070,ENSOARG00000020860,ENSOARG00000016578,ENSOARG00000002590,ENSOARG00000009090,ENSOARG00000017383,ENSOARG00000016153,ENSOARG00000012394,ENSOARG00000003714,ENSOARG00000011642,ENSOARG00000010235,…	IRS1|CRABP1|TBX3|RBP4|RBP1|BIRC5|DIO2|TNFSF11|PAX8|KCNB1|PDGFRA|ALDH1A2|VSNL1|SPP1|CYP1B1|HTR2C|CPE|MPC2|ENPEP|GPR68|TMF1|RASL10B|EPHA5|CRYM|ALDH1A1|WNT4|BCAT2|HNF4A|
GO:0006979	response to oxidative stress	biological_process	0.029052	0.553	24	1233	222	17822	ENSOARG00000011541,ENSOARG00000010741,ENSOARG00000017431,ENSOARG00000005124,ENSOARG00000007878,ENSOARG00000020797,ENSOARG00000009085,ENSOARG00000009438,ENSOARG00000005211,ENSOARG00000005722,ENSOARG00000020509,ENSOARG00000007592,ENSOARG00000012461,ENSOARG00000018038,ENSOARG00000019070,ENSOARG00000020736,ENSOARG00000008706,ENSOARG00000009090,ENSOARG00000018980,ENSOARG00000017754,ENSOARG00000007929,…	MELK|FOXO3|NFE2L2|TRPA1|NCOA7|TPM1|SESN3|APOE|FANCD2|EPAS1|ADIPOQ|PTGS2|FBLN5|P4HB|PDGFRA|ECT2|DAPK1|CYP1B1|IDH1|PYCR1|GPX3|ATF4|LPO|GCH1|
GO:0043604	amide biosynthetic process	biological_process	0.029062	0.553	5	1233	23	17822	ENSOARG00000004686,ENSOARG00000007692,ENSOARG00000002593,ENSOARG00000021170,ENSOARG00000013849	ASNS|ASS1|SPTLC2|ARG2|-|
GO:0006006	glucose metabolic process	biological_process	0.029125	0.55357	17	1233	144	17822	ENSOARG00000004327,ENSOARG00000020509,ENSOARG00000019421,ENSOARG00000010659,ENSOARG00000015856,ENSOARG00000017498,ENSOARG00000005406,ENSOARG00000000484,ENSOARG00000019237,ENSOARG00000014604,ENSOARG00000011235,ENSOARG00000016775,ENSOARG00000005335,ENSOARG00000005491,ENSOARG00000020473,ENSOARG00000003236,ENSOARG00000020816	GNMT|ADIPOQ|IGFBP5|TFF3|IGF1|PCK1|HKDC1|ALDOC|PCK2|IGFBP4|-|ATF4|PGD|HK1|IRS1|RBP4|RORA|
GO:0050710	negative regulation of cytokine secretion	biological_process	0.029195	0.55395	6	1233	34	17822	ENSOARG00000021170,ENSOARG00000000423,ENSOARG00000014908,ENSOARG00000015100,ENSOARG00000019329,ENSOARG00000001731	ARG2|BTN2A2|LGR4|ANGPT1|FN1|CIDEA|
GO:0007100	mitotic centrosome separation	biological_process	0.029236	0.55395	3	1233	10	17822	ENSOARG00000013686,ENSOARG00000011466,ENSOARG00000018369	NUP62|NEK2|AURKA|
GO:0031294	lymphocyte costimulation	biological_process	0.029276	0.55395	4	1233	17	17822	ENSOARG00000018906,ENSOARG00000013956,ENSOARG00000013509,ENSOARG00000005448	HHLA2|LGALS1|CD274|EFNB2|
GO:0031295	T cell costimulation	biological_process	0.029276	0.55395	4	1233	17	17822	ENSOARG00000013509,ENSOARG00000013956,ENSOARG00000018906,ENSOARG00000005448	CD274|LGALS1|HHLA2|EFNB2|
GO:0048589	developmental growth	biological_process	0.0294	0.55567	29	1233	260	17822	ENSOARG00000009770,ENSOARG00000015856,ENSOARG00000006078,ENSOARG00000003894,ENSOARG00000017334,ENSOARG00000011655,ENSOARG00000014713,ENSOARG00000018369,ENSOARG00000010741,ENSOARG00000014525,ENSOARG00000014059,ENSOARG00000002790,ENSOARG00000004241,ENSOARG00000005188,ENSOARG00000011179,ENSOARG00000001680,ENSOARG00000000776,ENSOARG00000019329,ENSOARG00000006352,ENSOARG00000004655,ENSOARG00000015628,…	DPYSL2|IGF1|COL27A1|THBS3|NKD1|CHEK1|ASPM|AURKA|FOXO3|AR|BNC2|SLIT3|SMO|MAP1B|BRCA2|SFRP2|NRK|FN1|POC1A|KIF26B|DUSP6|SEMA3A|SLIT2|STRA6|SEMA7A|TBX5|GOLGA4|PTK7|NCAPG2|
GO:0048172	regulation of short-term neuronal synaptic plasticity	biological_process	0.029478	0.55642	3	1233	8	17822	ENSOARG00000015807,ENSOARG00000012072,ENSOARG00000010747	UNC13A|UNC13B|SYP|
GO:0045184	establishment of protein localization	biological_process	0.029529	0.55642	75	1233	820	17822	ENSOARG00000011179,ENSOARG00000016125,ENSOARG00000013509,ENSOARG00000011081,ENSOARG00000014908,ENSOARG00000021170,ENSOARG00000016116,ENSOARG00000008389,ENSOARG00000003112,ENSOARG00000008368,ENSOARG00000002096,ENSOARG00000017736,ENSOARG00000010902,ENSOARG00000003029,ENSOARG00000013207,ENSOARG00000012593,ENSOARG00000010969,ENSOARG00000005582,ENSOARG00000000869,ENSOARG00000020509,ENSOARG00000006609,…	BRCA2|TIMM8B|CD274|-|LGR4|ARG2|KIF14|ITGA8|AKAP12|CENPF|DZIP1|RRBP1|RCC2|BAG3|RCN3|KCNB1|GPAM|C5|LMTK2|ADIPOQ|INSIG1|SEC62|GOLGA4|ALOX15B|CIDEA|UNC13B|FZD5|LIN7A|PPARG|BTN2A2|CEP55|LONP2|TGFB3|-|AUP1|SMO|-|IFT27|GBP5|LYN|CMTM6|TOM1L1|MYH10|IGF1|SYTL2|NAGPA|PLK1|CD14|SFT2D2|COL1A1|FRMPD1|GSK3B|SRP54|TRAM1|OLFM2|AP4E1|BCAP31|MFF|ANGPT1|RAMP2|VPS35|APOE|EGR2|AP2S1|PTTG1IP|SEC16B|IFIT1|SEC61A1|ECT2|F…
GO:0032466	negative regulation of cytokinesis	biological_process	0.029539	0.55642	2	1233	4	17822	ENSOARG00000008807,ENSOARG00000014941	E2F8|E2F7|
GO:0051923	sulfation	biological_process	0.02967	0.55828	3	1233	9	17822	ENSOARG00000000097,ENSOARG00000000191,ENSOARG00000010453	SULT1C2|SULT1C4|TPST1|
GO:0060350	endochondral bone morphogenesis	biological_process	0.029743	0.55903	8	1233	48	17822	ENSOARG00000003894,ENSOARG00000004871,ENSOARG00000006078,ENSOARG00000015486,ENSOARG00000006352,ENSOARG00000011824,ENSOARG00000014059,ENSOARG00000011340	THBS3|COL1A1|COL27A1|AXIN2|POC1A|SERPINH1|BNC2|MMP16|
GO:0005984	disaccharide metabolic process	biological_process	0.029794	0.55936	2	1233	4	17822	ENSOARG00000019223,ENSOARG00000009544	LALBA|B4GALT1|
GO:0001972	retinoic acid binding	molecular_function	0.029895	0.5604	3	1233	10	17822	ENSOARG00000000794,ENSOARG00000019217,ENSOARG00000015144	CRABP1|UGT1A1|SERPINA5|
GO:0019319	hexose biosynthetic process	biological_process	0.029916	0.5604	7	1233	43	17822	ENSOARG00000016775,ENSOARG00000011235,ENSOARG00000004327,ENSOARG00000020509,ENSOARG00000003236,ENSOARG00000017498,ENSOARG00000019237	ATF4|-|GNMT|ADIPOQ|RBP4|PCK1|PCK2|
GO:0007399	nervous system development	biological_process	0.030032	0.56134	116	1233	1255	17822	ENSOARG00000019240,ENSOARG00000018994,ENSOARG00000015708,ENSOARG00000010682,ENSOARG00000010741,ENSOARG00000004813,ENSOARG00000018795,ENSOARG00000018774,ENSOARG00000002790,ENSOARG00000004241,ENSOARG00000001924,ENSOARG00000005304,ENSOARG00000020239,ENSOARG00000018857,ENSOARG00000001617,ENSOARG00000007246,ENSOARG00000009770,ENSOARG00000014778,ENSOARG00000004281,ENSOARG00000006249,ENSOARG00000015684,…	NRL|IFT27|CHODL|PACSIN1|FOXO3|SDC2|NTNG1|PCDHAC2|SLIT3|SMO|-|MYT1L|OBSL1|SLC1A2|MYH10|ZNF521|DPYSL2|LYN|NEFH|TBX3|ARMC4|PAX8|PAX5|UNC13A|MFSD2A|ALDH1A2|EFNB2|CDH11|GSK3B|LRP2|AURKA|ROBO1|SPTBN2|CTNND2|MAP1B|FOLR1|APOE|EPHA5|-|FANCD2|COL25A1|ASPM|DOCK7|GRID2|DBN1|ARNT2|CITED2|EGR2|DPYSL3|UGT8|ECT2|FN1|ISL1|PCDH18|TSKU|ATP2B2|COL3A1|-|NFASC|SLC23A1|BRCA2|SFRP2|MDK|TRIM46|WNT2B|CLSTN3|PROM1|EPHB1|LR…
GO:0017080	sodium channel regulator activity	molecular_function	0.030033	0.56134	4	1233	17	17822	ENSOARG00000008262,ENSOARG00000010669,ENSOARG00000004709,ENSOARG00000008147	SCN2B|-|FXYD1|SCN4B|
GO:0048021	regulation of melanin biosynthetic process	biological_process	0.030162	0.56201	2	1233	4	17822	ENSOARG00000003438,ENSOARG00000013796	CDH3|TYRP1|
GO:1900376	regulation of secondary metabolite biosynthetic process	biological_process	0.030162	0.56201	2	1233	4	17822	ENSOARG00000013796,ENSOARG00000003438	TYRP1|CDH3|
GO:0001527	microfibril	cellular_component	0.030202	0.56201	3	1233	8	17822	ENSOARG00000021018,ENSOARG00000018796,ENSOARG00000010344	FBN1|THSD4|LTBP1|
GO:0043205	fibril	cellular_component	0.030202	0.56201	3	1233	8	17822	ENSOARG00000018796,ENSOARG00000021018,ENSOARG00000010344	THSD4|FBN1|LTBP1|
GO:0046660	female sex differentiation	biological_process	0.030385	0.56479	11	1233	78	17822	ENSOARG00000019070,ENSOARG00000004078,ENSOARG00000003592,ENSOARG00000008075,ENSOARG00000004787,ENSOARG00000002790,ENSOARG00000010741,ENSOARG00000014425,ENSOARG00000003184,ENSOARG00000006249,ENSOARG00000011179	PDGFRA|STRA6|LRP2|WNT4|SLIT2|SLIT3|FOXO3|MERTK|NUPR1|TBX3|BRCA2|
GO:0003338	metanephros morphogenesis	biological_process	0.030854	0.57288	5	1233	25	17822	ENSOARG00000008075,ENSOARG00000004241,ENSOARG00000004655,ENSOARG00000014908,ENSOARG00000020812	WNT4|SMO|KIF26B|LGR4|PAX8|
GO:0048875	chemical homeostasis within a tissue	biological_process	0.030909	0.57329	3	1233	9	17822	ENSOARG00000005722,ENSOARG00000013207,ENSOARG00000011380	EPAS1|RCN3|ADGRF5|
GO:1900454	positive regulation of long term synaptic depression	biological_process	0.030945	0.57332	2	1233	3	17822	ENSOARG00000018241,ENSOARG00000012593	GRID2|KCNB1|
GO:0070169	positive regulation of biomineral tissue development	biological_process	0.031042	0.57448	6	1233	34	17822	ENSOARG00000008075,ENSOARG00000007233,ENSOARG00000016775,ENSOARG00000003968,ENSOARG00000002050,ENSOARG00000010855	WNT4|ISG15|ATF4|FBXO5|TGFB3|KL|
GO:0046696	lipopolysaccharide receptor complex	cellular_component	0.031277	0.57699	2	1233	5	17822	ENSOARG00000006376,ENSOARG00000025180	LY96|CD14|
GO:0033623	regulation of integrin activation	biological_process	0.031277	0.57699	3	1233	9	17822	ENSOARG00000016116,ENSOARG00000013343,ENSOARG00000011081	KIF14|PIEZO1|-|
GO:2000562	negative regulation of CD4-positive, alpha-beta T cell proliferation	biological_process	0.03128	0.57699	2	1233	4	17822	ENSOARG00000021170,ENSOARG00000013509	ARG2|CD274|
GO:0045931	positive regulation of mitotic cell cycle	biological_process	0.031483	0.57846	7	1233	40	17822	ENSOARG00000004686,ENSOARG00000010843,ENSOARG00000010902,ENSOARG00000004318,ENSOARG00000005022,ENSOARG00000011179,ENSOARG00000003968	ASNS|DTL|RCC2|CDK1|SMOC2|BRCA2|FBXO5|
GO:0001554	luteolysis	biological_process	0.031489	0.57846	2	1233	3	17822	ENSOARG00000002790,ENSOARG00000004787	SLIT3|SLIT2|
GO:0061364	apoptotic process involved in luteolysis	biological_process	0.031489	0.57846	2	1233	3	17822	ENSOARG00000002790,ENSOARG00000004787	SLIT3|SLIT2|
GO:0033600	negative regulation of mammary gland epithelial cell proliferation	biological_process	0.031497	0.57846	2	1233	4	17822	ENSOARG00000016739,ENSOARG00000011179	ROBO1|BRCA2|
GO:0032875	regulation of DNA endoreduplication	biological_process	0.031599	0.57971	3	1233	9	17822	ENSOARG00000008807,ENSOARG00000014941,ENSOARG00000003968	E2F8|E2F7|FBXO5|
GO:0044253	positive regulation of multicellular organismal metabolic process	biological_process	0.031635	0.57973	4	1233	19	17822	ENSOARG00000013772,ENSOARG00000002050,ENSOARG00000008075,ENSOARG00000014227	ADRB1|TGFB3|WNT4|SUCO|
GO:0031290	retinal ganglion cell axon guidance	biological_process	0.031698	0.58013	4	1233	13	17822	ENSOARG00000004787,ENSOARG00000008094,ENSOARG00000007903,ENSOARG00000008350	SLIT2|EPHB1|EPHB2|ISL1|
GO:0014032	neural crest cell development	biological_process	0.031726	0.58013	8	1233	50	17822	ENSOARG00000004241,ENSOARG00000002608,ENSOARG00000016894,ENSOARG00000015286,ENSOARG00000020860,ENSOARG00000019329,ENSOARG00000008350,ENSOARG00000004214	SMO|CITED2|SEMA3C|SEMA3A|ALDH1A2|FN1|ISL1|FOLR1|
GO:0006848	pyruvate transport	biological_process	0.03176	0.58013	2	1233	5	17822	ENSOARG00000004872,ENSOARG00000012394	MPC1|MPC2|
GO:0051145	smooth muscle cell differentiation	biological_process	0.031813	0.58047	6	1233	34	17822	ENSOARG00000020727,ENSOARG00000008075,ENSOARG00000018447,ENSOARG00000013545,ENSOARG00000008389,ENSOARG00000003452	RBPMS2|WNT4|SGCB|OLFM2|ITGA8|RAMP2|
GO:0072088	nephron epithelium morphogenesis	biological_process	0.032284	0.58844	5	1233	26	17822	ENSOARG00000004241,ENSOARG00000008075,ENSOARG00000020812,ENSOARG00000014908,ENSOARG00000004655	SMO|WNT4|PAX8|LGR4|KIF26B|
GO:0030275	LRR domain binding	molecular_function	0.032493	0.5916	3	1233	11	17822	ENSOARG00000016739,ENSOARG00000019240,ENSOARG00000016775	ROBO1|NRL|ATF4|
GO:0004620	phospholipase activity	molecular_function	0.032811	0.59675	10	1233	69	17822	ENSOARG00000007339,ENSOARG00000019774,ENSOARG00000007935,ENSOARG00000003304,ENSOARG00000009488,ENSOARG00000008988,ENSOARG00000015723,ENSOARG00000009381,ENSOARG00000020562,ENSOARG00000004007	PLA2G12B|PLA1A|PLA2G4A|PLCH1|-|PLCG2|PLCL1|-|LIPH|LIPG|
GO:0010971	positive regulation of G2/M transition of mitotic cell cycle	biological_process	0.03299	0.59937	4	1233	16	17822	ENSOARG00000003968,ENSOARG00000010843,ENSOARG00000010902,ENSOARG00000004318	FBXO5|DTL|RCC2|CDK1|
GO:0010447	response to acidity	biological_process	0.033098	0.60067	3	1233	11	17822	ENSOARG00000017498,ENSOARG00000003836,ENSOARG00000010284	PCK1|SLC9A1|SLC38A3|
GO:0009966	regulation of signal transduction	biological_process	0.033165	0.60108	166	1233	1973	17822	ENSOARG00000005665,ENSOARG00000021018,ENSOARG00000006054,ENSOARG00000001432,ENSOARG00000013207,ENSOARG00000019527,ENSOARG00000001226,ENSOARG00000015628,ENSOARG00000018816,ENSOARG00000009090,ENSOARG00000007858,ENSOARG00000001680,ENSOARG00000011660,ENSOARG00000011081,ENSOARG00000008094,ENSOARG00000002307,ENSOARG00000019421,ENSOARG00000006003,ENSOARG00000008389,ENSOARG00000019811,ENSOARG00000007485,…	PTK7|FBN1|GAREM1|NDRG4|RCN3|TMBIM1|GDF10|DUSP6|LBP|CYP1B1|RASAL1|SFRP2|RECK|-|EPHB1|DLK1|IGFBP5|IQGAP3|ITGA8|RSPO1|DCDC2|PSD4|CDH3|FZD5|CIDEA|LYNX1|ALOX15|MAPK8IP1|SLIT2|NUP62|DUSP4|FZD2|CEP55|FGF7|DAPK1|PAK3|CCNY|CCL8|ADGRA2|INSIG1|SLC35C1|ROR2|CXCL10|LTB|CCL28|PTGS2|RGS2|IFI6|PSD3|-|LRP2|GSK3B|SMO|TGFB3|FOXM1|XDH|SLIT3|TMEM131L|LYN|HELLS|IGF1|IRS1|CITED2|DCN|PTTG1IP|IFIT5|PBK|DDIT4L|ARHGEF40|IS…
GO:0006612	protein targeting to membrane	biological_process	0.033191	0.60108	7	1233	45	17822	ENSOARG00000002969,ENSOARG00000020554,ENSOARG00000012593,ENSOARG00000005237,ENSOARG00000000472,ENSOARG00000003944,ENSOARG00000007160	SSR3|MFF|KCNB1|SEC61A1|SEC62|TRAM1|SRP54|
GO:0016715	oxidoreductase activity, acting on paired donors, with incorporation or reduction of molecular oxygen, reduced ascorbate as one donor, and incorporation of one atom of oxygen	molecular_function	0.033294	0.60208	2	1233	4	17822	ENSOARG00000014271,ENSOARG00000018405	MOXD1|PAM|
GO:0004953	icosanoid receptor activity	molecular_function	0.033318	0.60208	3	1233	12	17822	ENSOARG00000012024,ENSOARG00000000572,ENSOARG00000008360	-|CYSLTR1|-|
GO:0001822	kidney development	biological_process	0.03346	0.60401	19	1233	156	17822	ENSOARG00000014908,ENSOARG00000015100,ENSOARG00000003714,ENSOARG00000004241,ENSOARG00000008389,ENSOARG00000019683,ENSOARG00000008539,ENSOARG00000010080,ENSOARG00000008075,ENSOARG00000020509,ENSOARG00000009911,ENSOARG00000005100,ENSOARG00000008368,ENSOARG00000004655,ENSOARG00000019070,ENSOARG00000020812,ENSOARG00000005237,ENSOARG00000004078,ENSOARG00000010431	LGR4|ANGPT1|ENPEP|SMO|ITGA8|WNT2B|GREB1L|SULF2|WNT4|ADIPOQ|PROM1|NPHS1|CENPF|KIF26B|PDGFRA|PAX8|SEC61A1|STRA6|CPLANE1|
GO:0021680	cerebellar Purkinje cell layer development	biological_process	0.033685	0.60717	5	1233	23	17822	ENSOARG00000016116,ENSOARG00000020816,ENSOARG00000001617,ENSOARG00000005286,ENSOARG00000007959	KIF14|RORA|MYH10|AARS|SPTBN2|
GO:0005542	folic acid binding	molecular_function	0.033708	0.60717	2	1233	5	17822	ENSOARG00000004127,ENSOARG00000004214	-|FOLR1|
GO:0022037	metencephalon development	biological_process	0.033861	0.60928	10	1233	67	17822	ENSOARG00000010431,ENSOARG00000016116,ENSOARG00000001617,ENSOARG00000003513,ENSOARG00000004241,ENSOARG00000019884,ENSOARG00000020816,ENSOARG00000018241,ENSOARG00000007959,ENSOARG00000005286	CPLANE1|KIF14|MYH10|MDK|SMO|CNTN1|RORA|GRID2|SPTBN2|AARS|
GO:0007127	meiosis I	biological_process	0.033976	0.61056	10	1233	69	17822	ENSOARG00000016587,ENSOARG00000017343,ENSOARG00000011179,ENSOARG00000006180,ENSOARG00000018369,ENSOARG00000007721,ENSOARG00000013532,ENSOARG00000002369,ENSOARG00000003968,ENSOARG00000005211	ESPL1|PLK1|BRCA2|CCNE2|AURKA|CKS2|-|PSMC3IP|FBXO5|FANCD2|
GO:0042438	melanin biosynthetic process	biological_process	0.034005	0.61056	3	1233	10	17822	ENSOARG00000003438,ENSOARG00000013796,ENSOARG00000003888	CDH3|TYRP1|TYR|
GO:0002376	immune system process	biological_process	0.034145	0.61243	121	1233	1459	17822	ENSOARG00000014901,ENSOARG00000014841,ENSOARG00000006989,ENSOARG00000008480,ENSOARG00000018896,ENSOARG00000004787,ENSOARG00000003888,ENSOARG00000007376,ENSOARG00000016452,ENSOARG00000000423,ENSOARG00000002525,ENSOARG00000008706,ENSOARG00000001031,ENSOARG00000010867,ENSOARG00000009241,ENSOARG00000014592,ENSOARG00000016369,ENSOARG00000005582,ENSOARG00000009254,ENSOARG00000004361,ENSOARG00000005504,…	MYB|-|RBP1|ALOX15|FZD5|SLIT2|TYR|TNFSF11|PPARG|BTN2A2|MAPK8IP1|DAPK1|MYD88|LCN2|CCL8|CXCL6|DDX1|C5|-|ANLN|COCH|WNT4|-|ADIPOQ|SLC43A3|LTB|-|CALCOCO2|SPPL2A|CXCL10|RORA|ESCO2|FBN1|SEMA7A|ADGRF5|ISG15|POLQ|CXCL14|-|GPAM|CD248|LRRC17|CD79B|PDGFRA|LBP|-|CD274|BRCA2|SFRP2|STK10|GPR68|LGR4|TOP2A|EBP|THBS4|CCNB2|-|ARG2|-|-|RPS6KA3|LRP1|MASP2|WNT2B|CITED2|CXCL9|IFIT5|AQP3|-|COL3A1|IFIT1|ATAD5|LY96|KRT75|E…
GO:0001889	liver development	biological_process	0.03423	0.61331	8	1233	51	17822	ENSOARG00000014941,ENSOARG00000002608,ENSOARG00000018369,ENSOARG00000008807,ENSOARG00000010080,ENSOARG00000008075,ENSOARG00000004689,ENSOARG00000003928	E2F7|CITED2|AURKA|E2F8|SULF2|WNT4|HPN|HNF4A|
GO:0035914	skeletal muscle cell differentiation	biological_process	0.034435	0.61609	12	1233	95	17822	ENSOARG00000005301,ENSOARG00000011235,ENSOARG00000002223,ENSOARG00000015856,ENSOARG00000011518,ENSOARG00000016611,ENSOARG00000002608,ENSOARG00000004489,ENSOARG00000003184,ENSOARG00000016543,ENSOARG00000005100,ENSOARG00000011940	HLF|-|MYOF|IGF1|PAX5|CXCL10|CITED2|EGR2|NUPR1|CXCL9|NPHS1|RBM24|
GO:0072224	metanephric glomerulus development	biological_process	0.034486	0.61609	3	1233	11	17822	ENSOARG00000020509,ENSOARG00000019070,ENSOARG00000014908	ADIPOQ|PDGFRA|LGR4|
GO:0006620	posttranslational protein targeting to membrane	biological_process	0.034495	0.61609	2	1233	4	17822	ENSOARG00000000472,ENSOARG00000005237	SEC62|SEC61A1|
GO:0072089	stem cell proliferation	biological_process	0.034593	0.61719	14	1233	111	17822	ENSOARG00000006249,ENSOARG00000001680,ENSOARG00000004241,ENSOARG00000020580,ENSOARG00000011081,ENSOARG00000015241,ENSOARG00000009306,ENSOARG00000014713,ENSOARG00000019404,ENSOARG00000003916,ENSOARG00000018102,ENSOARG00000015382,ENSOARG00000021001,ENSOARG00000019683	TBX3|SFRP2|SMO|CHRD|-|-|DOCK7|ASPM|FBLN1|SMARCD3|RACGAP1|-|FGF7|WNT2B|
GO:0043589	skin morphogenesis	biological_process	0.034674	0.61755	5	1233	28	17822	ENSOARG00000004871,ENSOARG00000001508,ENSOARG00000004241,ENSOARG00000021001,ENSOARG00000019421	COL1A1|COL1A2|SMO|FGF7|IGFBP5|
GO:0022409	positive regulation of cell-cell adhesion	biological_process	0.034712	0.61755	6	1233	33	17822	ENSOARG00000011081,ENSOARG00000013343,ENSOARG00000011053,ENSOARG00000004655,ENSOARG00000007376,ENSOARG00000002608	-|PIEZO1|HAS2|KIF26B|TNFSF11|CITED2|
GO:0005996	monosaccharide metabolic process	biological_process	0.034747	0.61755	21	1233	189	17822	ENSOARG00000005491,ENSOARG00000016775,ENSOARG00000011235,ENSOARG00000005335,ENSOARG00000005886,ENSOARG00000009544,ENSOARG00000020816,ENSOARG00000020473,ENSOARG00000019217,ENSOARG00000003236,ENSOARG00000010659,ENSOARG00000019421,ENSOARG00000015856,ENSOARG00000004327,ENSOARG00000020509,ENSOARG00000009600,ENSOARG00000005406,ENSOARG00000017498,ENSOARG00000014604,ENSOARG00000000484,ENSOARG00000019237	HK1|ATF4|-|PGD|PFKFB1|B4GALT1|RORA|IRS1|UGT1A1|RBP4|TFF3|IGFBP5|IGF1|GNMT|ADIPOQ|GALK1|HKDC1|PCK1|IGFBP4|ALDOC|PCK2|
GO:0051403	stress-activated MAPK cascade	biological_process	0.03476	0.61755	19	1233	162	17822	ENSOARG00000008183,ENSOARG00000001680,ENSOARG00000011054,ENSOARG00000000776,ENSOARG00000010953,ENSOARG00000000899,ENSOARG00000013671,ENSOARG00000008094,ENSOARG00000007850,ENSOARG00000009733,ENSOARG00000017961,ENSOARG00000020270,ENSOARG00000018896,ENSOARG00000005100,ENSOARG00000002525,ENSOARG00000014858,ENSOARG00000007376,ENSOARG00000013619,ENSOARG00000001031	TRIB1|SFRP2|FOXM1|NRK|XDH|MECOM|GADD45B|EPHB1|ROR2|RELL1|HACD3|EPHA4|FZD5|NPHS1|MAPK8IP1|PBK|TNFSF11|DKK1|MYD88|
[truncated: 6,868 more rows]

## Sheet: DE mRNA_GO_PL vs. PP
GO_accession	Description	Term_type	Over_represented_pValue	Corrected_pValue	CAD_item	CAD_list	Bg_item	Bg_list	Gene_ids	Gene_names
[truncated: 5,586 more rows]

## Sheet: DE mRNA_GO_PL vs. EL
GO_accession	Description	Term_type	Over_represented_pValue	Corrected_pValue	CAD_item	CAD_list	Bg_item	Bg_list	Gene_ids	Gene_names
GO:0005586	collagen type III	cellular_component	0.00089984	1	1	16	1	17822	ENSOARG00000016476	COL3A1|
GO:0001678	cellular glucose homeostasis	biological_process	0.0014661	1	2	16	64	17822	ENSOARG00000005491,ENSOARG00000005456	HK1|BIRC5|
GO:0060414	aorta smooth muscle tissue morphogenesis	biological_process	0.0026785	1	1	16	3	17822	ENSOARG00000016476	COL3A1|
[truncated: 592 more rows]

## Sheet: DE mRNA_KEGG_EL vs. PP
##Databases: KEGG PATHWAY
[truncated: 264 more rows]

[truncated: 14 more sheets: DE mRNA_KEGG_PL vs. PP, DE mRNA_KEGG_PL vs. EL, cis-DE lncRNA_GO_EL vs. PP, cis-DE lncRNA_GO_PL vs. PP, cis-DE lncRNA_GO_PL vs. EL, cis-DE lncRNA_KEGG_EL vs. PP, cis-DE lncRNA_KEGG_PL vs. PP, cis-DE lncRNA_KEGG_PL vs. EL, trans-DE lncRNA_GO_EL vs. PP, trans-DE lncRNA_GO_PL vs. PP, trans-DE lncRNA_GO_PL vs. EL, trans-DE lncRNA_KEGG_EL vs. PP, trans-DE lncRNA_KEGG_PL vs. PP, trans-DE lncRNA_KEGG_PL vs. EL]
